# Supplementary material for: Crystal structure and Hirshfeld surface analysis of 2-amino-4-(4-meth­oxy­phen­yl)-6-oxo-1-phenyl-1,4,5,6-tetra­hydro­pyridine-3-carbo­nitrile
Source: Acta Crystallogr E Crystallogr Commun. 2022 Feb 22;78(Pt 3):330–5. doi: 10.1107/S205698902200175X (PMC8900505; doi:10.1107/S205698902200175X)
Supplement: Supplementary file 1 [file e-78-00330-sup1.cif]

##############################################################################
#                                                                            #
# This CIF contains the data in a paper accepted for publication in          #
# Acta Crystallographica Section E. It conforms to the requirements of       #
# Notes for Authors for Acta Crystallographica Section E, and has been       #
# peer reviewed under the auspices of the IUCr Commission on Journals.       #
#                                                                            #
# Full details of the Crystallographic Information File format               #
# are given in the paper "The Crystallographic Information File (CIF):       #
# a New Standard Archive File for Crystallography" by S. R. Hall, F. H.      #
# Allen and I. D. Brown [Acta Cryst. (1991), A47, 655-685].                  #
#                                                                            #
# The current version of the core CIF dictionary is obtainable from          #
# ftp://ftp.iucr.org/pub/cif_core.dic.                                       #
#                                                                            #
# Software is freely available for graphical display of the structure(s)     #
# in this CIF. For information consult the CIF software page                 #
# http://www.iucr.org/resources/cif/software.                                #
#                                                                            #
# This file may be used for bona fide research purposes within the           #
# scientific community so long as proper attribution is given to the journal # 
# article from which it was obtained.                                        #
#                                                                            #
##############################################################################
data_I
_audit_creation_method     SHELXL-2013
_journal_date_recd_electronic     2022-02-03
_journal_date_accepted     2022-02-15
_journal_name_full     'Acta Crystallographica, Section E'
_journal_year     2022
_journal_volume     78
_journal_issue      3
_journal_page_first     0
_journal_page_last     0
_journal_paper_category     GO
_journal_paper_doi     10.1107/S205698902200175X
_journal_coeditor_code     VM2260
_publ_contact_author_name
;
Anzurat A. Akobirshoeva
;
_publ_contact_author_address
;
Acad Sci Republ Tadzhikistan,
Kh Yu Yusufbekov Pamir Biol Inst,
1 Kholdorova St, Khorog 736002,
Gbao, Tajikistan
;
_publ_contact_author_email     'anzurat2003@mail.ru'
_publ_contact_author_fax     ?
_publ_contact_author_phone     ?
_publ_section_title
;\
Crystal structure and Hirshfeld surface analysis of
2-amino-4-(4-methoxyphenyl)-6-oxo-1-phenyl-1,4,5,6-tetrahydropyridine-3-\
carbonitrile
;
_publ_section_title_footnote     .
loop_
    _publ_author_name
    _publ_author_address
    'Khammed A. Asadov'
;
Department of Chemistry,
Baku State University,
Z. Khalilov str. 23, Az,
1148 Baku, Azerbaijan
;
    'Victor N. Khrustalev'
;
Peoples' Friendship University of Russia (RUDN University),
Miklukho-Maklay St. 6, Moscow, 117198, Russian Federation
N. D. Zelinsky Institute of Organic Chemistry RAS,
Leninsky Prosp. 47, Moscow,
119991 Russian Federation
;
    'Ekaterina V. Dobrokhotova'
;
Peoples' Friendship University of Russia (RUDN University),
Miklukho-Maklay St. 6, Moscow, 117198, Russian Federation
;
    'Akkurt, Mehmet'
;
Department of Physics,
Faculty of Sciences,
Erciyes University,
38039 Kayseri,
Turkey
;
    'Afet T. Huseynova'
;
Department of Chemistry,
Baku State University,
Z. Khalilov str. 23, Az,
1148 Baku, Azerbaijan
;
    'Anzurat A. Akobirshoeva'
;
Acad Sci Republ Tadzhikistan,
Kh. Yu. Yusufbekov Pamir Biol. Inst.,
1 Kholdorova St, Khorog 736002,
Gbao, Tajikistan
;
    'Elnur Z. Huseynov'
;
Department of Chemistry,
Baku State University,
Z. Khalilov str. 23, Az,
1148 Baku, Azerbaijan
;
_publ_section_synopsis
;
In the crystal, strong C---H...O and N---H...N hydrogen bonds form dimers with
<i>R</i>^2^~2~(14) and <i>R</i>^2^~2~(12) ring motifs between adjacent
molecules along the <i>c</i>-axis direction.  Intermolecular N---H...O and
C---H...O hydrogen bonds connect these dimers to form a three-dimensional
network. In addition, C---H...\p interactions and \p--\p stacking interactions
help to stabilize the  packing.
;
_chemical_name_systematic
;\
2-Amino-4-(4-methoxyphenyl)-6-oxo-1-phenyl-1,4,5,6-tetrahydropyridine-3-\
carbonitrile
;
_chemical_name_common     ?
_chemical_formula_moiety     'C19 H17 N3 O2'
_chemical_formula_sum     'C19 H17 N3 O2'
_chemical_formula_iupac     'C19 H17 N3 O2'
_chemical_formula_weight     319.36
_chemical_melting_point     ?
_space_group_crystal_system     monoclinic
_space_group_name_H-M_alt     'P 21/n'
_space_group_name_Hall     '-P 2yn'
loop_
    _space_group_symop_operation_xyz
    'x, y, z'
    '-x+1/2, y+1/2, -z+1/2'
    '-x, -y, -z'
    'x-1/2, -y-1/2, z-1/2'
_cell_length_a     12.910(3)
_cell_length_b     6.3200(13)
_cell_length_c     21.170(4)
_cell_angle_alpha     90
_cell_angle_beta     106.48(3)
_cell_angle_gamma     90
_cell_volume     1656.3(7)
_cell_formula_units_Z     4
_cell_measurement_reflns_used     600
_cell_measurement_theta_min     2.4
_cell_measurement_theta_max     30.0
_cell_measurement_temperature     100(2)
_exptl_crystal_description     prism
_exptl_crystal_colour     colourless
_exptl_crystal_size_max     0.40
_exptl_crystal_size_mid     0.15
_exptl_crystal_size_min     0.07
_exptl_crystal_density_diffrn     1.281
_exptl_crystal_density_meas     ?
_exptl_crystal_density_method     ?
_exptl_crystal_F_000     672
_exptl_absorpt_coefficient_mu     0.110
_exptl_absorpt_correction_type     multi-scan
_exptl_absorpt_process_details
;
(Scala;Evans, 2006)
;
_exptl_absorpt_correction_T_min     0.950
_exptl_absorpt_correction_T_max     0.985
_exptl_special_details     ?
_diffrn_ambient_temperature     100(2)
_diffrn_source     ?
_diffrn_radiation_type     synchrotron
_diffrn_radiation_wavelength     0.80246
_diffrn_measurement_device_type     'Rayonix SX165 CCD'
_diffrn_measurement_method     '/f scan'
_diffrn_detector_area_resol_mean     ?
_diffrn_reflns_number     26143
_diffrn_reflns_av_R_equivalents     0.0491
_diffrn_reflns_av_unetI/netI     0.0310
_diffrn_reflns_theta_min     2.265
_diffrn_reflns_theta_max     31.047
_diffrn_reflns_theta_full     28.782
_diffrn_measured_fraction_theta_max     0.978
_diffrn_measured_fraction_theta_full     0.974
_diffrn_reflns_limit_h_min     -16
_diffrn_reflns_limit_h_max     16
_diffrn_reflns_limit_k_min     -8
_diffrn_reflns_limit_k_max     7
_diffrn_reflns_limit_l_min     -27
_diffrn_reflns_limit_l_max     27
_refine_special_details     ?
_reflns_number_total     3603
_reflns_number_gt     3125
_reflns_threshold_expression     'I > 2\s(I)'
_refine_ls_structure_factor_coef     Fsqd
_refine_ls_matrix_type     full
_refine_ls_R_factor_all     0.0608
_refine_ls_R_factor_gt     0.0538
_refine_ls_wR_factor_gt     0.1384
_refine_ls_wR_factor_ref     0.1434
_refine_ls_goodness_of_fit_ref     1.048
_refine_ls_restrained_S_all     1.048
_refine_ls_number_reflns     3603
_refine_ls_number_parameters     225
_refine_ls_number_restraints     0
_refine_ls_hydrogen_treatment     mixed
_refine_ls_weighting_scheme     calc
_refine_ls_weighting_details
               'w=1/[\s^2^(Fo^2^)+(0.059P)^2^+1.3785P] where P=(Fo^2^+2Fc^2^)/3'
_atom_sites_solution_hydrogens     mixed
_atom_sites_solution_primary     difmap
_atom_sites_solution_secondary     difmap
_refine_ls_shift/su_max     0.000
_refine_ls_shift/su_mean     0.000
_refine_diff_density_max     0.292
_refine_diff_density_min     -0.269
_refine_ls_extinction_method     SHELXL
_refine_ls_extinction_coef     0.033(3)
_refine_ls_extinction_expression
                                  'Fc^*^=kFc[1+0.001xFc^2^\l^3^/sin(2\q)]^-1/4^'
loop_
    _atom_type_symbol
    _atom_type_description
    _atom_type_scat_dispersion_real
    _atom_type_scat_dispersion_imag
    _atom_type_scat_source
    'C' 'C' 0.0050 0.0020
                         'International Tables Vol C Tables 4.2.6.8 and 6.1.1.4'
    'H' 'H' 0.0000 0.0000
                         'International Tables Vol C Tables 4.2.6.8 and 6.1.1.4'
    'N' 'N' 0.0090 0.0040
                         'International Tables Vol C Tables 4.2.6.8 and 6.1.1.4'
    'O' 'O' 0.0150 0.0080
                         'International Tables Vol C Tables 4.2.6.8 and 6.1.1.4'
_computing_data_collection
;
<i>Marccd</i> (Doyle, 2011)
;
_computing_cell_refinement
;
<i>iMosflm</i> (Battye <i>et al.</i>,  2011)
;
_computing_data_reduction
;
<i>iMosflm</i> (Battye <i>et al.</i>,  2011)
;
_computing_structure_solution
;
SHELXT (Sheldrick, 2015a)
;
_computing_structure_refinement
;
SHELXL (Sheldrick, 2015b)
;
_computing_molecular_graphics
;
ORTEP-3 for Windows (Farrugia, 2012)
;
_computing_publication_material
;
PLATON (Spek, 2020)
;
loop_
    _atom_site_type_symbol
    _atom_site_label
    _atom_site_fract_x
    _atom_site_fract_y
    _atom_site_fract_z
    _atom_site_U_iso_or_equiv
    _atom_site_adp_type
    _atom_site_calc_flag
    _atom_site_occupancy
    _atom_site_disorder_assembly
    _atom_site_disorder_group
    O O1 0.33220(11) 0.8608(2) 0.55256(7) 0.0332(3) Uani d 1 . .
    O O2 0.55206(12) 0.1472(3) 0.79862(7) 0.0413(4) Uani d 1 . .
    N N1 0.24126(11) 0.5628(2) 0.50951(7) 0.0269(3) Uani d 1 . .
    N N2 -0.03015(13) 0.1368(3) 0.56257(8) 0.0321(4) Uani d 1 . .
    N N3 0.12078(12) 0.3027(3) 0.45307(8) 0.0300(4) Uani d 1 . .
    H H3C 0.0857(18) 0.177(4) 0.4520(11) 0.036 Uiso d 1 . .
    H H3D 0.1458(19) 0.336(4) 0.4183(12) 0.036 Uiso d 1 . .
    C C2 0.26361(14) 0.7307(3) 0.55371(9) 0.0272(4) Uani d 1 . .
    C C3 0.19790(14) 0.7407(3) 0.60221(9) 0.0287(4) Uani d 1 . .
    H H3A 0.1284 0.8122 0.5814 0.034 Uiso calc 1 . .
    H H3B 0.2372 0.8254 0.6409 0.034 Uiso calc 1 . .
    C C4 0.17589(14) 0.5196(3) 0.62495(9) 0.0277(4) Uani d 1 . .
    H H4 0.1221 0.5339 0.6506 0.033 Uiso calc 1 . .
    C C5 0.12391(13) 0.3942(3) 0.56355(9) 0.0268(4) Uani d 1 . .
    C C6 0.15916(13) 0.4149(3) 0.50888(9) 0.0262(4) Uani d 1 . .
    C C7 0.30690(13) 0.5355(3) 0.46514(9) 0.0279(4) Uani d 1 . .
    C C8 0.31570(15) 0.6969(3) 0.42287(9) 0.0338(4) Uani d 1 . .
    H H8 0.2765 0.8249 0.4215 0.041 Uiso calc 1 . .
    C C9 0.38256(17) 0.6690(4) 0.38261(11) 0.0408(5) Uani d 1 . .
    H H9 0.3906 0.7800 0.3541 0.049 Uiso calc 1 . .
    C C10 0.43779(17) 0.4806(4) 0.38357(11) 0.0421(5) Uani d 1 . .
    H H10 0.4827 0.4624 0.3554 0.051 Uiso calc 1 . .
    C C11 0.42768(16) 0.3194(4) 0.42533(10) 0.0379(5) Uani d 1 . .
    H H11 0.4651 0.1898 0.4256 0.045 Uiso calc 1 . .
    C C12 0.36267(15) 0.3466(3) 0.46698(9) 0.0314(4) Uani d 1 . .
    H H12 0.3564 0.2370 0.4964 0.038 Uiso calc 1 . .
    C C13 0.27801(14) 0.4188(3) 0.66992(9) 0.0266(4) Uani d 1 . .
    C C14 0.32417(14) 0.2403(3) 0.65102(9) 0.0274(4) Uani d 1 . .
    H H14 0.2927 0.1822 0.6085 0.033 Uiso calc 1 . .
    C C15 0.41514(15) 0.1438(3) 0.69241(9) 0.0298(4) Uani d 1 . .
    H H15 0.4443 0.0197 0.6787 0.036 Uiso calc 1 . .
    C C16 0.46259(15) 0.2306(3) 0.75379(9) 0.0316(4) Uani d 1 . .
    C C17 0.41891(15) 0.4125(3) 0.77340(9) 0.0333(4) Uani d 1 . .
    H H17 0.4520 0.4735 0.8153 0.040 Uiso calc 1 . .
    C C18 0.32761(15) 0.5043(3) 0.73205(9) 0.0301(4) Uani d 1 . .
    H H18 0.2980 0.6273 0.7460 0.036 Uiso calc 1 . .
    C C19 0.5911(2) -0.0507(4) 0.78134(12) 0.0535(6) Uani d 1 . .
    H H19A 0.6153 -0.0321 0.7418 0.080 Uiso calc 1 . .
    H H19B 0.5329 -0.1558 0.7726 0.080 Uiso calc 1 . .
    H H19C 0.6517 -0.0995 0.8178 0.080 Uiso calc 1 . .
    C C20 0.03871(13) 0.2533(3) 0.56225(9) 0.0268(4) Uani d 1 . .
loop_
    _atom_site_aniso_label
    _atom_site_aniso_U_11
    _atom_site_aniso_U_22
    _atom_site_aniso_U_33
    _atom_site_aniso_U_12
    _atom_site_aniso_U_13
    _atom_site_aniso_U_23
    O1 0.0328(7) 0.0278(7) 0.0408(7) -0.0063(5) 0.0132(6) -0.0045(6)
    O2 0.0378(7) 0.0485(9) 0.0319(7) 0.0068(6) 0.0005(6) 0.0031(6)
    N1 0.0262(7) 0.0245(7) 0.0304(7) -0.0025(6) 0.0086(6) -0.0026(6)
    N2 0.0318(8) 0.0294(8) 0.0348(8) -0.0028(6) 0.0093(6) 0.0009(7)
    N3 0.0311(8) 0.0297(8) 0.0288(8) -0.0072(6) 0.0079(6) -0.0025(6)
    C2 0.0272(8) 0.0218(8) 0.0310(9) 0.0010(6) 0.0058(7) 0.0001(7)
    C3 0.0300(8) 0.0248(8) 0.0319(9) 0.0000(7) 0.0096(7) -0.0022(7)
    C4 0.0267(8) 0.0268(9) 0.0305(9) -0.0005(7) 0.0098(7) -0.0023(7)
    C5 0.0240(8) 0.0255(8) 0.0300(9) -0.0003(6) 0.0060(6) 0.0015(7)
    C6 0.0233(7) 0.0228(8) 0.0303(8) -0.0006(6) 0.0040(6) 0.0003(7)
    C7 0.0243(8) 0.0310(9) 0.0278(8) -0.0053(7) 0.0064(6) -0.0040(7)
    C8 0.0319(9) 0.0351(10) 0.0331(9) -0.0054(8) 0.0072(7) 0.0005(8)
    C9 0.0395(10) 0.0479(12) 0.0366(10) -0.0109(9) 0.0135(8) 0.0021(9)
    C10 0.0368(10) 0.0531(13) 0.0404(11) -0.0106(9) 0.0173(9) -0.0088(10)
    C11 0.0304(9) 0.0418(11) 0.0426(11) -0.0044(8) 0.0122(8) -0.0118(9)
    C12 0.0296(9) 0.0313(9) 0.0329(9) -0.0019(7) 0.0083(7) -0.0033(8)
    C13 0.0279(8) 0.0239(8) 0.0286(8) -0.0032(6) 0.0089(7) -0.0008(7)
    C14 0.0276(8) 0.0259(8) 0.0278(8) -0.0031(7) 0.0067(7) -0.0011(7)
    C15 0.0308(8) 0.0283(9) 0.0312(9) 0.0005(7) 0.0105(7) 0.0018(7)
    C16 0.0300(9) 0.0356(10) 0.0273(9) -0.0003(7) 0.0047(7) 0.0052(7)
    C17 0.0347(9) 0.0368(10) 0.0269(9) -0.0047(8) 0.0063(7) -0.0033(8)
    C18 0.0342(9) 0.0280(9) 0.0290(9) -0.0020(7) 0.0106(7) -0.0030(7)
    C19 0.0529(13) 0.0586(15) 0.0408(12) 0.0229(12) 0.0002(10) 0.0033(11)
    C20 0.0264(8) 0.0245(8) 0.0280(8) 0.0024(7) 0.0054(6) 0.0005(7)
_geom_special_details
;
 All esds (except the esd in the dihedral angle between two l.s. planes)
 are estimated using the full covariance matrix.  The cell esds are taken
 into account individually in the estimation of esds in distances, angles
 and torsion angles; correlations between esds in cell parameters are only
 used when they are defined by crystal symmetry.  An approximate (isotropic)
 treatment of cell esds is used for estimating esds involving l.s. planes.
;
loop_
    _geom_bond_atom_site_label_1
    _geom_bond_atom_site_label_2
    _geom_bond_site_symmetry_2
    _geom_bond_distance
    _geom_bond_publ_flag
    O1 C2 . 1.214(2) ?
    O2 C16 . 1.375(2) ?
    O2 C19 . 1.434(3) ?
    N1 C2 . 1.390(2) ?
    N1 C6 . 1.410(2) ?
    N1 C7 . 1.443(2) ?
    N2 C20 . 1.156(2) ?
    N3 C6 . 1.346(2) ?
    N3 H3C . 0.91(2) ?
    N3 H3D . 0.91(2) ?
    C2 C3 . 1.507(2) ?
    C3 C4 . 1.530(2) ?
    C3 H3A . 0.9900 ?
    C3 H3B . 0.9900 ?
    C4 C5 . 1.508(2) ?
    C4 C13 . 1.529(2) ?
    C4 H4 . 1.0000 ?
    C5 C6 . 1.365(2) ?
    C5 C20 . 1.410(2) ?
    C7 C8 . 1.383(3) ?
    C7 C12 . 1.389(3) ?
    C8 C9 . 1.386(3) ?
    C8 H8 . 0.9500 ?
    C9 C10 . 1.385(3) ?
    C9 H9 . 0.9500 ?
    C10 C11 . 1.379(3) ?
    C10 H10 . 0.9500 ?
    C11 C12 . 1.390(3) ?
    C11 H11 . 0.9500 ?
    C12 H12 . 0.9500 ?
    C13 C14 . 1.387(2) ?
    C13 C18 . 1.398(3) ?
    C14 C15 . 1.391(3) ?
    C14 H14 . 0.9500 ?
    C15 C16 . 1.383(3) ?
    C15 H15 . 0.9500 ?
    C16 C17 . 1.395(3) ?
    C17 C18 . 1.381(3) ?
    C17 H17 . 0.9500 ?
    C18 H18 . 0.9500 ?
    C19 H19A . 0.9800 ?
    C19 H19B . 0.9800 ?
    C19 H19C . 0.9800 ?
loop_
    _geom_angle_atom_site_label_1
    _geom_angle_atom_site_label_2
    _geom_angle_atom_site_label_3
    _geom_angle_site_symmetry_1
    _geom_angle_site_symmetry_3
    _geom_angle
    _geom_angle_publ_flag
    C16 O2 C19 . . 116.44(16) ?
    C2 N1 C6 . . 121.62(15) ?
    C2 N1 C7 . . 118.78(14) ?
    C6 N1 C7 . . 119.55(14) ?
    C6 N3 H3C . . 122.5(15) ?
    C6 N3 H3D . . 117.7(15) ?
    H3C N3 H3D . . 118(2) ?
    O1 C2 N1 . . 121.14(16) ?
    O1 C2 C3 . . 122.71(16) ?
    N1 C2 C3 . . 116.16(15) ?
    C2 C3 C4 . . 111.53(14) ?
    C2 C3 H3A . . 109.3 ?
    C4 C3 H3A . . 109.3 ?
    C2 C3 H3B . . 109.3 ?
    C4 C3 H3B . . 109.3 ?
    H3A C3 H3B . . 108.0 ?
    C5 C4 C13 . . 114.33(15) ?
    C5 C4 C3 . . 106.59(15) ?
    C13 C4 C3 . . 111.84(14) ?
    C5 C4 H4 . . 108.0 ?
    C13 C4 H4 . . 108.0 ?
    C3 C4 H4 . . 108.0 ?
    C6 C5 C20 . . 119.33(16) ?
    C6 C5 C4 . . 120.46(15) ?
    C20 C5 C4 . . 120.21(16) ?
    N3 C6 C5 . . 124.45(16) ?
    N3 C6 N1 . . 116.48(16) ?
    C5 C6 N1 . . 119.07(16) ?
    C8 C7 C12 . . 121.01(17) ?
    C8 C7 N1 . . 120.29(17) ?
    C12 C7 N1 . . 118.68(16) ?
    C7 C8 C9 . . 118.95(19) ?
    C7 C8 H8 . . 120.5 ?
    C9 C8 H8 . . 120.5 ?
    C10 C9 C8 . . 120.5(2) ?
    C10 C9 H9 . . 119.7 ?
    C8 C9 H9 . . 119.7 ?
    C11 C10 C9 . . 120.19(19) ?
    C11 C10 H10 . . 119.9 ?
    C9 C10 H10 . . 119.9 ?
    C10 C11 C12 . . 119.9(2) ?
    C10 C11 H11 . . 120.0 ?
    C12 C11 H11 . . 120.0 ?
    C7 C12 C11 . . 119.35(19) ?
    C7 C12 H12 . . 120.3 ?
    C11 C12 H12 . . 120.3 ?
    C14 C13 C18 . . 117.78(17) ?
    C14 C13 C4 . . 121.64(16) ?
    C18 C13 C4 . . 120.58(16) ?
    C13 C14 C15 . . 122.01(17) ?
    C13 C14 H14 . . 119.0 ?
    C15 C14 H14 . . 119.0 ?
    C16 C15 C14 . . 119.18(17) ?
    C16 C15 H15 . . 120.4 ?
    C14 C15 H15 . . 120.4 ?
    O2 C16 C15 . . 123.92(18) ?
    O2 C16 C17 . . 116.22(17) ?
    C15 C16 C17 . . 119.86(17) ?
    C18 C17 C16 . . 120.13(17) ?
    C18 C17 H17 . . 119.9 ?
    C16 C17 H17 . . 119.9 ?
    C17 C18 C13 . . 121.01(18) ?
    C17 C18 H18 . . 119.5 ?
    C13 C18 H18 . . 119.5 ?
    O2 C19 H19A . . 109.5 ?
    O2 C19 H19B . . 109.5 ?
    H19A C19 H19B . . 109.5 ?
    O2 C19 H19C . . 109.5 ?
    H19A C19 H19C . . 109.5 ?
    H19B C19 H19C . . 109.5 ?
    N2 C20 C5 . . 178.6(2) ?
loop_
    _geom_torsion_atom_site_label_1
    _geom_torsion_atom_site_label_2
    _geom_torsion_atom_site_label_3
    _geom_torsion_atom_site_label_4
    _geom_torsion_site_symmetry_1
    _geom_torsion_site_symmetry_2
    _geom_torsion_site_symmetry_3
    _geom_torsion_site_symmetry_4
    _geom_torsion
    _geom_torsion_publ_flag
    C6 N1 C2 O1 . . . . -177.75(16) ?
    C7 N1 C2 O1 . . . . 4.8(3) ?
    C6 N1 C2 C3 . . . . 2.1(2) ?
    C7 N1 C2 C3 . . . . -175.40(15) ?
    O1 C2 C3 C4 . . . . -143.36(18) ?
    N1 C2 C3 C4 . . . . 36.8(2) ?
    C2 C3 C4 C5 . . . . -54.71(18) ?
    C2 C3 C4 C13 . . . . 70.92(19) ?
    C13 C4 C5 C6 . . . . -84.4(2) ?
    C3 C4 C5 C6 . . . . 39.7(2) ?
    C13 C4 C5 C20 . . . . 95.23(19) ?
    C3 C4 C5 C20 . . . . -140.67(16) ?
    C20 C5 C6 N3 . . . . -2.7(3) ?
    C4 C5 C6 N3 . . . . 176.95(17) ?
    C20 C5 C6 N1 . . . . 177.30(15) ?
    C4 C5 C6 N1 . . . . -3.1(2) ?
    C2 N1 C6 N3 . . . . 159.46(16) ?
    C7 N1 C6 N3 . . . . -23.1(2) ?
    C2 N1 C6 C5 . . . . -20.5(2) ?
    C7 N1 C6 C5 . . . . 156.97(16) ?
    C2 N1 C7 C8 . . . . -57.2(2) ?
    C6 N1 C7 C8 . . . . 125.25(18) ?
    C2 N1 C7 C12 . . . . 121.29(18) ?
    C6 N1 C7 C12 . . . . -56.3(2) ?
    C12 C7 C8 C9 . . . . -0.9(3) ?
    N1 C7 C8 C9 . . . . 177.59(17) ?
    C7 C8 C9 C10 . . . . 1.5(3) ?
    C8 C9 C10 C11 . . . . -0.8(3) ?
    C9 C10 C11 C12 . . . . -0.6(3) ?
    C8 C7 C12 C11 . . . . -0.4(3) ?
    N1 C7 C12 C11 . . . . -178.91(16) ?
    C10 C11 C12 C7 . . . . 1.1(3) ?
    C5 C4 C13 C14 . . . . 7.1(2) ?
    C3 C4 C13 C14 . . . . -114.15(18) ?
    C5 C4 C13 C18 . . . . -172.53(16) ?
    C3 C4 C13 C18 . . . . 66.2(2) ?
    C18 C13 C14 C15 . . . . 1.7(3) ?
    C4 C13 C14 C15 . . . . -177.99(16) ?
    C13 C14 C15 C16 . . . . -1.4(3) ?
    C19 O2 C16 C15 . . . . -5.2(3) ?
    C19 O2 C16 C17 . . . . 174.22(19) ?
    C14 C15 C16 O2 . . . . 179.53(17) ?
    C14 C15 C16 C17 . . . . 0.1(3) ?
    O2 C16 C17 C18 . . . . -178.57(17) ?
    C15 C16 C17 C18 . . . . 0.9(3) ?
    C16 C17 C18 C13 . . . . -0.6(3) ?
    C14 C13 C18 C17 . . . . -0.6(3) ?
    C4 C13 C18 C17 . . . . 179.03(17) ?
loop_
    _geom_hbond_atom_site_label_D
    _geom_hbond_atom_site_label_H
    _geom_hbond_atom_site_label_A
    _geom_hbond_site_symmetry_A
    _geom_hbond_distance_DH
    _geom_hbond_distance_HA
    _geom_hbond_distance_DA
    _geom_hbond_angle_DHA
    N3 H3C N2 3_556 0.91(2) 2.10(2) 2.996(2) 166(2)
    N3 H3D O2 4_565 0.91(2) 2.48(2) 3.152(2) 131.0(19)
    C11 H11 O1 3_666 0.95 2.55 3.210(3) 127
    C14 H14 O1 1_545 0.95 2.48 3.199(2) 133
    C10 H10 Cg3 3_666 0.95 2.99 3.813(3) 146
    C18 H18 Cg3 2_556 0.95 2.87 3.716(2) 150
_shelx_space_group_comment
;
The symmetry employed for this shelxl refinement is uniquely defined
by the following loop, which should always be used as a source of
symmetry information in preference to the above space-group names.
They are only intended as comments.
;
_shelx_estimated_absorpt_T_min     0.956
_shelx_estimated_absorpt_T_max     0.992
_shelx_hkl_file
;
   0   0   1    0.60    0.40
   0   0   1   -0.10    0.40
   0   0   1    0.20    0.50
   0   0  -2 3752.12  220.38
   0   0  -3    1.50    1.60
   0   0  -3    0.50    1.50
   0   0   3   -0.60    1.40
   0   0   3    0.50    1.30
   0   0   3    1.60    1.40
   0   0   3   -0.10    1.50
   0   0  -4 1842.02  108.49
   0   0  -4 1867.51  109.99
   0   0   4 1900.61  112.19
   0   0   4 2074.19  122.49
   0   0   4 2228.78  131.19
   0   0   4 2025.20  119.19
   0   0  -5   -2.00    2.10
   0   0  -5    1.50    2.10
   0   0   5    0.80    1.90
   0   0   5    0.70    1.90
   0   0   5    2.50    2.30
   0   0   5    0.70    1.70
   0   0   6 4109.69  242.38
   0   0   6 4074.69  240.28
   0   0   6 4544.05  267.17
   0   0  -7   -0.10    2.10
   0   0  -7    0.10    2.20
   0   0   7    2.90    2.20
   0   0   7   -1.40    1.80
   0   0   7    0.20    2.10
   0   0  -8 2109.19  124.49
   0   0  -8 2067.89  122.09
   0   0   8 2151.18  127.19
   0   0   8 2041.80  120.69
   0   0   8 2084.39  122.99
   0   0  -9    0.10    2.10
   0   0  -9   -2.80    2.10
   0   0   9   -0.70    2.10
   0   0   9   -1.60    1.90
   0   0   9   -2.10    2.20
   0   0 -10 1321.77   78.39
   0   0 -10 1359.96   80.59
   0   0  10 1321.07   78.39
   0   0  10 1362.46   80.79
   0   0  10 1392.96   82.39
   0   0 -11   -0.90    2.30
   0   0 -11    0.90    2.20
   0   0  11   -5.00    2.30
   0   0  11    0.00    1.80
   0   0  11   -2.70    2.20
   0   0 -12  484.85   29.40
   0   0 -12  424.76   25.90
   0   0  12  441.06   26.80
   0   0  12  446.06   27.00
   0   0  12  479.05   29.10
   0   0 -13   -0.40    2.40
   0   0 -13    1.30    2.20
   0   0  13   -1.70    2.30
   0   0  13   -1.50    2.00
   0   0 -14  106.39    7.70
   0   0 -14  101.59    7.40
   0   0  14  109.89    7.60
   0   0  14  105.59    7.30
   0   0 -15    6.00    2.90
   0   0 -15    5.70    2.80
   0   0  15    0.40    2.60
   0   0  15    2.10    2.20
   0   0 -16  912.11   54.59
   0   0 -16  856.81   51.29
   0   0  16  952.20   56.89
   0   0  16  865.01   51.69
   0   0 -17   -3.40    2.90
   0   0 -17   -1.50    3.00
   0   0  17    2.30    3.30
   0   0  17   -2.00    3.10
   0   0 -18  572.14   34.80
   0   0 -18  589.74   35.80
   0   0  18  575.54   34.80
   0   0  18  556.84   33.50
   0   0 -19   -5.90    3.70
   0   0 -19   -0.10    3.20
   0   0  19    0.60    3.80
   0   0  19    2.20    3.50
   0   0 -20   22.10    4.10
   0   0 -20   21.20    4.00
   0   0  20   17.60    4.20
   0   0  20   15.50    3.50
   0   0 -21    5.90    4.20
   0   0 -21    0.50    4.20
   0   0  21    0.30    4.00
   0   0  21   -0.40    3.40
   0   0 -22   38.30    5.20
   0   0 -22   48.90    5.60
   0   0  22   38.40    5.60
   0   0  22   47.70    5.60
   0   0 -23    1.70    4.90
   0   0 -23   -2.40    4.60
   0   0  23    5.70    4.60
   0   0  23   -4.60    5.10
   0   0 -24    6.80    5.40
   0   0 -24   -3.70    5.40
   0   0  24    7.50    6.20
   0   0  24    4.00    4.70
   0   0 -25   -7.80    6.20
   0   0 -25    0.90    5.80
   0   0  25   -2.60    7.30
   0   0  25    6.30    5.60
   0   0 -26   37.20    7.30
   0   0 -26   47.50    7.20
   0   0  26   30.70    6.60
   0   0  26   24.30    6.50
  -1   0  26   -0.20    7.00
  -1   0  26   -6.70    5.80
   1   0 -26    9.10    6.40
   1   0 -26   -3.60    5.90
  -1   0  25   -3.30    7.00
  -1   0  25    5.80    5.20
   1   0 -25   -2.70    5.30
   1   0 -25   -0.90    5.30
  -1   0  24    1.80    5.90
  -1   0  24    1.40    4.70
   1   0 -24    1.30    5.10
   1   0 -24  -10.30    4.70
  -1   0  23  762.02   46.20
  -1   0  23  636.04   38.50
   1   0 -23  659.63   40.00
   1   0 -23  662.83   40.20
  -1   0  22   -0.50    4.40
  -1   0  22    1.40    3.70
   1   0 -22   -4.80    4.70
   1   0 -22   -1.20    4.10
  -1   0  21  539.55   32.90
  -1   0  21  558.54   33.80
   1   0 -21  557.04   33.90
   1   0 -21  530.45   32.40
  -1   0  20    0.60    3.40
  -1   0  20    1.00    3.40
   1   0 -20    0.30    4.00
   1   0 -20    2.10    3.70
  -1   0  19  989.70   58.99
  -1   0  19 1037.40   61.89
  -1   0  18   -4.40    3.30
  -1   0  18    2.70    3.10
   1   0 -18    4.70    3.40
   1   0 -18    3.70    3.80
  -1   0  17  146.29   10.10
  -1   0  17  140.29    9.80
  -1   0  16    0.00    3.20
  -1   0  16   -5.40    2.30
   1   0 -16   -1.90    3.10
   1   0 -16    2.20    2.80
  -1   0  15  152.18   10.20
  -1   0  15  162.68   10.70
   1   0 -15  145.09    9.80
   1   0 -15  152.88   10.50
  -1   0  14    1.70    2.60
  -1   0  14    1.60    2.50
   1   0 -14    1.10    2.50
   1   0 -14    3.00    2.70
  -1   0  13  440.66   26.70
  -1   0  13  480.95   29.10
  -1   0  12    0.90    2.20
  -1   0  12   -4.00    1.90
  -1   0  12    3.10    2.00
   1   0 -12   -1.40    2.60
   1   0 -12   -0.70    2.60
  -1   0  11 1777.82  105.39
  -1   0  11 1802.62  106.69
  -1   0  11 1787.32  105.69
   1   0 -11 1730.13  102.39
   1   0 -11 1742.83  103.09
  -1   0  10    0.00    2.10
  -1   0  10    2.10    2.10
  -1   0  10    0.00    2.00
   1   0 -10   -0.10    2.50
   1   0 -10    0.10    2.30
  -1   0   9  520.85   31.30
  -1   0   9  506.15   30.40
   1   0  -9  519.95   31.20
   1   0  -9  446.06   27.00
   1   0  -9  505.25   30.50
  -1   0   8   -1.20    2.00
  -1   0   8    1.10    1.90
   1   0  -8   -2.30    1.80
   1   0  -8   -1.60    2.20
   1   0  -8    4.80    2.30
  -1   0   7 3595.04  212.18
  -1   0   7 3518.75  207.08
   1   0  -7 3644.64  215.08
   1   0  -7 3441.16  202.48
   1   0  -7 3527.65  207.58
  -1   0   6    0.60    1.80
  -1   0   6    0.70    2.30
   1   0  -6   -2.50    1.90
   1   0  -6   -2.40    2.00
   1   0  -6    1.00    1.90
  -1   0   5  533.65   31.90
  -1   0   5  496.95   29.70
   1   0  -5  558.94   33.40
   1   0  -5  495.55   29.60
   1   0  -5  532.35   31.80
  -1   0   4    2.00    1.90
  -1   0   4   -1.00    2.00
   1   0  -4   -0.80    1.70
   1   0  -4    0.90    1.80
  -1   0   3  155.78    9.70
  -1   0   3  158.48    9.80
   1   0  -3  159.68    9.90
   1   0  -3  145.39    9.00
  -1   0   2   -1.20    1.40
  -1   0   2    0.80    1.30
   1   0  -2   -0.20    1.10
   1   0  -2   -0.80    1.40
  -1   0   0    2.30    1.00
  -1   0   0    0.70    1.00
   1   0   0    1.00    0.90
   1   0   0    0.80    1.00
  -1   0  -1 2800.02  164.98
  -1   0  -1 2754.22  161.98
   1   0   1 2812.02  165.28
  -1   0  -2    2.10    1.40
  -1   0  -2    0.00    1.70
   1   0   2   -2.20    1.30
   1   0   2   -0.90    1.80
  -1   0  -3  492.15   29.30
  -1   0  -3  514.05   30.70
   1   0   3  465.75   27.80
   1   0   3  537.25   32.00
  -1   0  -4   -1.10    1.90
  -1   0  -4    0.90    2.10
   1   0   4    0.40    1.70
   1   0   4    0.90    2.20
  -1   0  -5 2736.33  161.48
  -1   0  -5 2805.02  165.28
   1   0   5 2841.92  167.78
   1   0   5 3299.27  194.18
  -1   0  -6    0.10    1.80
  -1   0  -6   -1.60    1.80
  -1   0  -6    0.50    2.10
   1   0   6   -0.10    2.00
   1   0   6   -1.40    1.90
  -1   0  -7 3658.63  215.88
  -1   0  -7 3177.78  187.18
  -1   0  -7 3065.89  180.58
   1   0   7 3190.48  188.28
   1   0   7 3192.38  187.98
  -1   0  -8    0.60    2.30
  -1   0  -8   -1.40    2.20
   1   0   8    0.90    2.10
   1   0   8    3.50    2.00
   1   0   8    1.80    2.30
   1   0   9  460.75   27.70
   1   0   9  405.76   24.60
   1   0   9  435.16   26.40
  -1   0 -10    3.10    2.50
  -1   0 -10   -4.10    2.20
   1   0  10   -5.20    2.00
   1   0  10   -2.00    1.80
   1   0  10   -0.50    2.20
  -1   0 -11   31.40    3.70
  -1   0 -11   32.70    3.80
   1   0  11   36.50    3.50
   1   0  11   31.50    3.30
   1   0  11   42.50    4.20
  -1   0 -12    0.90    2.50
  -1   0 -12    3.20    2.60
   1   0  12   -2.00    2.40
   1   0  12    0.80    2.30
   1   0  12    2.20    2.70
  -1   0 -13   76.79    6.20
  -1   0 -13   80.89    6.30
   1   0  13   73.89    5.70
   1   0  13   84.29    6.00
   1   0  13   91.69    6.70
  -1   0 -14   -1.00    2.80
  -1   0 -14    0.70    2.80
   1   0  14    0.60    2.70
   1   0  14    0.00    2.10
   1   0  14    2.60    2.70
  -1   0 -15  515.05   31.30
  -1   0 -15  478.55   29.20
   1   0  15  486.25   29.40
  -1   0 -16    5.30    3.10
  -1   0 -16    0.80    3.30
   1   0  16   -1.60    2.90
   1   0  16    1.70    2.80
   1   0  16    1.60    2.10
   1   0  17   70.09    5.80
   1   0  17   84.59    6.20
  -1   0 -18    0.80    3.60
  -1   0 -18    0.00    3.20
   1   0  18    3.50    3.10
   1   0  18   -1.90    3.50
  -1   0 -19   13.60    4.10
  -1   0 -19    9.20    3.60
   1   0  19    6.30    3.70
   1   0  19    6.40    3.20
  -1   0 -20   -1.50    3.50
  -1   0 -20   -4.10    3.50
   1   0  20    0.40    3.90
   1   0  20   -0.10    3.50
  -1   0 -21  285.07   18.20
  -1   0 -21  286.57   18.30
   1   0  21  288.87   18.40
   1   0  21  273.47   17.30
  -1   0 -22    4.50    4.80
  -1   0 -22    5.50    4.40
   1   0  22    1.50    4.10
   1   0  22   -2.30    4.40
  -1   0 -23  592.44   36.10
  -1   0 -23  559.64   34.10
   1   0  23  578.74   35.30
   1   0  23  632.34   38.40
  -1   0 -24   -0.60    5.10
  -1   0 -24   -0.80    5.00
   1   0  24   -7.60    6.50
   1   0  24  -10.00    5.70
  -1   0 -25  272.47   18.50
  -1   0 -25  269.97   18.00
   1   0  25  295.57   19.50
   1   0  25  244.88   16.30
  -2   0  26   44.20    9.10
  -2   0  26   36.70    6.30
   2   0 -26   43.40    6.90
   2   0 -26   40.70    7.10
  -2   0  25    1.80    6.60
  -2   0  25   -4.80    4.70
   2   0 -25    6.30    5.10
   2   0 -25    5.20    5.50
  -2   0  24  205.88   14.10
  -2   0  24  217.58   14.40
   2   0 -24  207.38   14.00
   2   0 -24  234.78   15.60
  -2   0  23    2.80    4.60
  -2   0  23    2.00    4.20
   2   0 -23   -5.00    4.50
   2   0 -23   -1.30    4.90
  -2   0  22  847.92   50.89
  -2   0  22  851.01   50.89
   2   0 -22  760.72   45.80
   2   0 -22  863.11   51.79
  -2   0  21   -4.90    4.10
  -2   0  21   -4.60    3.00
   2   0 -21   -6.80    3.70
   2   0 -21    5.30    4.20
  -2   0  20   60.79    5.50
  -2   0  20   52.79    5.80
  -2   0  19    3.10    3.90
  -2   0  19   -0.20    3.00
   2   0 -19    0.60    3.20
   2   0 -19    2.70    3.90
  -2   0  18  281.87   17.80
  -2   0  18  303.17   19.00
   2   0 -18  304.37   19.20
   2   0 -18  277.67   17.50
  -2   0  17   -1.50    3.30
  -2   0  17    1.60    2.90
   2   0 -17    0.00    3.40
   2   0 -17    4.00    3.40
  -2   0  16  731.53   44.00
  -2   0  16  719.43   43.00
  -2   0  16  695.23   41.80
   2   0 -16  858.01   51.39
   2   0 -16  738.53   44.40
  -2   0  15   -3.70    2.70
  -2   0  15    0.50    2.80
  -2   0  15   -1.60    2.40
   2   0 -15    2.40    2.70
   2   0 -15   -0.50    2.90
  -2   0  14  735.93   44.20
  -2   0  14  756.32   45.50
  -2   0  14  752.42   45.00
   2   0 -14  788.72   47.40
   2   0 -14  782.32   46.90
  -2   0  13   -2.50    2.10
  -2   0  13   -1.80    2.20
   2   0 -13    1.90    2.20
   2   0 -13   -0.60    2.50
   2   0 -13   -0.30    2.60
   2   0 -12   30.90    3.30
   2   0 -12   27.40    3.60
   2   0 -12   20.90    3.40
  -2   0  11   -2.00    1.90
  -2   0  11   -3.10    1.90
   2   0 -11   -2.10    2.10
   2   0 -11   -1.40    2.50
   2   0 -11    2.50    2.40
  -2   0  10  863.11   51.59
  -2   0  10  861.21   51.29
   2   0 -10  854.21   50.99
   2   0 -10  915.91   54.59
   2   0 -10  865.71   51.59
  -2   0   9   -0.90    1.80
  -2   0   9   -0.40    2.10
   2   0  -9    1.70    2.10
   2   0  -9   -1.70    2.40
   2   0  -9   -2.10    2.20
  -2   0   8 2422.76  143.09
  -2   0   8 2387.16  140.69
   2   0  -8 2362.36  139.59
   2   0  -8 2335.67  137.69
  -2   0   7    1.40    2.40
  -2   0   7    2.30    2.30
   2   0  -7   -1.90    2.00
   2   0  -7    1.60    2.20
  -2   0   5    0.20    2.10
  -2   0   5    0.30    2.30
   2   0  -5    2.80    2.00
   2   0  -5    4.00    2.20
  -2   0   3    0.00    2.00
  -2   0   3    1.70    1.90
   2   0  -3    0.20    1.80
   2   0  -3    0.30    2.00
  -2   0   2 2194.48  129.59
  -2   0   2 2279.07  134.19
   2   0  -2 2307.07  136.19
   2   0  -2 2086.99  122.89
  -2   0   1    2.60    1.80
  -2   0   1    1.00    1.80
   2   0  -1    2.30    1.80
   2   0  -1   -0.50    1.90
  -2   0   0  718.13   42.70
  -2   0   0  695.23   41.20
   2   0   0  713.63   42.40
   2   0   0  688.83   40.90
  -2   0  -1   -0.10    1.80
  -2   0  -1   -1.60    1.90
   2   0   1   -1.10    1.70
   2   0   1   -0.30    2.00
  -2   0  -3    0.40    1.90
  -2   0  -3   -2.30    2.30
   2   0   3    2.30    1.80
   2   0   3   -1.70    2.40
  -2   0  -4 5613.34  330.87
  -2   0  -4 4729.13  278.17
   2   0   4 4635.04  273.27
   2   0   4 4916.21  289.17
  -2   0  -5   -0.60    2.10
  -2   0  -5   -2.20    2.00
   2   0   5    0.10    1.90
   2   0   5    1.60    2.40
  -2   0  -6  682.53   40.80
  -2   0  -6  854.21   50.89
   2   0   6  681.83   40.70
   2   0   6  659.63   39.40
  -2   0  -7    1.70    2.20
  -2   0  -7   -1.20    2.40
   2   0   7   -0.40    1.90
   2   0   7   -0.90    2.10
  -2   0  -8  390.46   23.70
  -2   0  -8  377.86   23.10
   2   0   8  411.96   24.90
   2   0   8  375.36   22.90
  -2   0  -9   -1.80    2.00
  -2   0  -9   -2.10    2.20
  -2   0  -9   -1.90    2.60
   2   0   9   -2.40    2.10
   2   0   9    2.70    2.50
  -2   0 -10  187.78   11.90
  -2   0 -10  169.48   11.00
  -2   0 -10  168.08   11.10
   2   0  10  157.68   10.20
   2   0  10  162.88   10.60
  -2   0 -11   -1.00    2.40
  -2   0 -11   -0.50    2.70
   2   0  11    1.40    2.10
   2   0  11    0.00    2.40
   2   0  11   -1.50    2.50
  -2   0 -12  800.82   48.00
  -2   0 -12  886.01   52.89
   2   0  12  728.93   43.70
   2   0  12  781.12   46.70
   2   0  12  779.82   46.60
  -2   0 -13   -0.70    2.60
  -2   0 -13    1.60    2.40
   2   0  13   -3.30    2.60
   2   0  13   -1.20    2.10
   2   0  13    5.00    2.70
   2   0  14  381.26   23.40
  -2   0 -15    1.00    3.00
  -2   0 -15    1.10    2.80
   2   0  15    2.50    2.70
   2   0  15    0.50    2.70
   2   0  15   -0.90    2.40
  -2   0 -16  387.36   23.80
  -2   0 -16  437.66   26.80
   2   0  16  376.26   23.10
   2   0  16  396.16   24.20
   2   0  16  359.06   22.00
  -2   0 -17    0.70    3.50
  -2   0 -17   -4.80    3.20
   2   0  17   -4.30    3.10
   2   0  17    0.50    2.70
   2   0  17   -1.70    2.60
  -2   0 -18 1050.79   62.69
  -2   0 -18 1163.98   69.29
   2   0  18 1049.49   62.59
   2   0  18 1034.90   61.79
   2   0  18 1029.80   61.39
  -2   0 -19    2.90    3.60
  -2   0 -19   -2.50    3.50
   2   0  19   -2.50    3.30
   2   0  19    1.00    3.50
  -2   0 -20   42.30    5.00
  -2   0 -20   45.60    5.30
   2   0  20   46.50    5.30
   2   0  20   42.90    4.80
  -2   0 -21   -5.50    4.20
  -2   0 -21   -2.00    3.70
   2   0  21    7.70    4.50
   2   0  21    2.50    4.50
  -2   0 -22    5.60    4.90
  -2   0 -22    7.60    4.30
   2   0  22    2.50    4.80
   2   0  22   -0.30    4.70
  -2   0 -23   -4.80    4.30
  -2   0 -23    3.30    4.80
   2   0  23   -7.50    5.80
   2   0  23    0.40    5.20
  -2   0 -24    5.70    5.50
  -2   0 -24   13.70    5.20
   2   0  24    2.10    5.90
   2   0  24   17.70    6.90
  -3   0  27    8.10    6.10
  -3   0  27    4.80    8.30
   3   0 -27   12.40    6.60
   3   0 -27    9.50    8.40
  -3   0  26   -4.80    5.40
  -3   0  26   -0.40    7.20
   3   0 -26    3.70    5.90
   3   0 -26   -4.40    6.00
  -3   0  25   39.60    5.70
  -3   0  25   52.99    7.30
   3   0 -25   39.20    6.30
   3   0 -25   41.70    6.80
  -3   0  24   -5.00    5.10
  -3   0  24    0.80    4.10
   3   0 -24    5.50    4.80
   3   0 -24    0.20    4.90
  -3   0  23   40.30    5.70
  -3   0  23   49.40    5.50
   3   0 -23   34.00    5.30
   3   0 -23   43.70    5.80
  -3   0  22   -5.00    4.40
  -3   0  22    4.70    4.00
   3   0 -22   -0.90    4.20
   3   0 -22   -4.70    4.30
  -3   0  21   65.99    6.30
  -3   0  21   62.99    5.80
   3   0 -21   65.69    6.20
   3   0 -21   58.49    5.60
  -3   0  20   -4.10    4.00
  -3   0  20    0.70    3.30
   3   0 -20   -2.20    3.90
   3   0 -20   -1.40    3.60
  -3   0  19  204.28   13.30
  -3   0  19  221.98   14.50
  -3   0  19  228.38   14.50
   3   0 -19  220.68   14.60
   3   0 -19  229.08   15.10
  -3   0  18   -3.20    3.30
  -3   0  18   -2.20    3.30
  -3   0  18   -3.30    2.10
   3   0 -18    5.70    3.70
   3   0 -18   -3.80    3.60
  -3   0  17  128.59    9.10
  -3   0  17  124.39    8.50
  -3   0  17  123.49    8.30
   3   0 -17  132.09    9.50
   3   0 -17  137.59    9.70
  -3   0  16    1.00    2.40
  -3   0  16   -0.90    2.70
   3   0 -16    2.10    2.50
   3   0 -16    2.10    3.10
   3   0 -16    1.30    3.40
  -3   0  15   29.30    3.70
  -3   0  15   21.40    3.50
   3   0 -15   40.80    4.00
   3   0 -15   35.80    4.20
   3   0 -15   28.80    4.00
  -3   0  14    1.80    2.40
  -3   0  14    3.20    2.40
   3   0 -14   -2.30    2.50
   3   0 -14    1.70    3.40
   3   0 -14   -0.40    2.80
  -3   0  13  280.67   17.40
  -3   0  13  299.07   18.40
   3   0 -13  272.47   17.00
   3   0 -13  267.57   16.90
   3   0 -13  292.27   18.30
  -3   0  12    4.00    2.30
  -3   0  12   -0.80    2.40
   3   0 -12    1.20    2.30
   3   0 -12    0.90    2.70
   3   0 -12    2.00    2.60
  -3   0  11 4035.90  238.28
  -3   0  11 4476.65  263.47
   3   0 -11 4331.67  255.67
   3   0 -11 4614.64  271.67
   3   0 -11 4616.54  271.77
  -3   0  10    1.70    2.10
  -3   0  10   -2.90    2.30
   3   0 -10   -1.70    2.20
   3   0 -10   -0.20    2.30
  -3   0   9 3577.84  211.18
  -3   0   9 3469.75  204.28
   3   0  -9 3582.94  211.58
   3   0  -9 3693.03  217.48
  -3   0   8    2.50    2.20
  -3   0   8   -0.60    2.10
   3   0  -8    1.50    2.20
   3   0  -8   -3.80    2.20
  -3   0   7 4247.67  250.57
  -3   0   7 4073.39  239.68
   3   0  -7 4003.40  236.28
   3   0  -7 4242.58  249.68
  -3   0   6    0.50    2.20
  -3   0   6    0.20    2.30
   3   0  -6   -3.60    2.10
   3   0  -6    1.80    2.40
  -3   0   5  887.31   52.99
  -3   0   5  989.10   58.69
   3   0  -5  834.52   49.80
   3   0  -5  840.22   50.09
  -3   0   4    2.50    2.70
  -3   0   4    2.90    2.50
   3   0  -4    0.00    2.30
   3   0  -4   -0.60    2.40
  -3   0   3 6210.58  366.06
   3   0  -3 5961.90  351.46
   3   0  -3 7556.44  443.96
  -3   0   2    0.10    2.60
  -3   0   2    1.90    2.30
   3   0  -2   -0.90    2.40
   3   0  -2   -1.70    2.40
  -3   0   1   39.40    3.60
  -3   0   1   39.80    3.70
   3   0  -1   34.40    3.40
   3   0  -1   37.40    3.80
  -3   0   0   -2.30    2.30
  -3   0   0    1.00    2.20
   3   0   0    1.20    1.90
   3   0   0    0.30    2.40
  -3   0  -1 9750.92  574.34
  -3   0  -2    1.90    2.20
  -3   0  -2   -0.30    2.40
   3   0   2   -2.10    2.00
   3   0   2   -2.80    2.40
  -3   0  -3 3511.75  207.28
  -3   0  -3 3535.25  208.08
   3   0   3 3191.78  188.38
   3   0   3 3296.77  194.18
  -3   0  -4   -2.60    2.10
  -3   0  -4   -4.60    2.40
   3   0   4   -1.20    2.00
   3   0   4    3.20    2.50
  -3   0  -5  858.01   51.19
  -3   0  -5  636.04   38.20
   3   0   5  884.11   52.69
   3   0   5  814.82   48.60
  -3   0  -6   -2.40    2.30
  -3   0  -6    1.40    2.40
   3   0   6   -0.90    1.80
   3   0   6   -1.40    2.40
  -3   0  -7 1179.28   70.09
  -3   0  -7 1116.29   66.29
   3   0   7 1163.38   69.09
   3   0   7 1553.24   91.99
  -3   0  -8    0.30    2.20
  -3   0  -8   -2.50    2.60
   3   0   8   -3.20    1.90
   3   0   8   -1.40    2.20
  -3   0  -9 1070.49   63.69
  -3   0  -9 1125.19   66.99
   3   0   9 1103.59   65.59
   3   0   9 1219.38   72.59
  -3   0 -10   -0.60    2.50
  -3   0 -10   -2.70    2.70
   3   0  10    0.30    2.20
   3   0  10    1.80    2.70
  -3   0 -11   29.30    3.30
  -3   0 -11   19.00    3.50
  -3   0 -11   18.60    3.20
   3   0  11   21.40    3.10
   3   0  11   21.80    3.40
  -3   0 -12    0.40    2.50
  -3   0 -12   -1.40    2.70
  -3   0 -12   -3.00    2.70
   3   0  12   -3.40    2.60
   3   0  12    2.60    2.90
  -3   0 -13   12.90    3.30
  -3   0 -13   11.10    3.10
   3   0  13   13.00    3.00
   3   0  13    8.40    2.50
   3   0  13    7.70    3.10
  -3   0 -14    3.40    3.00
  -3   0 -14   -0.10    2.90
   3   0  14    2.50    2.50
   3   0  14   -2.50    2.70
   3   0  14   -0.90    2.60
  -3   0 -15  118.49    8.50
  -3   0 -15  114.59    8.10
   3   0  15  119.79    8.20
   3   0  15  127.69    8.80
   3   0  15  122.29    8.50
  -3   0 -16   -0.10    2.90
  -3   0 -16   -1.20    3.20
   3   0  16   -0.70    3.10
   3   0  16   -1.20    2.90
   3   0  16    3.40    2.90
  -3   0 -17  203.38   13.40
  -3   0 -17  213.78   14.00
   3   0  17  203.38   13.30
   3   0  17  220.58   14.10
   3   0  17  203.58   13.20
  -3   0 -18   -2.60    3.50
  -3   0 -18   -1.20    3.30
   3   0  18   -2.10    3.20
   3   0  18    3.80    3.10
   3   0  18    0.10    2.90
  -3   0 -19    7.30    3.80
  -3   0 -19    6.60    3.80
   3   0  19    9.50    3.50
   3   0  19    7.30    3.10
   3   0  19    9.60    3.10
  -3   0 -20   -0.60    4.10
  -3   0 -20   -5.30    4.10
   3   0  20   -2.20    3.70
   3   0  20   -0.80    3.90
   3   0  20   -2.90    2.80
  -3   0 -21   46.70    5.90
  -3   0 -21   48.20    5.70
   3   0  21   56.19    6.40
   3   0  21   48.50    5.10
  -3   0 -22   -4.40    4.30
  -3   0 -22    1.80    4.60
   3   0  22    0.30    5.00
   3   0  22   -0.80    5.10
  -3   0 -23  150.28   11.00
  -3   0 -23  146.59   11.00
   3   0  23  147.99   11.70
   3   0  23  153.48   11.70
  -3   0 -24    2.50    5.80
  -3   0 -24    2.90    5.90
   3   0  24    1.40    5.30
   3   0  24   -5.90    6.00
  -4   0  27    3.20    7.00
  -4   0  27    2.50    5.40
   4   0 -27    2.50    7.20
   4   0 -27   -4.00    6.20
  -4   0  26  156.18   12.00
  -4   0  26  157.68   11.40
   4   0 -26  172.28   12.80
   4   0 -26  153.08   11.50
  -4   0  25    2.80    6.50
  -4   0  25   -2.40    4.10
   4   0 -25    0.40    5.60
   4   0 -25    7.10    5.10
  -4   0  24   -1.60    5.10
  -4   0  24    0.10    4.40
   4   0 -24    6.00    4.70
   4   0 -24   -3.70    5.50
  -4   0  23   -2.60    4.60
  -4   0  23    3.30    3.70
   4   0 -23    2.10    4.60
   4   0 -23    0.90    4.90
  -4   0  22  159.08   10.70
  -4   0  22  163.88   11.40
  -4   0  21   -1.90    4.10
  -4   0  21   -1.50    3.40
  -4   0  21   -3.50    2.60
   4   0 -21    0.00    3.80
   4   0 -21   -5.50    4.30
  -4   0  20  142.39    9.90
  -4   0  20  156.58   10.50
  -4   0  20  137.79    9.40
   4   0 -20  165.18   11.50
   4   0 -20  139.59   10.00
  -4   0  19   -3.40    3.20
  -4   0  19   -0.90    3.60
  -4   0  19   -2.40    2.40
   4   0 -19   -2.10    2.50
   4   0 -19    7.10    4.20
   4   0 -19    0.90    4.10
  -4   0  18  129.49    9.00
  -4   0  18  133.19    8.80
   4   0 -18  134.89    9.20
   4   0 -18  107.19    8.50
   4   0 -18  132.89    9.50
  -4   0  17   -3.20    2.90
  -4   0  17   -4.70    2.50
   4   0 -17    1.60    2.50
   4   0 -17   -1.70    3.30
   4   0 -17    0.20    3.90
  -4   0  16  465.25   28.50
  -4   0  16  575.04   34.80
   4   0 -16  438.96   26.80
   4   0 -16  438.16   27.00
   4   0 -16  462.85   28.30
  -4   0  15    2.40    2.90
  -4   0  15   -0.70    2.60
   4   0 -15    0.90    2.80
   4   0 -15   -0.20    3.30
   4   0 -15   -3.80    2.60
  -4   0  14  323.57   19.90
  -4   0  14  317.57   19.40
   4   0 -14  313.17   19.40
   4   0 -14  309.97   19.50
   4   0 -14  308.77   19.30
  -4   0  13   -0.70    2.20
  -4   0  13    0.70    2.30
   4   0 -13    4.00    2.30
   4   0 -13    1.00    2.60
  -4   0  12  398.86   24.50
  -4   0  12  429.46   26.20
   4   0 -12  393.16   24.00
   4   0 -12  408.26   25.00
  -4   0  11    1.00    2.50
  -4   0  11   -0.80    2.50
   4   0 -11    0.20    2.10
   4   0 -11    1.40    2.60
  -4   0  10   15.60    2.70
  -4   0  10   15.40    2.80
   4   0 -10   17.50    3.00
   4   0 -10   18.80    3.10
  -4   0   9    2.40    2.10
  -4   0   9   -0.40    2.10
   4   0  -9   -2.60    2.60
   4   0  -9   -1.10    2.60
  -4   0   8   92.29    6.70
  -4   0   8   96.99    6.90
   4   0  -8  101.79    7.30
   4   0  -8   90.49    6.70
  -4   0   7    0.50    2.60
  -4   0   7   -0.50    2.40
   4   0  -7    1.70    2.30
   4   0  -7   -1.80    2.40
  -4   0   6   90.19    6.60
  -4   0   6  106.19    7.40
  -4   0   5   -3.80    2.40
  -4   0   5   -3.50    2.40
   4   0  -5    0.90    2.50
   4   0  -5    0.20    2.30
  -4   0   4   20.70    3.10
  -4   0   4   19.20    2.80
   4   0  -4   28.30    3.50
   4   0  -4   22.80    3.20
  -4   0   3   -1.80    2.60
  -4   0   3   -0.40    2.30
   4   0  -3    2.30    2.40
   4   0  -3    1.10    2.60
  -4   0   2   53.69    4.60
  -4   0   2   57.09    4.90
   4   0  -2   53.49    4.50
   4   0  -2   51.09    4.50
  -4   0   1   -2.80    2.50
  -4   0   1   -0.30    2.50
   4   0  -1    1.60    2.30
   4   0  -1   -0.20    2.50
  -4   0   0 1705.33  101.09
  -4   0   0 1696.43  100.29
   4   0   0 1681.13   99.69
   4   0   0 1761.32  104.19
  -4   0  -1    0.60    2.40
  -4   0  -1    0.10    2.70
   4   0   1   -0.20    2.30
   4   0   1   -3.80    2.60
  -4   0  -2   43.40    4.10
  -4   0  -2   47.70    4.40
   4   0   2   47.50    4.10
   4   0   2   49.10    4.50
  -4   0  -3    1.20    2.20
  -4   0  -3   -0.70    2.60
   4   0   3    0.50    2.00
   4   0   3    0.80    2.70
  -4   0  -4  115.39    7.90
  -4   0  -4  114.29    8.10
   4   0   4  116.09    7.90
   4   0   4   96.59    7.10
  -4   0  -5   -0.80    2.60
  -4   0  -5   -0.50    2.60
   4   0   5   -0.40    2.10
   4   0   5    5.30    2.90
   4   0   6  828.12   49.50
   4   0   6  868.21   51.89
  -4   0  -7   -1.20    2.40
  -4   0  -7   -2.20    2.30
   4   0   7    1.20    2.20
   4   0   7    1.60    2.40
  -4   0  -8  100.49    7.10
  -4   0  -8  111.99    7.90
   4   0   8  105.99    7.30
   4   0   8   95.39    7.00
  -4   0  -9    2.30    2.40
  -4   0  -9   -2.30    2.50
   4   0   9   -1.50    2.10
   4   0   9   -2.00    2.60
  -4   0 -10  197.78   12.70
  -4   0 -10  214.78   13.90
   4   0  10  208.98   13.20
   4   0  10  190.38   12.60
  -4   0 -11    1.60    2.60
  -4   0 -11    2.90    3.00
   4   0  11    2.80    2.40
   4   0  11    0.10    2.80
  -4   0 -12 3854.61  227.68
   4   0  12 3967.20  234.18
  -4   0 -13    2.30    2.60
  -4   0 -13   -1.80    2.60
  -4   0 -13   -1.80    2.60
   4   0  13    0.70    2.50
   4   0  13   -1.50    2.60
  -4   0 -14  114.79    8.20
  -4   0 -14  102.19    7.60
  -4   0 -14  109.49    7.80
   4   0  14  117.89    8.20
   4   0  14  124.79    8.50
   4   0  14  106.09    7.80
  -4   0 -15    2.90    3.00
  -4   0 -15    0.60    3.10
   4   0  15   -2.80    2.50
   4   0  15    2.70    2.80
   4   0  15   -0.30    2.50
   4   0  16  968.70   57.89
   4   0  16 1001.20   59.79
   4   0  16  943.91   56.39
  -4   0 -17   -3.10    3.10
  -4   0 -17   -1.20    3.00
   4   0  17    2.40    3.10
   4   0  17   -0.40    3.00
   4   0  17    3.50    3.00
  -4   0 -18   63.89    5.50
  -4   0 -18   52.49    5.40
   4   0  18   58.99    5.30
   4   0  18   57.19    5.30
   4   0  18   62.49    5.40
  -4   0 -19    4.70    3.70
  -4   0 -19    1.50    3.50
   4   0  19    2.30    3.50
   4   0  19    3.50    3.80
   4   0  19    3.60    3.20
  -4   0 -20   12.10    4.40
  -4   0 -20   13.10    4.30
   4   0  20    8.90    4.20
   4   0  20    8.00    3.90
   4   0  20    6.40    3.60
  -4   0 -21    1.10    4.00
  -4   0 -21    0.80    4.10
   4   0  21    2.30    4.80
   4   0  21   -2.20    5.10
   4   0  21   -9.50    3.70
  -4   0 -22  110.79    9.10
  -4   0 -22  110.79    9.00
   4   0  22  111.29    9.60
   4   0  22  113.89    9.20
  -4   0 -23    3.40    5.60
  -4   0 -23    5.20    6.00
   4   0  23   -1.80    5.40
   4   0  23    0.70    6.00
  -5   0  27   18.10    8.00
  -5   0  27   17.50    5.80
   5   0 -27   13.30    7.60
   5   0 -27   20.40    8.00
  -5   0  26   -3.30    6.30
  -5   0  26    3.70    5.20
   5   0 -26   -4.00    5.50
   5   0 -26    1.90    6.20
  -5   0  25   38.70    6.90
  -5   0  25   43.10    6.00
   5   0 -25   27.90    6.50
   5   0 -25   36.80    6.60
  -5   0  24    2.90    5.20
  -5   0  24   -3.80    4.30
   5   0 -24    0.70    5.40
   5   0 -24   -6.60    5.10
  -5   0  23  132.69    9.90
  -5   0  23  115.49    8.70
  -5   0  23  123.79    8.50
   5   0 -23  102.49    8.30
   5   0 -23  136.79   10.40
  -5   0  22   -3.20    4.40
  -5   0  22    1.60    3.50
  -5   0  22   -1.10    3.10
   5   0 -22    7.40    4.60
   5   0 -22   -1.00    4.60
  -5   0  21  131.69    9.30
  -5   0  21  142.09   10.00
  -5   0  21  135.59    9.10
   5   0 -21  121.99    8.50
   5   0 -21  132.09   10.00
   5   0 -21  114.09    8.80
  -5   0  20    4.20    3.60
  -5   0  20   -3.60    2.80
   5   0 -20    0.60    2.90
   5   0 -20    0.50    4.20
   5   0 -20    8.30    4.50
  -5   0  19  145.69   10.20
  -5   0  19  148.89    9.90
   5   0 -19  150.48   10.10
   5   0 -19  145.89   10.60
   5   0 -19  130.99    9.80
  -5   0  18    1.60    3.00
  -5   0  18   -1.10    2.40
   5   0 -18    3.60    2.90
   5   0 -18    2.90    4.00
   5   0 -18   -3.50    4.00
  -5   0  17    4.20    3.40
  -5   0  17    5.50    2.80
   5   0 -17    7.20    2.90
   5   0 -17    0.60    4.10
   5   0 -17    2.60    3.70
  -5   0  16   -3.20    3.40
  -5   0  16   -2.70    2.40
   5   0 -16    0.00    2.30
   5   0 -16   -1.90    3.60
   5   0 -16    3.30    3.50
  -5   0  15  130.89    9.10
  -5   0  15  138.39    9.40
   5   0 -15  138.29    9.40
   5   0 -15  130.39    9.10
  -5   0  14   -3.30    2.50
  -5   0  14    0.70    2.30
   5   0 -14   -0.60    2.70
   5   0 -14    1.70    2.70
  -5   0  12    1.10    2.50
  -5   0  12   -0.50    2.30
   5   0 -12   -0.90    2.20
   5   0 -12   -0.50    2.80
  -5   0  11 1459.75   86.99
  -5   0  11 1433.06   85.19
   5   0 -11 1378.36   81.89
   5   0 -11 1398.06   82.99
  -5   0  10    2.00    2.60
  -5   0  10   -2.70    2.80
   5   0 -10   -4.00    2.70
   5   0 -10    1.00    2.60
  -5   0   9 4629.34  273.17
  -5   0   9 4308.07  253.47
   5   0  -9 3740.73  220.98
   5   0  -9 4594.94  270.57
  -5   0   8   -0.70    2.60
  -5   0   8    2.50    2.20
   5   0  -8    0.30    2.60
   5   0  -8    1.90    2.40
  -5   0   7 3334.87  197.08
  -5   0   7 3358.46  197.98
   5   0  -7 3655.53  215.88
   5   0  -7 3458.95  203.88
  -5   0   6    0.10    2.40
  -5   0   6   -1.20    2.50
   5   0  -6    1.60    2.50
   5   0  -6   -4.50    2.70
  -5   0   5  535.45   32.50
  -5   0   5  502.75   30.50
   5   0  -5  488.35   29.60
   5   0  -5  512.35   31.10
  -5   0   4    0.20    2.60
  -5   0   4   -0.10    2.60
   5   0  -4   -1.40    2.20
   5   0  -4    6.20    2.70
  -5   0   3  721.93   43.40
  -5   0   3  713.63   42.80
   5   0  -3  732.13   44.00
   5   0  -3  695.23   41.70
  -5   0   2    0.60    2.70
  -5   0   2   -1.10    2.60
   5   0  -2    4.70    2.50
   5   0  -2   -3.70    2.60
  -5   0   1  698.43   42.10
  -5   0   1  728.33   43.80
   5   0  -1  767.72   46.00
   5   0  -1  666.63   40.10
  -5   0   0    7.80    2.90
  -5   0   0    2.20    2.60
   5   0   0    0.40    2.50
   5   0   0   -0.70    2.60
  -5   0  -1    1.30    2.50
  -5   0  -1   -2.30    2.40
   5   0   1    2.60    2.00
   5   0   1    4.00    2.70
  -5   0  -2    0.10    2.50
  -5   0  -2   -0.70    2.40
   5   0   2   -0.30    1.90
   5   0   2    0.90    3.10
  -5   0  -3  126.79    8.70
  -5   0  -3  126.19    8.80
   5   0   3  116.89    7.90
   5   0   3  130.19    9.00
  -5   0  -4   -3.50    2.30
  -5   0  -4    0.20    2.60
   5   0   4   -5.00    2.10
   5   0   4   -2.10    2.60
  -5   0  -5 1628.94   96.69
  -5   0  -5 1697.03  100.49
   5   0   5 1688.13  100.09
   5   0   5 1642.34   97.29
  -5   0  -6    4.40    2.80
  -5   0  -6   -1.10    2.40
   5   0   6    1.10    2.30
   5   0   6    1.50    2.90
  -5   0  -7  206.98   13.20
  -5   0  -7  203.58   13.20
   5   0   7  200.98   12.70
   5   0   7  182.78   12.10
  -5   0  -8    0.40    2.70
  -5   0  -8    0.90    2.90
   5   0   8    1.80    2.20
   5   0   8    0.00    2.90
  -5   0  -9  135.89    9.30
  -5   0  -9  155.48   10.60
   5   0   9  122.89    8.30
   5   0   9  132.69    9.20
  -5   0 -10    1.20    2.60
  -5   0 -10   -1.90    3.00
   5   0  10    2.40    2.40
   5   0  10   -0.60    2.60
  -5   0 -11 1069.19   63.79
  -5   0 -11 1089.59   64.89
   5   0  11 1169.08   69.69
   5   0  11 1123.89   66.89
  -5   0 -12    0.60    2.40
  -5   0 -12   -0.90    2.70
   5   0  12   -3.20    2.40
   5   0  12   -0.80    3.10
  -5   0 -13 1375.86   81.79
  -5   0 -13 1337.07   79.39
   5   0  13 1395.56   82.99
   5   0  13 1592.74   94.59
  -5   0 -14    0.30    2.60
  -5   0 -14   -1.40    3.10
  -5   0 -14    1.00    2.90
   5   0  14   -5.20    2.60
   5   0  14    1.60    3.00
  -5   0 -15  533.45   32.30
  -5   0 -15  518.25   31.60
  -5   0 -15  531.15   32.20
   5   0  15  534.35   32.50
   5   0  15  537.85   32.60
   5   0  15  479.25   29.20
  -5   0 -16    0.80    3.20
  -5   0 -16   -2.30    3.20
   5   0  16    0.70    3.20
   5   0  16    2.20    3.10
   5   0  16    3.60    3.20
  -5   0 -17   61.59    5.60
  -5   0 -17   48.60    5.20
   5   0  17   57.99    5.20
   5   0  17   65.09    5.60
   5   0  17   66.19    5.70
  -5   0 -18   -1.90    3.50
  -5   0 -18   -0.60    3.50
   5   0  18    1.30    3.60
   5   0  18   -2.00    3.90
   5   0  18   -1.30    3.40
  -5   0 -19   -2.00    4.10
  -5   0 -19   -0.60    3.80
   5   0  19    4.70    3.80
   5   0  19   -1.30    4.40
   5   0  19    3.90    3.60
  -5   0 -20    1.60    3.80
  -5   0 -20   -2.70    3.70
   5   0  20   -3.10    4.50
   5   0  20    0.60    4.50
   5   0  20    4.00    3.90
  -5   0 -21   36.40    5.30
  -5   0 -21   34.20    5.80
   5   0  21   38.70    6.70
   5   0  21   38.10    6.40
   5   0  21   33.20    5.20
  -5   0 -22    2.90    5.20
  -5   0 -22   -0.80    4.90
   5   0  22    0.60    5.50
   5   0  22   -4.40    5.00
   5   0  22    1.20    4.90
  -6   0  27    3.20    5.50
  -6   0  27    1.10    7.00
   6   0 -27    1.70    6.80
   6   0 -27   -4.30    7.80
  -6   0  26   -1.40    5.10
  -6   0  26    3.20    6.30
   6   0 -26    2.50    6.90
   6   0 -26    2.90    6.30
  -6   0  25   -2.00    5.30
  -6   0  25   -0.50    4.70
  -6   0  25   -0.10    3.60
   6   0 -25   -0.40    5.90
   6   0 -25    5.30    5.40
  -6   0  24   10.20    4.90
  -6   0  24   11.20    4.40
  -6   0  24   13.20    3.50
   6   0 -24    5.40    5.40
   6   0 -24   11.70    5.90
  -6   0  23   -3.30    4.40
  -6   0  23    4.30    4.20
  -6   0  23    1.60    2.80
   6   0 -23   -0.60    4.60
   6   0 -23    5.00    4.80
  -6   0  22    0.90    4.30
  -6   0  22    4.20    3.20
   6   0 -22    1.70    3.10
   6   0 -22    4.10    4.40
   6   0 -22    1.40    4.50
  -6   0  21   -2.10    3.30
  -6   0  21    0.40    2.80
   6   0 -21    0.60    2.90
   6   0 -21   -0.80    4.30
   6   0 -21   -0.80    4.30
  -6   0  20   33.40    4.90
  -6   0  20   37.30    4.30
   6   0 -20   43.20    4.10
   6   0 -20   30.30    5.20
   6   0 -20   36.00    5.30
  -6   0  19    3.70    3.50
  -6   0  19    3.70    2.70
   6   0 -19   -1.00    2.70
   6   0 -19   -5.70    3.90
   6   0 -19   -4.70    4.10
  -6   0  18   52.39    5.20
  -6   0  18   60.99    5.00
   6   0 -18   58.49    5.10
   6   0 -18   50.59    5.60
   6   0 -18   64.09    6.40
  -6   0  17   -1.60    3.70
  -6   0  17   -2.70    2.80
   6   0 -17   -3.70    2.50
   6   0 -17   -5.30    3.50
   6   0 -17    0.50    3.60
  -6   0  16   81.69    6.90
  -6   0  16   95.59    7.10
   6   0 -16   87.69    6.70
   6   0 -16   77.69    6.80
  -6   0  15    5.10    2.60
  -6   0  15   -2.60    2.90
   6   0 -15   -2.40    2.80
   6   0 -15    1.30    3.20
  -6   0  14    8.30    3.00
  -6   0  14    7.10    2.60
   6   0 -14    6.60    2.70
   6   0 -14    5.80    3.00
  -6   0  13    0.90    2.80
  -6   0  13   -2.90    2.40
   6   0 -13   -0.90    2.60
   6   0 -13   -1.40    2.80
  -6   0  12   70.69    5.90
  -6   0  12   80.69    6.20
   6   0 -12   69.89    5.60
   6   0 -12   70.49    5.90
  -6   0  11   -1.00    2.70
  -6   0  11   -1.80    2.50
   6   0 -11    2.40    2.60
   6   0 -11    0.20    2.80
  -6   0  10  719.43   43.30
  -6   0  10  672.93   40.60
   6   0 -10  796.32   47.80
   6   0 -10  671.73   40.50
  -6   0   9    1.30    2.50
  -6   0   9    5.20    2.80
   6   0  -9   -3.20    2.70
   6   0  -9   -0.30    2.70
  -6   0   8   -0.40    2.70
  -6   0   8    4.80    2.60
   6   0  -8    1.70    2.60
   6   0  -8   -0.20    2.70
  -6   0   7   -1.80    2.70
  -6   0   7   -0.90    2.50
   6   0  -7   -2.30    2.50
   6   0  -7   -1.20    2.60
  -6   0   6  574.84   34.90
  -6   0   6  561.44   34.00
   6   0  -6  540.35   32.70
   6   0  -6  715.63   43.00
  -6   0   5   -0.30    2.40
  -6   0   5    1.20    2.40
   6   0  -5    0.20    2.70
   6   0  -5   -1.70    2.80
  -6   0   4  578.84   35.00
  -6   0   4  599.54   36.00
   6   0  -4  564.94   34.20
   6   0  -4  607.54   36.80
  -6   0   3   -0.90    2.20
  -6   0   3   -0.30    2.40
   6   0  -3   -2.00    2.70
   6   0  -3    5.00    2.90
  -6   0   2  828.12   49.60
  -6   0   2  791.32   47.40
   6   0  -2  875.91   52.49
   6   0  -2  863.11   51.79
  -6   0   1   -4.70    2.40
  -6   0   1   -1.50    2.60
   6   0  -1    2.10    2.40
   6   0  -1    0.30    2.80
  -6   0   0   10.10    2.90
  -6   0   0    4.70    2.80
   6   0   0    9.30    2.80
   6   0   0    4.40    3.00
  -6   0  -1    1.60    2.60
  -6   0  -1    1.50    2.80
   6   0   1    5.50    2.50
   6   0   1    5.80    3.00
  -6   0  -2 1975.60  117.19
  -6   0  -2 1720.53  101.99
   6   0   2 1669.03   99.09
   6   0   2 2028.40  120.19
  -6   0  -3    3.80    2.60
  -6   0  -3    2.60    2.90
   6   0   3    1.50    2.50
   6   0   3   -2.40    3.00
  -6   0  -4 1184.98   70.69
  -6   0  -4 1265.17   75.19
   6   0   4 1212.98   72.29
   6   0   4 1210.48   72.09
  -6   0  -5    0.90    2.60
  -6   0  -5    1.00    2.80
   6   0   5    1.70    2.50
   6   0   5   -0.50    2.90
  -6   0  -6   20.30    3.60
  -6   0  -6   18.80    3.30
   6   0   6   15.50    3.10
   6   0   6   14.90    3.50
  -6   0  -7   -5.30    2.90
  -6   0  -7    0.80    2.70
   6   0   7    0.60    2.50
   6   0   7    2.50    3.20
  -6   0  -8  311.77   19.60
  -6   0  -8  297.77   18.80
   6   0   8  326.97   20.30
   6   0   8  290.77   18.40
  -6   0  -9   -0.50    2.90
  -6   0  -9   -0.20    3.30
   6   0   9   -1.00    2.70
   6   0   9   -1.00    3.10
  -6   0 -10  870.11   52.19
  -6   0 -10  774.72   46.50
   6   0  10  865.01   51.79
   6   0  10  704.13   42.40
  -6   0 -11   -0.40    2.60
  -6   0 -11   -2.80    2.70
   6   0  11    2.10    3.00
   6   0  11    0.60    2.80
  -6   0 -12   16.50    3.20
  -6   0 -12   19.20    3.30
   6   0  12   21.20    3.40
   6   0  12   15.40    3.60
  -6   0 -13    5.10    2.70
  -6   0 -13   -0.20    2.90
   6   0  13    0.30    2.90
   6   0  13    3.20    3.10
  -6   0 -14   79.79    6.10
  -6   0 -14   89.79    7.00
   6   0  14   72.99    6.10
   6   0  14  102.39    7.80
  -6   0 -15    0.60    3.00
  -6   0 -15   -1.90    3.40
  -6   0 -15   -1.50    3.00
   6   0  15   -6.70    3.20
   6   0  15    3.40    3.00
  -6   0 -16    8.90    3.40
  -6   0 -16    5.80    3.30
  -6   0 -16    3.50    3.30
   6   0  16    2.90    3.20
   6   0  16    6.90    3.10
   6   0  16    1.40    2.80
  -6   0 -17   -1.20    3.60
  -6   0 -17    0.00    3.40
   6   0  17    6.60    4.00
   6   0  17   -0.80    3.70
   6   0  17    2.90    3.40
  -6   0 -18   16.30    3.90
  -6   0 -18   16.40    4.30
   6   0  18   20.70    4.20
   6   0  18   19.50    4.50
   6   0  18   18.80    3.90
  -6   0 -19   -1.30    4.00
  -6   0 -19   -4.00    3.90
   6   0  19    3.60    4.60
   6   0  19    3.10    4.60
   6   0  19    1.50    3.90
  -6   0 -20  104.69    8.30
  -6   0 -20   92.89    8.00
   6   0  20  106.89    9.20
   6   0  20  101.09    9.00
   6   0  20  105.29    8.20
  -6   0 -21    4.00    5.00
  -6   0 -21    7.90    5.50
   6   0  21    2.00    5.30
   6   0  21    3.00    5.10
   6   0  21   -1.40    5.00
  -7   0  26   -3.50    4.80
  -7   0  26   -8.00    6.30
  -7   0  26    6.60    3.80
   7   0 -26   -1.10    6.10
   7   0 -26   -2.70    6.20
  -7   0  25   98.19    8.20
  -7   0  25   95.69    8.90
  -7   0  25   85.19    7.00
   7   0 -25   99.69    9.70
   7   0 -25   84.49    8.40
  -7   0  24    0.10    4.30
  -7   0  24   -3.40    3.50
   7   0 -24    3.00    3.70
   7   0 -24   -4.80    5.80
   7   0 -24    4.00    5.20
  -7   0  23   31.70    5.20
  -7   0  23   21.10    4.10
   7   0 -23   22.70    4.10
   7   0 -23   29.30    6.30
   7   0 -23   24.40    5.70
  -7   0  22    2.20    4.20
  -7   0  22   -0.70    3.40
   7   0 -22   -2.70    3.40
   7   0 -22    7.10    5.40
   7   0 -22   -7.10    4.80
  -7   0  21   11.40    3.90
  -7   0  21   13.50    3.30
   7   0 -21   15.00    3.60
   7   0 -21   14.60    5.40
   7   0 -21   16.60    4.60
  -7   0  20   -3.50    4.10
  -7   0  20   -1.90    2.80
   7   0 -20   -1.20    3.20
   7   0 -20   -3.50    4.20
   7   0 -20   -2.60    4.20
  -7   0  19   60.59    5.60
  -7   0  19   76.99    5.90
   7   0 -19   56.19    5.10
   7   0 -19   56.79    6.10
   7   0 -19   48.50    5.90
  -7   0  18    1.10    3.80
  -7   0  18   -0.40    2.80
   7   0 -18    0.00    2.80
   7   0 -18    2.60    4.00
  -7   0  17   15.30    4.30
  -7   0  17   13.80    3.60
   7   0 -17   19.00    3.50
   7   0 -17   15.90    4.30
  -7   0  16   -0.70    3.10
  -7   0  16    0.10    2.60
   7   0 -16   -3.20    2.70
   7   0 -16    3.10    3.70
  -7   0  15   21.50    3.90
  -7   0  15   43.80    4.30
   7   0 -15   32.70    3.80
   7   0 -15   30.70    4.70
  -7   0  14   -0.70    2.70
  -7   0  14   -1.10    2.60
   7   0 -14   -2.60    2.50
   7   0 -14   -2.50    3.20
  -7   0  13    0.80    2.80
  -7   0  13    5.90    2.80
   7   0 -13   -2.00    2.50
   7   0 -13   -0.70    2.80
  -7   0  12    0.60    3.10
  -7   0  12   -5.60    2.80
   7   0 -12    5.40    2.70
   7   0 -12   -0.50    2.90
  -7   0  11  161.28   10.80
  -7   0  11  157.38   10.70
   7   0 -11  164.08   11.00
   7   0 -11  169.58   11.50
  -7   0  10    1.30    2.50
  -7   0  10   -1.90    2.60
   7   0 -10    2.00    2.70
   7   0 -10   -1.80    3.00
  -7   0   9   25.30    3.60
  -7   0   9   31.40    3.80
   7   0  -9   25.10    3.50
   7   0  -9   24.60    3.90
  -7   0   8    2.60    2.90
  -7   0   8    2.00    2.50
   7   0  -8    1.50    2.60
   7   0  -8   -5.10    2.90
  -7   0   7 1549.45   92.09
  -7   0   7 1324.97   78.79
   7   0  -7 1320.47   78.69
   7   0  -7 1486.45   88.29
  -7   0   6    2.30    2.90
  -7   0   6    2.40    2.70
   7   0  -6    1.70    2.60
   7   0  -6    1.80    3.10
  -7   0   5  421.06   25.90
  -7   0   5  450.05   27.60
   7   0  -5  431.96   26.50
   7   0  -5  428.56   26.40
  -7   0   4   -1.80    2.60
  -7   0   4   -1.80    2.60
   7   0  -4    0.50    2.80
   7   0  -4    2.90    3.00
  -7   0   3    3.00    3.10
  -7   0   3   -1.90    2.60
   7   0  -3   -0.60    2.60
   7   0  -3    4.00    3.00
  -7   0   2   -1.10    2.90
  -7   0   2   -0.40    2.90
   7   0  -2    1.40    2.60
   7   0  -2   -0.60    2.90
  -7   0   1 1642.94   97.69
  -7   0   1 1727.53  102.39
   7   0  -1 1602.24   95.29
   7   0  -1 1596.54   94.69
  -7   0   0    2.20    2.60
  -7   0   0    0.30    2.70
   7   0   0   -4.20    2.70
   7   0   0    3.70    2.80
  -7   0  -1   35.00    4.10
  -7   0  -1   29.30    3.90
   7   0   1   25.90    3.60
   7   0   1   31.70    4.10
  -7   0  -2    0.50    2.50
  -7   0  -2    1.80    2.90
   7   0   2    0.10    2.50
   7   0   2   -0.60    3.10
  -7   0  -3   50.69    5.00
  -7   0  -3   68.99    5.90
   7   0   3   46.30    4.40
   7   0   3   56.39    5.20
  -7   0  -4    0.60    2.80
  -7   0  -4   -0.50    2.60
   7   0   4   -2.20    2.30
   7   0   4    3.50    2.90
  -7   0  -5  119.89    8.60
  -7   0  -5  110.89    7.90
   7   0   5  115.99    7.90
   7   0   5  118.09    8.60
  -7   0  -6    3.50    2.90
  -7   0  -6    2.90    3.30
   7   0   6    4.30    2.70
   7   0   6    0.50    3.50
  -7   0  -7  569.24   34.60
  -7   0  -7  585.34   35.50
   7   0   7  585.04   35.40
   7   0   7  635.04   38.50
  -7   0  -8    2.00    2.80
  -7   0  -8   -2.50    3.00
   7   0   8   -1.90    2.50
   7   0   8    0.50    3.10
  -7   0  -9 2544.95  150.68
  -7   0  -9 2557.04  151.08
   7   0   9 2438.66  144.29
   7   0   9 2682.93  158.58
  -7   0 -10    1.10    2.90
  -7   0 -10   -1.00    2.40
   7   0  10    0.80    2.40
   7   0  10   -1.70    3.10
  -7   0 -11  281.57   17.70
  -7   0 -11  289.87   18.20
   7   0  11  306.67   19.10
   7   0  11  286.27   18.10
  -7   0 -12    0.20    3.00
  -7   0 -12   -3.00    2.50
   7   0  12   -3.90    2.70
   7   0  12    6.70    3.70
  -7   0 -13   -2.30    3.00
  -7   0 -13   -1.20    3.00
   7   0  13   -1.40    3.00
   7   0  13    4.70    3.50
  -7   0 -14   -0.80    3.10
  -7   0 -14   -1.40    2.70
   7   0  14   -3.60    3.10
   7   0  14   -1.20    3.20
  -7   0 -15  275.67   17.30
  -7   0 -15  257.47   16.30
  -7   0 -15  280.67   17.80
   7   0  15  274.87   17.30
   7   0  15  273.47   17.30
  -7   0 -16    3.90    3.90
  -7   0 -16   -0.90    3.00
  -7   0 -16    4.30    3.20
   7   0  16    5.30    3.80
   7   0  16    2.80    3.20
  -7   0 -17  272.57   17.30
  -7   0 -17  260.47   16.70
   7   0  17  269.47   17.20
   7   0  17  282.87   17.90
   7   0  17  265.97   16.90
  -7   0 -18   -2.30    3.60
  -7   0 -18   -0.90    4.30
   7   0  18    3.30    4.70
   7   0  18    1.40    4.80
   7   0  18    0.30    4.20
  -7   0 -19   29.90    4.40
  -7   0 -19   34.50    5.40
   7   0  19   35.30    6.30
   7   0  19   34.50    6.30
   7   0  19   37.00    5.30
  -7   0 -20   -4.20    5.20
  -7   0 -20    0.00    4.30
   7   0  20   -3.40    4.90
   7   0  20   -0.30    5.10
   7   0  20    0.20    5.00
  -8   0  26   19.10    5.50
  -8   0  26   20.00    5.70
  -8   0  26   18.90    4.90
   8   0 -26    9.50    6.60
   8   0 -26   22.10    7.50
  -8   0  25    3.30    4.40
  -8   0  25    3.50    3.70
   8   0 -25   -2.90    3.80
   8   0 -25   -2.10    6.00
   8   0 -25   -1.90    5.80
  -8   0  24   20.40    4.80
  -8   0  24   18.50    4.20
   8   0 -24   23.00    4.30
  -8   0  23   -0.50    3.90
  -8   0  23   -0.80    3.60
   8   0 -23    1.60    3.50
   8   0 -23   -2.80    5.50
   8   0 -23    3.30    5.40
  -8   0  22   -4.00    4.20
  -8   0  22    1.80    3.30
   8   0 -22    2.40    3.60
   8   0 -22    0.60    5.10
   8   0 -22   -0.10    4.60
  -8   0  21   -5.80    3.60
  -8   0  21    3.20    2.70
   8   0 -21    1.10    3.40
   8   0 -21    0.90    4.70
   8   0 -21   -5.00    4.40
  -8   0  20   17.40    4.10
  -8   0  20   17.40    3.80
   8   0 -20   17.50    3.70
   8   0 -20   16.70    4.90
   8   0 -20   25.80    4.80
  -8   0  19    2.70    3.30
  -8   0  19    2.80    3.00
   8   0 -19   -0.90    2.90
   8   0 -19   -1.90    3.90
  -8   0  18  215.48   14.30
  -8   0  18  205.98   13.10
   8   0 -18  222.98   14.40
   8   0 -18  228.08   15.10
  -8   0  17   -6.60    3.70
  -8   0  17    0.40    2.80
   8   0 -17   -3.00    2.90
   8   0 -17    0.40    4.30
  -8   0  16   31.40    4.20
  -8   0  16   30.90    3.90
   8   0 -16   36.00    4.00
   8   0 -16   23.40    5.00
  -8   0  15   -4.10    3.10
  -8   0  15    3.10    2.60
   8   0 -15   -1.30    2.40
   8   0 -15    3.20    3.60
  -8   0  14   19.10    4.20
  -8   0  14   22.80    3.10
   8   0 -14   21.00    3.10
   8   0 -14   20.90    4.80
  -8   0  13   -1.20    3.30
  -8   0  13    0.90    2.90
   8   0 -13    0.20    2.80
   8   0 -13   -3.60    3.20
  -8   0  12  347.67   21.60
  -8   0  12  341.47   21.20
   8   0 -12  345.67   21.60
   8   0 -12  452.15   27.80
  -8   0  11   -3.00    2.60
  -8   0  11    0.50    3.00
   8   0 -11   -1.80    2.90
   8   0 -11    2.20    3.10
  -8   0  10  281.67   17.80
  -8   0  10  298.47   18.70
   8   0 -10  282.47   17.90
   8   0 -10  295.17   18.80
  -8   0   9   -4.50    2.80
  -8   0   9   -2.00    2.70
   8   0  -9   -0.80    2.60
   8   0  -9    3.30    3.20
  -8   0   8  216.48   14.00
  -8   0   8  219.58   14.00
   8   0  -8  211.58   13.70
   8   0  -8  241.68   15.70
  -8   0   7    3.50    2.70
  -8   0   7    3.60    3.10
   8   0  -7    4.60    2.80
   8   0  -7    2.40    3.20
  -8   0   6  519.45   31.80
  -8   0   6  493.95   30.20
   8   0  -6  470.55   28.70
   8   0  -6  518.95   31.80
  -8   0   5    1.60    3.10
  -8   0   5   -5.10    2.70
   8   0  -5    1.00    2.70
   8   0  -5   -4.40    3.00
  -8   0   4   10.40    3.30
  -8   0   4    1.50    2.70
   8   0  -4    7.90    3.10
   8   0  -4    3.70    3.00
  -8   0   3   -2.90    2.80
  -8   0   3   -0.90    2.70
   8   0  -3    2.20    2.80
   8   0  -3    3.20    3.00
  -8   0   2  880.91   52.99
  -8   0   2  919.11   55.09
   8   0  -2  837.72   50.29
   8   0  -2  902.61   54.09
  -8   0   1   -3.70    3.00
  -8   0   1   -0.50    3.00
   8   0  -1    1.50    2.60
   8   0  -1   -1.20    3.10
  -8   0   0 1112.49   66.59
  -8   0   0 1102.29   65.79
   8   0   0 1065.39   63.59
   8   0   0 1161.48   69.29
  -8   0  -1    0.70    2.80
  -8   0  -1    1.60    2.90
   8   0   1   -1.30    2.30
   8   0   1   -2.20    3.20
  -8   0  -2 1003.10   60.09
  -8   0  -2  994.20   59.49
   8   0   2  964.30   57.69
   8   0   2 1043.80   62.49
  -8   0  -3   -3.10    3.00
  -8   0  -3   -2.50    2.90
   8   0   3   -4.30    2.50
   8   0   3    3.00    3.70
  -8   0  -4  391.66   24.20
  -8   0  -4  436.36   26.80
   8   0   4  430.76   26.40
   8   0   4  423.36   26.20
  -8   0  -5    5.40    3.30
  -8   0  -5    1.50    3.00
   8   0   5   -1.30    2.80
   8   0   5    4.50    3.10
  -8   0  -6  184.88   12.30
  -8   0  -6  170.38   11.40
   8   0   6  163.88   10.70
   8   0   6  164.08   11.20
  -8   0  -7    0.10    3.00
  -8   0  -7    0.90    2.40
   8   0   7    1.90    2.60
   8   0   7    2.60    3.20
  -8   0  -8   89.89    7.00
  -8   0  -8  111.09    7.90
   8   0   8  108.19    7.70
   8   0   8  105.49    8.00
  -8   0  -9   -1.90    2.90
  -8   0  -9   -2.60    2.80
   8   0   9    1.10    2.70
   8   0   9    0.90    3.60
  -8   0 -10  255.87   16.40
  -8   0 -10  254.77   16.10
   8   0  10  270.37   16.90
   8   0  10  285.17   18.00
  -8   0 -11    5.40    3.50
  -8   0 -11    2.40    2.60
   8   0  11    3.30    2.90
   8   0  11    1.10    3.10
  -8   0 -12   63.49    5.60
  -8   0 -12   53.09    4.80
   8   0  12   72.19    6.00
   8   0  12   72.09    6.20
  -8   0 -13    0.00    3.20
  -8   0 -13    2.10    2.90
   8   0  13   -1.50    3.40
   8   0  13   -3.20    3.40
  -8   0 -14   -2.70    3.30
  -8   0 -14   -4.20    3.00
   8   0  14   -0.90    3.70
   8   0  14    0.10    3.30
  -8   0 -15   -4.20    3.80
  -8   0 -15   -0.70    3.10
   8   0  15   -4.40    3.90
   8   0  15    3.00    4.20
  -8   0 -16   27.70    5.00
  -8   0 -16   27.50    4.50
  -8   0 -16   23.20    3.90
   8   0  16   23.70    4.70
   8   0  16   24.70    4.70
  -8   0 -17   -2.50    4.50
  -8   0 -17   -2.00    4.30
  -8   0 -17   -1.70    3.50
   8   0  17   -3.50    4.30
   8   0  17   -0.60    4.70
   8   0  17   -4.10    4.30
  -8   0 -18   16.00    3.90
  -8   0 -18   15.20    4.40
   8   0  18   18.40    6.20
   8   0  18   21.80    5.70
   8   0  18   17.50    4.60
  -8   0 -19    4.60    4.90
  -8   0 -19   15.10    5.70
   8   0  19   -2.00    5.60
   8   0  19    5.40    4.50
   8   0  19   -2.60    5.50
  -9   0  26   -1.20    4.80
  -9   0  26    7.50    5.00
   9   0 -26    0.50    4.60
   9   0 -26    3.70    8.10
   9   0 -26    6.40    7.20
  -9   0  25   40.50    5.20
  -9   0  25   39.40    5.40
   9   0 -25   40.10    5.40
   9   0 -25   40.70    6.50
   9   0 -25   27.90    6.50
  -9   0  24   -1.00    4.70
  -9   0  24   -4.30    4.00
   9   0 -24    0.40    3.50
   9   0 -24    3.50    5.90
   9   0 -24   -0.40    5.50
  -9   0  23   99.99    8.10
  -9   0  23   87.79    7.00
   9   0 -23   94.29    7.40
   9   0 -23  108.19    9.00
   9   0 -23   93.29    8.50
  -9   0  22   -0.20    4.00
  -9   0  22   -3.20    3.20
   9   0 -22   -1.40    3.70
   9   0 -22    4.80    5.10
   9   0 -22   -0.10    5.50
  -9   0  21  162.98   11.60
  -9   0  21  170.18   11.20
   9   0 -21  162.08   11.00
   9   0 -21  162.78   11.60
  -9   0  20    6.50    4.10
  -9   0  20   -3.80    2.90
   9   0 -20    3.60    3.30
   9   0 -20    3.20    4.40
  -9   0  19  127.59    9.50
  -9   0  19  116.49    8.30
   9   0 -19  112.29    8.20
   9   0 -19  120.49    9.30
  -9   0  18   -1.00    3.80
  -9   0  18   -0.40    2.90
   9   0 -18    5.70    3.20
   9   0 -18    2.90    4.30
  -9   0  17  164.98   11.10
  -9   0  17  173.08   11.50
   9   0 -17  171.58   11.50
   9   0 -17  184.88   12.60
  -9   0  16    4.30    3.20
  -9   0  16   -3.10    2.90
   9   0 -16    4.20    2.80
   9   0 -16   -8.70    4.00
  -9   0  15    1.20    3.40
  -9   0  15   -1.90    2.50
   9   0 -15   -1.30    2.70
   9   0 -15   -3.40    3.60
  -9   0  14   -1.00    3.40
  -9   0  14   -0.70    2.50
   9   0 -14   -0.20    2.30
   9   0 -14    0.20    3.90
  -9   0  13  278.37   17.70
  -9   0  13  293.77   18.30
   9   0 -13  257.07   16.30
   9   0 -13  275.17   17.70
  -9   0  12    0.90    3.00
  -9   0  12   -1.70    2.70
   9   0 -12    3.50    2.70
   9   0 -12   -2.60    3.90
  -9   0  11 1096.59   65.59
  -9   0  11 1144.29   68.29
   9   0 -11 1174.18   70.29
   9   0 -11  988.50   59.19
  -9   0  10    0.30    3.10
  -9   0  10    5.40    3.10
   9   0 -10    2.50    2.80
   9   0 -10   -4.70    3.60
  -9   0   9  147.49   10.20
  -9   0   9  166.48   11.00
   9   0  -9  157.78   10.70
   9   0  -9  158.48   10.90
  -9   0   8   -0.30    2.80
  -9   0   8   -3.00    2.80
   9   0  -8   -3.40    2.90
   9   0  -8    1.80    3.10
  -9   0   7  121.69    8.80
  -9   0   7  127.69    9.00
   9   0  -7  122.59    8.80
   9   0  -7  110.19    8.30
  -9   0   6    1.60    3.30
  -9   0   6    1.10    2.80
   9   0  -6   -4.10    2.70
   9   0  -6   -1.20    3.20
  -9   0   5   52.09    4.90
  -9   0   5   48.80    4.70
   9   0  -5   58.19    5.30
   9   0  -5   47.00    5.10
  -9   0   4   -0.10    2.90
  -9   0   4   -1.60    2.60
   9   0  -4    0.80    2.70
   9   0  -4    5.60    3.40
  -9   0   3  660.83   40.20
  -9   0   3  697.73   42.00
   9   0  -3  616.64   37.40
   9   0  -3  695.23   42.00
  -9   0   2    0.50    3.30
  -9   0   2   -3.40    3.00
   9   0  -2   -5.70    2.90
   9   0  -2    1.20    3.20
  -9   0   1    3.40    3.40
  -9   0   1    5.20    3.00
   9   0  -1    0.90    2.80
   9   0  -1   -3.90    3.50
  -9   0   0   -0.40    3.00
  -9   0   0   -1.50    3.00
   9   0   0    0.40    2.80
   9   0   0    4.90    3.40
  -9   0  -1  286.77   18.30
  -9   0  -1  299.77   18.80
   9   0   1  305.97   19.10
   9   0   1  326.47   20.70
  -9   0  -2    4.40    3.30
  -9   0  -2   -1.30    3.10
   9   0   2   -1.90    2.60
   9   0   2    0.10    3.40
  -9   0  -3   36.00    4.20
  -9   0  -3   33.80    3.80
   9   0   3   34.50    3.70
   9   0   3   37.40    4.70
  -9   0  -4   -1.00    3.00
  -9   0  -4    1.90    2.60
   9   0   4    1.60    2.70
   9   0   4    3.90    3.80
  -9   0  -5  807.82   48.60
  -9   0  -5  733.43   44.10
   9   0   5  765.82   46.00
   9   0   5  812.92   48.90
  -9   0  -6    4.80    3.00
  -9   0  -6    3.50    2.60
   9   0   6    0.30    2.50
   9   0   6    0.50    3.50
  -9   0  -7  126.89    9.20
  -9   0  -7  133.19    9.10
   9   0   7  122.39    8.50
   9   0   7  152.48   10.80
  -9   0  -8    2.70    3.50
  -9   0  -8    5.70    3.00
   9   0   8    4.70    2.80
   9   0   8    3.90    3.50
  -9   0  -9   88.89    7.20
  -9   0  -9   89.19    6.90
   9   0   9   96.19    6.80
   9   0   9  106.09    8.20
  -9   0 -10    0.70    3.50
  -9   0 -10    1.60    2.60
   9   0  10   -3.30    2.90
   9   0  10    4.10    3.80
  -9   0 -11   -1.80    3.60
  -9   0 -11   -2.70    2.80
   9   0  11    1.00    2.70
   9   0  11    1.00    3.50
  -9   0 -12   -0.30    3.60
  -9   0 -12    4.50    3.30
   9   0  12    0.10    3.00
   9   0  12    0.20    3.50
  -9   0 -13   62.29    5.90
  -9   0 -13   69.69    5.80
   9   0  13   65.79    5.80
   9   0  13   54.19    5.40
  -9   0 -14    1.40    4.20
  -9   0 -14   -1.50    3.20
   9   0  14   -0.90    3.30
   9   0  14   -3.20    3.80
  -9   0 -15   92.79    8.00
  -9   0 -15   83.49    6.80
   9   0  15   85.99    6.80
   9   0  15  110.19    8.60
  -9   0 -16   10.50    4.80
  -9   0 -16    7.70    3.70
  -9   0 -16   -0.50    4.10
   9   0  16   -5.20    4.60
   9   0  16    0.50    4.50
  -9   0 -17  165.68   12.10
  -9   0 -17  153.48   10.90
  -9   0 -17  138.99    9.90
   9   0  17  136.79   10.30
   9   0  17  152.68   11.20
 -10   0  25   -7.40    3.90
 -10   0  25    5.00    5.00
  10   0 -25    2.20    3.70
  10   0 -25   -5.20    7.00
  10   0 -25   -0.50    6.30
 -10   0  24   49.10    5.60
 -10   0  24   51.99    6.00
  10   0 -24   55.49    5.60
  10   0 -24   48.90    7.40
  10   0 -24   38.00    6.70
 -10   0  23   -0.40    4.00
 -10   0  23   -2.90    4.00
  10   0 -23    0.30    3.30
  10   0 -23   -6.60    5.90
  10   0 -23   -5.30    6.20
 -10   0  22  515.65   31.40
 -10   0  22  500.15   30.50
  10   0 -22  490.25   29.90
  10   0 -22  544.15   33.60
 -10   0  21   -1.20    3.80
 -10   0  21   -3.90    3.30
  10   0 -21    1.70    3.40
  10   0 -21   -1.80    5.20
 -10   0  20  115.99    8.50
 -10   0  20  111.49    8.20
  10   0 -20  110.49    8.10
  10   0 -20  112.99    9.30
 -10   0  19    2.80    3.90
 -10   0  19   -0.70    3.10
  10   0 -19   -3.80    3.00
  10   0 -19   -5.50    4.70
 -10   0  18   75.59    6.30
 -10   0  18   92.89    6.90
  10   0 -18   87.49    6.60
  10   0 -18   72.59    7.00
 -10   0  17   -4.30    3.40
 -10   0  17    1.10    2.90
  10   0 -17    1.80    2.80
  10   0 -17    2.80    4.10
 -10   0  16  225.98   14.70
 -10   0  16  224.78   14.50
  10   0 -16  224.58   14.50
  10   0 -16  237.68   15.60
 -10   0  15    2.20    3.90
 -10   0  15   -1.20    2.80
  10   0 -15   -4.70    2.50
  10   0 -15    3.60    3.80
 -10   0  14   97.79    7.60
 -10   0  14   91.99    6.60
  10   0 -14  105.69    7.70
  10   0 -14  112.89    8.60
 -10   0  13   -0.60    3.30
 -10   0  13   -0.90    2.70
  10   0 -13   -0.90    2.80
  10   0 -13   -1.10    3.70
 -10   0  12   66.49    5.90
 -10   0  12   72.99    6.10
  10   0 -12   72.49    6.00
  10   0 -12   72.09    6.60
 -10   0  11   -0.30    3.10
 -10   0  11   -0.30    2.70
  10   0 -11    1.90    2.60
  10   0 -11    2.60    3.80
 -10   0  10  121.09    8.60
 -10   0  10  101.29    7.40
  10   0 -10   92.89    7.00
  10   0 -10  128.39    9.60
 -10   0   9    5.80    3.20
 -10   0   9    1.30    2.40
  10   0  -9    1.30    2.50
  10   0  -9   -4.90    3.60
 -10   0   8   21.40    4.10
 -10   0   8   20.30    3.10
  10   0  -8   18.60    3.20
  10   0  -8   14.10    4.40
 -10   0   7    0.10    3.40
 -10   0   7    2.00    2.60
  10   0  -7   -2.90    2.50
  10   0  -7    1.90    3.70
 -10   0   6   -1.40    3.00
 -10   0   6   -0.50    2.50
  10   0  -6    1.60    2.10
  10   0  -6   -3.60    3.70
 -10   0   5   -3.20    3.30
 -10   0   5    1.10    2.40
  10   0  -5   -1.20    2.40
  10   0  -5    3.10    3.50
 -10   0   4 1058.39   63.39
 -10   0   4  935.71   55.79
  10   0  -4 1017.70   60.89
  10   0  -4  945.21   56.69
 -10   0   3   -4.20    3.10
 -10   0   3    0.30    2.60
  10   0  -3   -0.90    2.80
  10   0  -3    3.30    3.80
 -10   0   2  314.07   19.80
 -10   0   2  360.16   22.60
  10   0  -2  309.17   19.40
  10   0  -2  343.77   21.60
 -10   0   1    0.40    3.00
 -10   0   1    2.20    2.70
  10   0  -1   -2.10    2.30
  10   0  -1    2.20    3.80
 -10   0   0  300.67   19.10
 -10   0   0  308.97   19.40
  10   0   0  304.97   19.00
  10   0   0  316.87   20.10
 -10   0  -1   -4.10    3.40
 -10   0  -1    0.10    2.60
  10   0   1   -2.80    2.50
  10   0   1    0.80    3.40
 -10   0  -2   59.49    5.50
 -10   0  -2   54.29    4.90
  10   0   2   47.00    4.40
  10   0   2   56.99    5.50
 -10   0  -3    4.90    3.50
 -10   0  -3   -1.20    2.30
  10   0   3   -2.10    2.40
  10   0   3    3.50    3.70
 -10   0  -4   28.00    4.20
 -10   0  -4   23.50    3.10
  10   0   4   23.40    3.50
  10   0   4   16.50    4.10
 -10   0  -5    7.10    3.30
 -10   0  -5   -0.10    2.70
  10   0   5    1.60    2.60
  10   0   5   -2.40    3.30
 -10   0  -6   79.79    6.80
 -10   0  -6   84.49    6.50
  10   0   6   81.79    6.30
  10   0   6   86.89    7.00
 -10   0  -7    2.80    3.90
 -10   0  -7   -3.50    2.40
  10   0   7    0.70    2.80
  10   0   7    1.10    3.50
 -10   0  -8   21.90    4.20
 -10   0  -8   13.70    3.00
  10   0   8   13.40    3.10
  10   0   8   13.30    3.90
 -10   0  -9    0.60    3.90
 -10   0  -9    2.90    2.70
  10   0   9   -2.30    2.70
  10   0   9   -3.20    3.30
 -10   0 -10   -2.40    3.60
 -10   0 -10    3.20    3.10
  10   0  10   -2.60    3.40
  10   0  10    4.60    3.90
 -10   0 -11    0.40    3.80
 -10   0 -11   -0.90    2.90
  10   0  11   -1.00    3.40
  10   0  11    0.00    3.40
 -10   0 -12   -1.70    4.20
 -10   0 -12    2.10    3.00
  10   0  12    1.90    3.80
  10   0  12   -4.20    3.80
 -10   0 -13   -1.90    4.70
 -10   0 -13    0.40    3.10
  10   0  13   -9.50    4.30
  10   0  13    4.10    4.60
 -10   0 -14   37.10    5.80
 -10   0 -14   48.00    5.00
  10   0  14   48.30    5.80
  10   0  14   42.60    5.70
 -10   0 -15    2.80    5.00
 -10   0 -15    0.70    3.60
  10   0  15    7.00    4.90
  10   0  15    0.20    4.70
 -10   0 -16  191.28   13.40
 -10   0 -16  189.28   12.70
 -10   0 -16  208.28   14.10
  10   0  16  195.78   13.40
  10   0  16  235.58   15.80
 -11   0  24    7.00    4.10
 -11   0  24    0.90    4.90
  11   0 -24   -2.60    3.70
  11   0 -24  -11.70    7.00
  11   0 -24    1.20    6.40
 -11   0  23    0.50    4.20
 -11   0  23    1.80    4.50
  11   0 -23   10.00    3.90
  11   0 -23    4.20    5.60
 -11   0  22   -1.50    4.00
 -11   0  22    1.90    3.60
  11   0 -22    4.80    3.50
  11   0 -22    0.30    5.40
 -11   0  21   94.19    7.70
 -11   0  21   96.19    7.40
  11   0 -21   99.89    7.70
  11   0 -21  115.49    9.80
 -11   0  20   -4.50    4.30
 -11   0  20   -0.50    3.30
  11   0 -20    1.30    3.20
  11   0 -20   -1.10    5.00
 -11   0  19    7.90    4.10
 -11   0  19   10.80    3.20
  11   0 -19    7.60    3.30
  11   0 -19   15.30    5.10
 -11   0  18    3.60    3.50
 -11   0  18   -2.50    3.00
  11   0 -18    2.30    3.10
  11   0 -18   -0.40    4.70
 -11   0  17   57.69    6.10
 -11   0  17   65.99    5.70
  11   0 -17   62.19    5.40
  11   0 -17   50.49    5.90
 -11   0  16   -5.00    3.90
 -11   0  16   -2.60    2.60
  11   0 -16    1.10    2.60
  11   0 -16   -2.10    4.10
 -11   0  15  306.77   19.20
 -11   0  15  293.97   18.30
  11   0 -15  296.27   18.60
  11   0 -15  331.07   20.90
 -11   0  14   -4.10    3.20
 -11   0  14   -0.40    2.50
  11   0 -14   -2.40    2.70
  11   0 -14    4.70    4.20
 -11   0  13    7.60    3.40
 -11   0  13    2.50    2.80
  11   0 -13    6.90    3.20
  11   0 -13    8.00    4.10
 -11   0  12   -1.30    3.30
 -11   0  12   -0.90    3.10
  11   0 -12   -0.70    2.80
  11   0 -12    1.70    3.90
 -11   0  11   53.59    5.10
 -11   0  11   50.09    4.90
  11   0 -11   48.60    4.80
  11   0 -11   61.49    5.90
 -11   0  10   -1.40    3.20
 -11   0  10    0.80    2.50
  11   0 -10   -0.40    2.70
  11   0 -10    2.60    3.70
 -11   0   9   14.10    3.50
 -11   0   9    7.70    2.80
  11   0  -9    8.90    2.90
  11   0  -9    4.60    3.90
 -11   0   8    0.00    3.20
 -11   0   8    0.30    2.80
  11   0  -8    5.70    2.90
  11   0  -8    2.30    4.00
 -11   0   7   -0.10    3.00
 -11   0   7   -0.30    2.70
  11   0  -7   -2.30    2.80
  11   0  -7    4.50    3.70
 -11   0   6    1.10    3.00
 -11   0   6    0.40    2.50
  11   0  -6    1.50    2.60
  11   0  -6    2.70    4.40
 -11   0   5  451.85   27.90
 -11   0   5  394.16   24.20
  11   0  -5  429.36   26.40
  11   0  -5  530.75   32.50
 -11   0   4   -4.50    3.20
 -11   0   4   -2.80    2.50
  11   0  -4    0.30    2.60
  11   0  -4   -1.30    3.80
 -11   0   3  162.38   11.20
 -11   0   3  171.18   11.50
  11   0  -3  176.28   11.70
  11   0  -3  152.88   10.80
 -11   0   2   -0.30    3.60
 -11   0   2    0.50    2.80
  11   0  -2   -4.60    2.80
  11   0  -2    0.20    3.60
 -11   0   1  356.16   22.20
 -11   0   1  394.66   24.20
  11   0  -1  364.36   22.60
  11   0  -1  315.57   20.00
 -11   0   0    1.10    3.80
 -11   0   0    0.10    2.40
  11   0   0    2.60    2.70
  11   0   0    1.90    3.80
 -11   0  -1  115.39    8.70
 -11   0  -1  104.29    7.70
  11   0   1   88.39    6.80
  11   0   1  109.89    8.30
 -11   0  -2   -1.80    3.30
 -11   0  -2    1.40    2.70
  11   0   2    0.20    2.70
  11   0   2    5.20    3.50
 -11   0  -3    1.00    3.70
 -11   0  -3    1.30    2.60
  11   0   3    2.40    2.60
  11   0   3    4.80    3.50
 -11   0  -4   -4.50    3.70
 -11   0  -4   -3.60    2.70
  11   0   4   -0.90    2.50
  11   0   4   -5.40    3.80
 -11   0  -5   32.40    4.50
 -11   0  -5   41.70    4.50
  11   0   5   34.30    3.80
  11   0   5   42.10    5.10
 -11   0  -6    4.50    4.10
 -11   0  -6   -1.70    2.70
  11   0   6    0.20    2.60
  11   0   6   -3.90    3.80
 -11   0  -7  739.73   44.80
 -11   0  -7  695.83   41.80
  11   0   7  734.63   44.20
  11   0   7  712.43   43.00
 -11   0  -8   -0.50    4.20
 -11   0  -8   -5.70    2.90
  11   0   8   -7.10    3.20
  11   0   8    2.20    4.20
 -11   0  -9  634.74   38.60
 -11   0  -9  559.14   33.80
  11   0   9  623.24   37.60
  11   0   9  612.44   37.10
 -11   0 -10   -1.50    4.10
 -11   0 -10    2.70    2.90
  11   0  10   -4.30    3.60
  11   0  10    1.00    4.60
 -11   0 -11    8.30    5.30
 -11   0 -11   10.00    3.40
  11   0  11    8.00    4.10
  11   0  11   15.10    4.20
 -11   0 -12   -1.10    4.90
 -11   0 -12    3.40    3.40
  11   0  12    0.00    4.30
  11   0  12   -0.20    4.00
 -11   0 -13  102.19    8.90
 -11   0 -13  113.39    8.50
  11   0  13  102.29    8.30
  11   0  13   91.69    8.20
 -11   0 -14    0.80    5.30
 -11   0 -14   -6.40    4.10
  11   0  14    0.20    4.30
  11   0  14    2.70    5.70
 -12   0  23   -2.30    4.10
 -12   0  23    2.20    5.00
  12   0 -23   -2.20    3.20
  12   0 -23    5.70    6.30
 -12   0  22   38.00    5.20
 -12   0  22   49.70    6.00
  12   0 -22   46.40    5.00
  12   0 -22   29.50    6.30
 -12   0  21    0.00    4.00
 -12   0  21   -3.90    4.00
  12   0 -21    5.80    3.30
  12   0 -21   -0.80    5.40
 -12   0  20   39.20    5.30
 -12   0  20   36.90    5.00
  12   0 -20   37.60    4.40
  12   0 -20   41.20    6.60
 -12   0  19    1.80    4.00
 -12   0  19   -2.10    3.80
  12   0 -19   -3.60    3.10
  12   0 -19   -3.50    5.00
 -12   0  18    8.30    3.90
 -12   0  18    4.30    3.50
  12   0 -18   11.40    3.50
  12   0 -18   13.30    5.00
 -12   0  17    3.10    3.40
 -12   0  17    1.40    3.30
  12   0 -17    0.80    3.10
  12   0 -17    4.10    4.40
 -12   0  16   72.49    6.10
 -12   0  16   64.39    5.50
  12   0 -16   62.49    5.20
  12   0 -16   72.59    7.10
 -12   0  15    0.70    3.50
 -12   0  15    3.90    3.00
  12   0 -15    6.00    3.00
  12   0 -15   -2.20    4.70
 -12   0  14   86.89    7.10
 -12   0  14  101.79    7.40
  12   0 -14   89.89    6.80
  12   0 -14  120.49    9.10
 -12   0  13    1.40    3.70
 -12   0  13   -2.00    3.10
  12   0 -13   -1.50    2.80
  12   0 -13    0.80    4.40
 -12   0  12  101.79    7.50
 -12   0  12  104.69    7.90
  12   0 -12   99.59    7.50
  12   0 -12  109.69    8.40
 -12   0  11   -3.40    3.20
 -12   0  11    2.20    2.80
  12   0 -11   -1.20    3.00
  12   0 -11   -1.20    3.80
 -12   0  10    1.70    3.40
 -12   0  10    3.90    2.70
  12   0 -10    3.30    2.80
  12   0 -10    5.00    3.80
 -12   0   9   -4.70    3.70
 -12   0   9   -1.90    2.90
  12   0  -9   -2.40    2.60
  12   0  -9   -4.80    3.80
 -12   0   8   93.49    7.10
 -12   0   8  107.39    7.90
  12   0  -8   98.29    7.30
  12   0  -8  103.39    8.10
 -12   0   7   -4.40    3.40
 -12   0   7    0.50    2.70
  12   0  -7    0.00    2.70
  12   0  -7    2.10    4.00
 -12   0   6  106.89    8.20
 -12   0   6  102.89    7.40
  12   0  -6   96.99    7.20
  12   0  -6  110.79    8.50
 -12   0   5   -4.30    3.60
 -12   0   5    2.40    2.50
  12   0  -5   -5.10    2.60
  12   0  -5   -1.10    3.60
 -12   0   4   28.40    4.10
 -12   0   4   35.20    4.00
  12   0  -4   34.80    4.10
  12   0  -4   25.40    4.60
 -12   0   3   -1.20    3.40
 -12   0   3   -1.60    2.70
  12   0  -3    1.70    2.60
  12   0  -3    3.70    3.70
 -12   0   2   -2.90    3.30
 -12   0   2   -1.10    2.60
  12   0  -2    0.50    2.50
  12   0  -2   -1.20    3.90
 -12   0   1   -6.10    3.70
 -12   0   1   -3.10    2.60
  12   0  -1    1.70    3.00
  12   0  -1    0.60    3.80
 -12   0   0    3.60    3.90
 -12   0   0    4.00    2.90
  12   0   0    3.90    2.90
  12   0   0   -1.00    3.60
 -12   0  -1   -0.30    4.20
 -12   0  -1    1.90    3.00
  12   0   1   -2.80    2.70
  12   0   1   -0.60    3.80
 -12   0  -2   93.39    7.70
 -12   0  -2   96.99    7.10
  12   0   2  101.69    7.40
  12   0   2   98.49    7.70
 -12   0  -3    4.50    3.80
 -12   0  -3    2.60    2.80
  12   0   3    1.40    3.20
  12   0   3    4.00    3.80
 -12   0  -4   50.99    5.30
 -12   0  -4   65.09    5.70
  12   0   4   59.59    5.50
  12   0   4   57.09    5.70
 -12   0  -5   -8.60    3.80
 -12   0  -5   -1.60    3.00
  12   0   5   -2.70    3.00
  12   0   5   -2.50    3.70
 -12   0  -6  150.88   10.70
 -12   0  -6  128.79    9.00
  12   0   6  145.09   10.00
  12   0   6  138.79   10.00
 -12   0  -7   -4.30    4.00
 -12   0  -7   -1.40    3.00
  12   0   7   -2.20    3.40
  12   0   7   -4.00    4.30
 -12   0  -8  132.99   10.10
 -12   0  -8  127.09    8.90
  12   0   8  139.99    9.60
  12   0   8  143.09   10.50
 -12   0  -9   -0.90    4.60
 -12   0  -9    2.50    3.20
  12   0   9   -2.50    3.90
  12   0   9   -7.60    4.00
 -12   0 -10  153.18   11.40
 -12   0 -10  153.78   10.60
  12   0  10  154.38   11.10
  12   0  10  153.78   11.00
 -12   0 -11   -2.10    5.20
 -12   0 -11   -2.30    3.70
  12   0  11    6.50    4.70
  12   0  11   10.10    5.40
 -12   0 -12   -1.10    5.20
 -12   0 -12   -0.90    3.80
  12   0  12    5.30    4.60
  12   0  12   -4.50    5.70
 -13   0  22    0.20    4.00
 -13   0  22    4.80    5.70
  13   0 -22   -0.30    3.30
  13   0 -22    1.10    6.70
 -13   0  21    9.30    3.80
 -13   0  21    2.00    4.60
  13   0 -21    4.60    3.90
  13   0 -21    7.40    5.80
 -13   0  20    4.70    3.70
 -13   0  20    6.90    3.80
  13   0 -20   -0.40    3.40
  13   0 -20    4.50    5.60
 -13   0  19   95.39    7.50
 -13   0  19  102.69    7.80
  13   0 -19   99.79    7.60
  13   0 -19  103.69    8.90
 -13   0  18   -3.20    4.30
 -13   0  18    1.10    3.40
  13   0 -18   -2.00    3.50
  13   0 -18   -2.80    5.20
 -13   0  17   72.29    6.40
 -13   0  17   53.69    5.20
  13   0 -17   71.19    6.00
  13   0 -17   76.09    7.40
 -13   0  16    1.50    3.70
 -13   0  16   -1.40    3.30
  13   0 -16   -1.70    3.00
  13   0 -16   -5.80    4.70
 -13   0  15  164.68   11.10
 -13   0  15  150.18   10.30
  13   0 -15  148.29   10.10
  13   0 -15  145.39   10.80
 -13   0  14   -0.90    3.40
 -13   0  14   -5.70    3.20
  13   0 -14    3.80    3.50
  13   0 -14    2.10    4.40
 -13   0  13    5.90    3.70
 -13   0  13    9.60    3.10
  13   0 -13   15.70    3.70
  13   0 -13   17.00    4.80
 -13   0  12   -4.30    3.50
 -13   0  12   -1.00    2.70
  13   0 -12   -1.30    3.20
  13   0 -12    0.70    4.10
 -13   0  11  327.47   20.70
 -13   0  11  346.87   21.30
  13   0 -11  311.87   19.50
  13   0 -11  362.96   22.80
 -13   0  10    1.60    3.40
 -13   0  10   -3.80    2.80
  13   0 -10    0.80    3.00
  13   0 -10    5.30    4.80
 -13   0   9 1614.34   95.99
 -13   0   9 1468.65   87.19
  13   0  -9 1593.34   94.69
  13   0  -9 1663.93   98.69
 -13   0   8    8.00    4.30
 -13   0   8   -0.50    2.90
  13   0  -8    0.70    2.70
  13   0  -8    2.00    4.20
 -13   0   7  792.52   47.70
 -13   0   7  738.53   44.20
  13   0  -7  721.93   43.50
  13   0  -7  696.53   42.00
 -13   0   6    3.10    3.50
 -13   0   6   -0.70    2.50
  13   0  -6    2.50    2.80
  13   0  -6   -3.80    4.00
 -13   0   5  217.78   14.30
 -13   0   5  212.58   13.80
  13   0  -5  210.58   13.60
  13   0  -5  265.67   17.10
 -13   0   4   -2.80    3.50
 -13   0   4    0.10    3.00
  13   0  -4   -1.00    2.70
  13   0  -4    5.20    4.00
 -13   0   3   57.39    5.60
 -13   0   3   67.39    5.60
  13   0  -3   68.39    5.70
  13   0  -3   67.79    6.40
 -13   0   2    3.90    3.80
 -13   0   2   -1.90    2.90
  13   0  -2    3.40    2.90
  13   0  -2   -0.10    3.90
 -13   0   1    5.50    3.60
 -13   0   1    4.20    3.00
  13   0  -1    4.50    3.20
  13   0  -1    2.90    4.10
 -13   0   0   -3.00    3.60
 -13   0   0   -0.80    2.70
  13   0   0   -2.80    3.50
  13   0   0   -5.40    3.80
 -13   0  -1  575.54   35.10
 -13   0  -1  513.85   31.10
  13   0   1  547.05   33.30
  13   0   1  558.64   34.00
 -13   0  -2    0.30    4.20
 -13   0  -2   -2.90    3.10
  13   0   2    1.80    3.00
  13   0   2   -0.40    4.10
 -13   0  -3    0.60    4.30
 -13   0  -3    3.30    3.10
  13   0   3    0.60    3.60
  13   0   3    0.40    4.00
 -13   0  -4  -11.50    4.60
 -13   0  -4   -4.00    3.40
  13   0   4   -3.20    3.90
  13   0   4   -0.20    4.70
 -13   0  -5   33.60    5.40
 -13   0  -5   42.70    4.60
  13   0   5   30.00    4.20
  13   0   5   38.40    5.20
 -13   0  -6   -3.10    5.10
 -13   0  -6    1.20    3.20
  13   0   6    2.70    4.40
  13   0   6   -7.20    4.70
 -13   0  -7  151.78   11.10
 -13   0  -7  154.98   10.70
  13   0   7  129.79    9.40
  13   0   7  151.08   10.90
 -13   0  -8    1.30    5.50
 -13   0  -8   -0.50    3.70
  13   0   8   -1.10    4.80
  13   0   8   -1.10    4.60
 -13   0  -9   49.40    6.70
 -13   0  -9   51.69    5.30
  13   0   9   34.10    5.60
  13   0   9   44.10    6.60
 -13   0 -10   -1.50    5.60
 -13   0 -10   -1.00    4.10
  13   0  10   -3.70    4.90
  13   0  10   -4.80    6.20
 -14   0  20   59.29    5.80
 -14   0  20   75.89    7.30
  14   0 -20   63.49    5.80
  14   0 -20   51.19    7.40
 -14   0  19   -0.90    4.10
 -14   0  19    7.20    4.50
  14   0 -19   -0.60    3.40
  14   0 -19    2.70    5.30
 -14   0  18   15.10    4.50
 -14   0  18   12.20    3.90
  14   0 -18    8.00    3.40
  14   0 -18   11.20    5.90
 -14   0  17   -2.40    4.50
 -14   0  17    0.10    3.50
  14   0 -17    2.60    3.10
  14   0 -17   -7.70    5.60
 -14   0  16   -7.00    4.00
 -14   0  16    4.40    3.70
  14   0 -16    3.90    3.20
  14   0 -16    1.80    5.00
 -14   0  15    5.30    3.90
 -14   0  15   -0.40    3.40
  14   0 -15   -0.80    3.20
  14   0 -15    0.50    4.90
 -14   0  14    0.00    3.40
 -14   0  14    5.60    3.00
  14   0 -14    2.30    3.70
  14   0 -14    9.70    5.50
 -14   0  13   -1.60    3.40
 -14   0  13    2.40    3.10
  14   0 -13    1.40    3.10
  14   0 -13    0.20    4.60
 -14   0  12   50.59    5.10
 -14   0  12   60.69    5.40
  14   0 -12   56.59    5.20
  14   0 -12   36.40    6.10
 -14   0  11   -4.80    4.20
 -14   0  11    1.80    3.30
  14   0 -11   -0.30    3.10
  14   0 -11   -2.80    4.60
 -14   0  10  436.56   27.00
 -14   0  10  428.36   26.20
  14   0 -10  420.26   25.80
  14   0 -10  393.36   24.50
 -14   0   9   -0.30    4.00
 -14   0   9   -0.70    2.70
  14   0  -9   -1.60    3.20
  14   0  -9    3.90    4.40
 -14   0   8    5.00    4.40
 -14   0   8    8.90    3.20
  14   0  -8    4.20    2.90
  14   0  -8   10.80    4.60
 -14   0   7   -0.30    3.70
 -14   0   7   -4.10    2.90
  14   0  -7    1.00    3.00
  14   0  -7    1.40    4.50
 -14   0   6   20.90    4.00
 -14   0   6   14.50    3.30
  14   0  -6   13.60    3.40
  14   0  -6   20.30    4.90
 -14   0   5   -4.80    3.50
 -14   0   5   -0.30    2.70
  14   0  -5   -0.80    2.90
  14   0  -5    4.40    4.60
 -14   0   4  227.38   14.90
 -14   0   4  224.98   14.30
 -14   0   3    1.10    3.90
 -14   0   3   -2.40    3.10
  14   0  -3   -1.40    2.90
  14   0  -3   -8.10    4.20
 -14   0   2  506.35   31.00
 -14   0   2  488.85   29.80
  14   0  -2  476.05   29.10
  14   0  -2  494.25   30.30
 -14   0   1    5.30    4.40
 -14   0   1    0.00    3.10
  14   0  -1   -0.40    3.00
  14   0  -1    1.20    4.50
 -14   0   0  260.37   16.90
 -14   0   0  264.37   16.80
  14   0   0  253.07   16.10
  14   0   0  257.87   16.70
 -14   0  -1    2.70    4.20
 -14   0  -1    1.30    3.20
  14   0   1    3.30    3.20
  14   0   1   -0.70    4.30
 -14   0  -2  124.79    9.60
 -14   0  -2  111.89    8.20
  14   0   2  103.69    7.80
  14   0   2   99.09    8.20
 -14   0  -3    6.40    5.00
 -14   0  -3    1.20    3.00
  14   0   3    1.50    3.60
  14   0   3    5.90    4.50
 -14   0  -4   88.39    7.90
 -14   0  -4   82.69    6.60
  14   0   4   92.39    7.60
  14   0   4   75.09    7.00
 -14   0  -5    4.50    5.50
 -14   0  -5   -2.80    3.40
  14   0   5   -3.10    4.30
  14   0   5    4.30    5.10
 -14   0  -6  112.79    9.60
 -14   0  -6   96.89    7.70
  14   0   6   98.99    8.10
  14   0   6   95.49    8.50
 -14   0  -7    4.10    5.20
 -14   0  -7    3.30    3.70
  14   0   7   -3.40    3.80
  14   0   7   -5.20    6.50
 -15   0  18    2.40    3.80
 -15   0  18    3.10    4.20
  15   0 -18    1.30    3.60
  15   0 -18   -4.30    6.40
 -15   0  17    6.90    4.30
 -15   0  17    1.20    4.40
  15   0 -17    5.90    3.20
  15   0 -17    1.50    6.10
 -15   0  16   -0.70    3.50
 -15   0  16   -1.70    3.60
  15   0 -16   -0.80    3.30
  15   0 -16   -2.70    6.30
 -15   0  15  150.38   10.30
 -15   0  15  171.58   11.60
  15   0 -15  157.48   10.60
  15   0 -15  142.89   11.20
 -15   0  14   -0.50    3.60
 -15   0  14    2.10    3.30
  15   0 -14    1.60    3.20
  15   0 -14    4.00    5.20
 -15   0  13   24.10    4.60
 -15   0  13   25.80    4.10
  15   0 -13   18.00    3.70
  15   0 -13   21.70    5.60
 -15   0  12    3.30    4.70
 -15   0  12    5.90    3.50
  15   0 -12   -1.60    3.40
  15   0 -12    2.80    4.90
 -15   0  11   58.99    6.20
 -15   0  11   41.60    4.90
  15   0 -11   44.50    4.90
  15   0 -11   41.10    5.70
 -15   0  10    2.20    4.00
 -15   0  10    0.60    3.40
  15   0 -10    4.90    3.50
  15   0 -10    4.20    4.60
 -15   0   9  201.68   13.50
 -15   0   9  201.68   13.20
  15   0  -9  210.18   13.80
  15   0  -9  220.38   14.60
 -15   0   8   -4.50    4.20
 -15   0   8   -1.50    3.20
  15   0  -8   -0.80    3.20
  15   0  -8    1.10    4.80
 -15   0   7   -5.30    3.70
 -15   0   7    5.90    3.30
  15   0  -7   -1.40    3.40
  15   0  -7    4.20    4.90
 -15   0   6    1.00    3.50
 -15   0   6    0.20    3.10
  15   0  -6   -1.40    3.20
  15   0  -6    0.30    4.30
 -15   0   5   24.00    4.60
 -15   0   5   17.00    3.70
  15   0  -5   21.70    4.20
  15   0  -5   18.30    5.00
 -15   0   4   -2.40    3.70
 -15   0   4   -2.80    3.10
  15   0  -4   -0.30    3.30
  15   0  -4    4.30    4.50
 -15   0   3  157.98   11.30
 -15   0   3  150.88   10.50
  15   0  -3  147.49   10.10
  15   0  -3  149.39   10.90
 -15   0   2    2.30    4.50
 -15   0   2   -3.60    3.30
  15   0  -2    0.10    3.20
  15   0  -2    6.60    4.40
 -15   0   1   10.70    4.60
 -15   0   1   14.70    3.70
  15   0  -1   12.00    3.70
  15   0  -1    9.70    4.70
 -15   0   0   -1.90    4.40
 -15   0   0    0.90    3.40
  15   0   0   -7.60    3.50
  15   0   0   -4.70    4.30
 -15   0  -1   94.59    8.20
 -15   0  -1  101.99    7.90
  15   0   1   93.99    7.30
  15   0   1   99.39    8.70
 -15   0  -2   -2.70    5.60
 -15   0  -2    3.60    3.40
  15   0   2    2.90    3.80
  15   0   2    4.10    5.30
 -15   0  -3   16.40    5.30
 -15   0  -3   18.80    4.30
  15   0   3   18.50    4.00
  15   0   3   14.50    5.80
 -15   0  -4    6.50    4.80
 -15   0  -4    4.30    4.10
  15   0   4    5.90    4.20
  15   0   4    1.40    6.40
 -16   0  14    6.20    4.20
 -16   0  14    1.40    3.90
  16   0 -14    6.50    3.60
  16   0 -14    5.20    6.50
 -16   0  13    1.80    3.80
 -16   0  13   -3.40    3.80
  16   0 -13    2.90    3.60
  16   0 -13   -7.90    6.00
 -16   0  12  253.87   16.30
 -16   0  12  237.18   15.30
  16   0 -12  223.18   14.40
  16   0 -12  252.67   16.80
 -16   0  11    1.20    4.40
 -16   0  11    2.80    3.80
  16   0 -11    1.60    3.90
  16   0 -11   -9.20    5.70
 -16   0  10    0.50    4.40
 -16   0  10    4.80    3.80
  16   0 -10    6.20    3.70
  16   0 -10   11.60    5.20
 -16   0   9   -0.80    4.50
 -16   0   9    2.20    3.50
  16   0  -9   -1.30    3.80
  16   0  -9    2.20    5.20
 -16   0   8   18.50    4.50
 -16   0   8   18.60    3.90
  16   0  -8   22.80    4.10
  16   0  -8   23.70    5.70
 -16   0   7    2.50    4.20
 -16   0   7    1.60    3.40
  16   0  -7    0.90    3.50
  16   0  -7   -6.60    5.00
 -16   0   6   39.90    5.20
 -16   0   6   40.40    4.80
  16   0  -6   53.89    5.20
  16   0  -6   40.50    6.10
 -16   0   5   -2.90    4.30
 -16   0   5   -2.30    3.60
  16   0  -5    1.00    3.60
  16   0  -5   -1.50    5.10
 -16   0   4    4.10    4.20
 -16   0   4    5.80    4.00
  16   0  -4   13.70    3.70
  16   0  -4    7.20    5.10
 -16   0   3    1.70    4.00
 -16   0   3   -1.10    3.50
  16   0  -3   -0.70    3.50
  16   0  -3   -3.20    5.40
 -16   0   2  173.48   11.90
 -16   0   2  185.18   12.70
  16   0  -2  157.38   10.80
  16   0  -2  167.08   12.20
 -16   0   1    6.40    4.70
 -16   0   1   -0.20    3.20
  16   0  -1    1.90    4.00
  16   0  -1    1.20    5.80
  16   1  -2   12.40    4.30
  16   1  -2    2.80    6.10
 -16  -1   2    8.80    4.60
 -16  -1   2    7.60    3.40
  16   1  -3   -4.20    3.70
  16   1  -3    5.70    5.70
 -16  -1   3    1.60    4.80
 -16  -1   3    2.80    3.80
  16   1  -4   -3.30    3.40
  16   1  -4    1.30    5.90
 -16  -1   4    4.60    5.00
 -16  -1   4    3.90    3.90
  16   1  -5    5.10    3.80
  16   1  -5    9.50    5.50
 -16  -1   5   11.90    4.60
 -16  -1   5    4.40    3.50
  16   1  -6  205.68   13.50
  16   1  -6  200.28   13.80
 -16  -1   6  171.68   11.70
 -16  -1   6  180.08   12.10
  16   1  -7    7.30    3.90
  16   1  -7   -3.70    5.10
 -16  -1   7   -2.10    4.10
 -16  -1   7   -0.90    3.50
  16   1  -8  157.08   10.80
  16   1  -8  153.58   11.40
 -16  -1   8  136.09   10.10
 -16  -1   8  154.28   10.40
  16   1  -9   24.50    4.00
  16   1  -9   20.20    5.70
 -16  -1   9   29.30    4.90
 -16  -1   9   19.80    4.70
  16   1 -10    6.90    3.60
  16   1 -10    8.50    5.50
 -16  -1  10   -1.20    4.40
 -16  -1  10   10.20    4.10
  16   1 -11   62.39    5.50
  16   1 -11   56.39    7.40
 -16  -1  11   49.90    6.00
 -16  -1  11   59.79    5.80
  16   1 -12   94.99    7.30
  16   1 -12  109.79    9.90
 -16  -1  12   93.39    7.70
 -16  -1  12  110.59    8.40
  16   1 -13    4.60    3.60
  16   1 -13   17.70    6.30
 -16  -1  13   10.30    3.90
 -16  -1  13    6.80    4.40
  15   1   3   37.60    4.90
  15   1   3   51.09    6.80
 -15  -1  -3   33.70    5.80
 -15  -1  -3   46.20    5.30
  15   1   2   49.30    5.30
  15   1   2   43.10    5.80
 -15  -1  -2   42.40    6.20
 -15  -1  -2   45.30    5.00
  15   1   1   -1.70    3.90
  15   1   1    3.60    4.50
 -15  -1  -1    6.50    4.70
 -15  -1  -1    3.00    4.00
  15   1   0   63.19    5.70
  15   1   0   60.39    6.70
 -15  -1   0   65.99    6.70
 -15  -1   0   60.49    5.60
  15   1  -1   -0.60    3.50
  15   1  -1    7.10    4.70
 -15  -1   1   15.50    5.40
 -15  -1   1    6.00    3.60
  15   1  -2   70.49    6.00
  15   1  -2   78.89    7.30
 -15  -1   2   77.79    7.20
 -15  -1   2   83.99    6.60
  15   1  -3   90.79    7.00
  15   1  -3   91.49    7.60
 -15  -1   3  105.19    8.40
 -15  -1   3  107.69    8.10
  15   1  -4    0.30    3.00
  15   1  -4   -0.60    4.40
 -15  -1   4   -4.00    4.20
 -15  -1   4    1.60    3.00
  15   1  -5   28.20    4.10
  15   1  -5   22.80    5.00
 -15  -1   5   31.70    5.00
 -15  -1   5   37.50    4.50
  15   1  -6   36.30    4.50
  15   1  -6   36.90    5.40
 -15  -1   6   45.10    5.40
 -15  -1   6   49.00    5.30
  15   1  -7   54.29    5.50
  15   1  -7   48.60    5.90
 -15  -1   7   35.30    4.90
 -15  -1   7   49.60    5.00
  15   1  -8    6.50    3.90
  15   1  -8    2.90    4.50
 -15  -1   8    7.50    4.30
 -15  -1   8    6.40    3.10
  15   1  -9    0.50    3.30
  15   1  -9   -6.10    4.50
 -15  -1   9   -2.10    4.40
 -15  -1   9   -0.40    3.70
  15   1 -10   59.89    5.80
  15   1 -10   65.09    7.00
 -15  -1  10   65.59    6.30
 -15  -1  10   62.99    5.90
  15   1 -11  100.79    7.60
  15   1 -11  121.59    9.60
 -15  -1  11  114.99    8.90
 -15  -1  11  108.49    8.00
  15   1 -12  129.79    9.00
  15   1 -12  124.69   10.10
 -15  -1  12  129.19    9.50
 -15  -1  12  112.09    8.30
  15   1 -13  109.29    8.00
  15   1 -13  105.49    8.70
 -15  -1  13  126.29    9.60
 -15  -1  13  126.19    9.20
  15   1 -14    6.80    3.40
  15   1 -14   -0.60    5.20
 -15  -1  14    0.80    4.40
 -15  -1  14   -0.80    3.70
  15   1 -15   73.49    6.20
  15   1 -15   65.99    7.10
 -15  -1  15   61.09    6.20
 -15  -1  15   70.39    6.20
  15   1 -16    6.80    3.80
  15   1 -16    7.30    5.70
 -15  -1  16    4.00    4.20
 -15  -1  16   10.00    4.40
  15   1 -17   29.80    4.30
  15   1 -17   22.60    6.70
 -15  -1  17   21.20    4.30
 -15  -1  17   27.30    5.30
  14   1   7    9.70    4.90
  14   1   7    9.10    5.90
 -14  -1  -7    1.10    6.30
 -14  -1  -7   13.40    4.00
  14   1   6    0.60    4.30
  14   1   6    3.00    5.50
 -14  -1  -6   -7.90    5.70
 -14  -1  -6   -1.30    3.50
  14   1   5    1.00    3.90
  14   1   5    7.60    4.90
 -14  -1  -5  -11.50    5.40
 -14  -1  -5   10.20    4.00
  14   1   4   58.59    5.90
  14   1   4   69.89    6.70
 -14  -1  -4   55.49    6.60
 -14  -1  -4   56.49    5.50
  14   1   3    4.00    3.50
  14   1   3    4.40    4.40
 -14  -1  -3    2.40    5.00
 -14  -1  -3    4.60    3.40
  14   1   2   15.40    4.10
  14   1   2    9.40    4.50
 -14  -1  -2    2.40    4.90
 -14  -1  -2    5.40    3.40
  14   1   1   13.60    3.90
  14   1   1   19.30    4.70
 -14  -1  -1    7.50    5.00
 -14  -1  -1   17.60    3.40
  14   1   0   59.49    5.70
  14   1   0   62.29    6.10
 -14  -1   0   46.60    6.00
 -14  -1   0   42.50    4.80
  14   1  -1   22.80    4.00
  14   1  -1   36.00    5.50
 -14  -1   1   23.10    4.80
 -14  -1   1   29.50    3.90
  14   1  -2  220.28   14.30
  14   1  -2  204.48   13.80
 -14  -1   2  231.88   15.20
 -14  -1   2  229.98   14.60
  14   1  -3   -4.00    3.40
  14   1  -3    1.90    4.20
 -14  -1   3    8.80    4.50
 -14  -1   3   -3.20    3.30
  14   1  -4   76.69    6.40
  14   1  -4   70.49    6.60
 -14  -1   4   75.39    6.70
 -14  -1   4   67.99    5.70
  14   1  -5   31.60    4.40
  14   1  -5   41.10    5.60
 -14  -1   5   42.50    5.50
 -14  -1   5   32.40    3.80
  14   1  -6    4.90    3.10
  14   1  -6    1.90    4.30
 -14  -1   6   -2.50    4.20
 -14  -1   6   -1.00    3.20
  14   1  -7   13.80    3.40
  14   1  -7   16.30    4.80
 -14  -1   7   10.20    4.40
 -14  -1   7   20.60    3.50
  14   1  -8   28.40    4.10
  14   1  -8   21.20    4.80
 -14  -1   8   24.60    4.50
 -14  -1   8   27.20    3.50
  14   1  -9  244.68   15.60
  14   1  -9  224.78   15.00
 -14  -1   9  252.87   16.30
 -14  -1   9  264.57   16.60
  14   1 -10   23.40    3.90
  14   1 -10   24.40    5.40
 -14  -1  10   26.70    5.40
 -14  -1  10   29.50    4.00
  14   1 -11   48.50    4.90
  14   1 -11   46.40    5.70
 -14  -1  11   48.80    5.70
 -14  -1  11   43.20    4.70
  14   1 -12   42.40    4.50
  14   1 -12   33.20    5.70
 -14  -1  12   33.90    5.10
 -14  -1  12   33.60    4.30
  14   1 -13    2.60    3.30
  14   1 -13    7.00    4.50
 -14  -1  13    2.90    4.10
 -14  -1  13    7.60    3.50
  14   1 -14   16.00    3.50
  14   1 -14   15.20    4.90
 -14  -1  14   13.50    4.20
 -14  -1  14   10.80    3.50
  14   1 -15    5.00    3.40
  14   1 -15   -5.50    4.90
 -14  -1  15   -4.50    4.10
 -14  -1  15   -3.60    3.60
  14   1 -16    9.40    3.70
  14   1 -16    3.80    4.70
 -14  -1  16   10.00    3.80
 -14  -1  16    9.80    4.30
  14   1 -17   44.00    4.80
  14   1 -17   34.20    5.60
 -14  -1  17   43.40    5.40
 -14  -1  17   45.80    5.50
  14   1 -18   25.90    4.00
  14   1 -18   16.60    5.30
 -14  -1  18   24.20    4.70
 -14  -1  18   25.90    4.30
  14   1 -19   -3.30    3.30
  14   1 -19    0.60    5.40
 -14  -1  19   -1.60    4.30
 -14  -1  19    2.80    4.10
  14   1 -20   41.00    4.70
  14   1 -20   27.20    7.20
 -14  -1  20   31.00    4.50
 -14  -1  20   30.60    5.60
  13   1   9   77.19    7.20
  13   1   9   74.59    7.00
 -13  -1  -9   80.29    8.40
 -13  -1  -9   76.79    6.40
  13   1   8   11.30    4.60
  13   1   8    4.60    4.80
 -13  -1  -8   12.60    6.00
 -13  -1  -8   14.90    3.50
  13   1   7   33.10    5.30
  13   1   7   36.90    5.20
 -13  -1  -7   32.00    6.40
 -13  -1  -7   43.80    4.90
  13   1   6   74.19    6.90
  13   1   6   54.69    6.20
 -13  -1  -6   60.59    6.90
 -13  -1  -6   84.59    6.70
  13   1   5   20.00    3.90
  13   1   5    9.30    4.30
 -13  -1  -5   18.60    4.80
 -13  -1  -5   13.50    3.40
  13   1   4    8.60    3.90
  13   1   4   16.60    4.30
 -13  -1  -4    9.60    4.80
 -13  -1  -4   18.20    3.80
  13   1   3   -6.60    3.30
  13   1   3    1.90    4.00
 -13  -1  -3    3.90    4.00
 -13  -1  -3   -3.00    2.90
  13   1   2   28.10    4.00
  13   1   2   32.60    4.80
 -13  -1  -2   49.50    5.70
 -13  -1  -2   41.10    4.70
  13   1   1   37.50    4.20
  13   1   1   31.70    4.90
 -13  -1  -1   19.20    4.30
 -13  -1  -1   31.00    3.90
  13   1   0   11.50    3.50
  13   1   0    9.70    4.10
 -13  -1   0   13.10    4.00
 -13  -1   0   10.90    3.40
  13   1  -1  361.46   22.40
  13   1  -1  360.66   22.40
 -13  -1   1  347.97   21.90
 -13  -1   1  364.46   22.60
  13   1  -2  216.18   13.90
  13   1  -2  202.48   13.40
 -13  -1   2  235.78   15.40
 -13  -1   2  219.88   14.10
  13   1  -3  339.07   21.10
  13   1  -3  314.07   19.80
 -13  -1   3  328.67   20.80
 -13  -1   3  346.07   21.20
  13   1  -4   98.99    7.30
  13   1  -4  107.09    8.40
 -13  -1   4   96.09    7.90
 -13  -1   4   94.09    7.00
  13   1  -5   85.09    6.80
  13   1  -5   75.79    6.60
 -13  -1   5   93.19    7.80
 -13  -1   5   82.79    6.40
  13   1  -6   12.70    3.10
  13   1  -6    2.50    3.90
 -13  -1   6   11.50    3.70
 -13  -1   6    4.50    2.70
  13   1  -7  401.16   24.60
  13   1  -7  421.06   26.00
 -13  -1   7  421.26   26.00
 -13  -1   7  430.86   26.20
  13   1  -8   14.70    3.60
  13   1  -8   11.70    4.40
 -13  -1   8   10.20    3.70
 -13  -1   8   10.60    3.20
  13   1  -9    3.40    2.90
  13   1  -9   -9.20    4.20
 -13  -1   9    6.00    4.00
 -13  -1   9    6.50    3.30
  13   1 -10  451.25   27.60
  13   1 -10  425.06   26.30
 -13  -1  10  431.46   26.50
 -13  -1  10  449.56   27.60
  13   1 -11   20.80    3.70
  13   1 -11    9.40    4.20
 -13  -1  11   18.10    4.20
 -13  -1  11   15.70    3.60
  13   1 -12   40.90    4.50
  13   1 -12   33.00    5.20
 -13  -1  12   29.40    4.70
 -13  -1  12   33.50    4.10
  13   1 -13    3.30    3.20
  13   1 -13    0.90    4.10
 -13  -1  13    4.70    3.70
 -13  -1  13    4.90    3.10
  13   1 -14    8.20    3.30
  13   1 -14    1.70    4.20
 -13  -1  14   -6.10    3.70
 -13  -1  14   -1.10    3.00
  13   1 -15    0.90    3.20
  13   1 -15    1.30    4.20
 -13  -1  15    1.40    4.00
 -13  -1  15    0.40    3.10
  13   1 -16   11.80    3.30
  13   1 -16   18.20    4.90
 -13  -1  16   13.10    4.20
 -13  -1  16    7.50    3.60
  13   1 -17    4.40    3.20
  13   1 -17   10.90    5.20
 -13  -1  17    9.40    4.10
 -13  -1  17    3.30    4.00
  13   1 -18   29.00    4.30
  13   1 -18   22.70    5.80
 -13  -1  18   26.40    5.20
 -13  -1  18   14.60    4.30
  13   1 -19   65.69    5.80
  13   1 -19   57.89    6.90
 -13  -1  19   53.59    5.90
 -13  -1  19   58.49    5.90
  13   1 -20   22.30    3.90
  13   1 -20   13.80    5.90
 -13  -1  20   15.00    4.80
 -13  -1  20   19.10    4.60
  13   1 -21    9.80    3.80
  13   1 -21   -9.50    5.70
 -13  -1  21    0.90    4.40
 -13  -1  21    1.60    4.30
  12   1  12   97.09    8.40
  12   1  12   77.19    7.70
 -12  -1 -12   87.19    8.60
 -12  -1 -12  102.49    8.00
  12   1  11   34.70    6.00
  12   1  11   23.70    4.90
 -12  -1 -11   28.80    6.90
 -12  -1 -11   31.00    4.40
  12   1  10   31.60    5.70
  12   1  10   22.70    4.40
 -12  -1 -10   20.00    6.10
 -12  -1 -10   27.50    4.40
  12   1   9  165.28   11.60
  12   1   9  157.98   11.20
 -12  -1  -9  168.98   12.60
 -12  -1  -9  171.08   11.40
  12   1   8   -3.20    3.80
  12   1   8   -2.90    3.60
 -12  -1  -8    9.40    5.00
 -12  -1  -8    2.10    3.30
  12   1   7   13.00    3.70
  12   1   7    9.90    4.20
 -12  -1  -7    9.70    4.70
 -12  -1  -7   16.80    3.40
  12   1   6   23.00    3.90
  12   1   6   16.80    4.90
 -12  -1  -6   23.40    4.60
 -12  -1  -6   28.10    4.00
  12   1   5    0.20    3.20
  12   1   5    4.40    3.90
 -12  -1  -5    2.00    4.20
 -12  -1  -5    3.70    2.80
  12   1   4  178.18   11.90
  12   1   4  178.98   12.20
 -12  -1  -4  182.58   12.40
 -12  -1  -4  180.18   11.90
  12   1   3   -1.30    2.90
  12   1   3   -0.10    3.60
 -12  -1  -3   -3.10    3.50
 -12  -1  -3    3.10    2.80
  12   1   2   14.90    3.20
  12   1   2    5.10    3.80
 -12  -1  -2    3.70    4.00
 -12  -1  -2    4.40    2.70
  12   1   1   46.00    4.50
  12   1   1   53.49    5.50
 -12  -1  -1   51.89    5.50
 -12  -1  -1   35.60    4.20
  12   1   0   -0.30    2.80
  12   1   0   -1.40    3.70
 -12  -1   0    1.80    3.80
 -12  -1   0   -0.60    2.80
  12   1  -1    4.40    2.80
  12   1  -1    7.10    3.70
 -12  -1   1    8.30    4.00
 -12  -1   1    8.80    2.90
  12   1  -2  119.69    8.50
  12   1  -2  112.29    8.50
 -12  -1   2  113.59    8.70
 -12  -1   2  114.59    8.00
  12   1  -3   73.89    5.90
  12   1  -3   81.59    7.00
 -12  -1   3   81.19    6.80
 -12  -1   3   84.19    6.70
  12   1  -4  290.07   18.20
  12   1  -4  308.67   19.50
 -12  -1   4  310.57   19.80
 -12  -1   4  364.46   22.60
  12   1  -5   10.80    2.90
  12   1  -5    9.80    4.00
 -12  -1   5    8.30    3.40
 -12  -1   5    8.90    3.00
  12   1  -6   10.00    3.20
  12   1  -6   14.50    4.20
 -12  -1   6   10.50    4.00
 -12  -1   6    4.60    2.60
  12   1  -7  334.67   20.80
  12   1  -7  340.47   21.30
 -12  -1   7  342.77   21.50
 -12  -1   7  343.47   21.30
  12   1  -8    7.10    3.10
  12   1  -8    4.40    3.50
 -12  -1   8    8.40    3.60
 -12  -1   8    4.50    2.90
  12   1  -9  179.28   11.90
  12   1  -9  160.98   11.20
 -12  -1   9  161.48   11.20
 -12  -1   9  180.98   12.00
  12   1 -10   70.09    5.70
  12   1 -10   56.39    5.90
 -12  -1  10   65.09    6.00
 -12  -1  10   63.69    5.40
  12   1 -11   -1.00    2.60
  12   1 -11    2.10    3.80
 -12  -1  11    5.30    3.60
 -12  -1  11   -0.60    2.60
  12   1 -12  219.58   14.10
  12   1 -12  218.48   14.30
 -12  -1  12  235.08   15.30
 -12  -1  12  230.48   14.80
  12   1 -13   77.69    6.00
  12   1 -13   83.29    7.20
 -12  -1  13   89.79    7.40
 -12  -1  13   81.09    6.50
  12   1 -14   85.79    6.70
  12   1 -14   88.79    7.50
 -12  -1  14   86.09    7.20
 -12  -1  14   96.09    7.10
  12   1 -15    0.70    2.80
  12   1 -15   -3.00    4.50
 -12  -1  15    0.00    3.50
 -12  -1  15   -1.20    3.00
  12   1 -16   39.00    4.30
  12   1 -16   33.90    5.30
 -12  -1  16   41.70    5.20
 -12  -1  16   47.00    5.00
  12   1 -17   14.40    3.50
  12   1 -17   25.60    5.50
 -12  -1  17   29.30    4.80
 -12  -1  17   11.40    3.30
  12   1 -18  106.59    7.90
  12   1 -18   96.99    8.40
 -12  -1  18  103.49    8.00
 -12  -1  18   93.09    7.20
  12   1 -19   37.90    4.80
  12   1 -19   31.40    5.90
 -12  -1  19   35.10    4.50
 -12  -1  19   37.00    5.00
  12   1 -20   -0.60    3.50
  12   1 -20   -1.00    5.10
 -12  -1  20   -3.10    3.80
 -12  -1  20    5.00    3.80
  12   1 -21   18.30    3.70
  12   1 -21   12.60    5.90
 -12  -1  21   12.30    4.40
 -12  -1  21   19.70    4.20
  12   1 -22    3.90    3.80
  12   1 -22   -8.80    6.40
 -12  -1  22    8.00    4.20
 -12  -1  22    9.70    4.40
  12   1 -23    8.50    4.00
  12   1 -23    9.90    7.00
 -12  -1  23    7.40    4.00
 -12  -1  23    5.40    6.00
  11   1  14    8.40    4.90
  11   1  14    4.30    5.70
 -11  -1 -14    0.00    5.30
 -11  -1 -14    3.20    3.70
  11   1  13   19.10    5.70
  11   1  13   21.70    5.30
 -11  -1 -13    9.80    5.50
 -11  -1 -13   20.60    4.10
  11   1  12   12.00    5.50
  11   1  12   -1.40    4.40
 -11  -1 -12    8.90    5.30
 -11  -1 -12    9.90    3.50
  11   1  11   20.90    4.30
  11   1  11   17.50    4.20
 -11  -1 -11   31.50    6.10
 -11  -1 -11   16.20    3.30
  11   1  10  103.69    7.90
  11   1  10   87.19    7.20
 -11  -1 -10   99.69    8.50
 -11  -1 -10   98.29    7.30
  11   1   9   74.29    6.50
  11   1   9   70.39    6.20
 -11  -1  -9   63.49    6.60
 -11  -1  -9   72.79    6.00
  11   1   8   23.10    3.90
  11   1   8   30.00    4.50
 -11  -1  -8   24.90    4.90
 -11  -1  -8   38.50    4.30
  11   1   7   79.09    6.40
  11   1   7   65.79    6.40
 -11  -1  -7   80.79    7.00
 -11  -1  -7   90.59    6.80
  11   1   6   10.20    3.50
  11   1   6    8.40    3.60
 -11  -1  -6   17.70    4.40
 -11  -1  -6   11.60    2.90
  11   1   5    0.20    3.00
  11   1   5   -1.80    3.70
 -11  -1  -5    0.60    3.70
 -11  -1  -5    1.50    2.80
  11   1   4  151.58   10.20
  11   1   4  140.09    9.80
 -11  -1  -4  145.09   10.20
 -11  -1  -4  149.79   10.20
  11   1   3   72.79    5.70
  11   1   3   69.89    6.20
 -11  -1  -3   70.09    6.30
 -11  -1  -3   64.99    5.30
  11   1   2  160.18   10.70
  11   1   2  146.59   10.30
 -11  -1  -2  154.28   10.70
 -11  -1  -2  135.49    9.40
  11   1   1   19.00    3.50
  11   1   1   22.10    4.40
 -11  -1  -1   15.40    4.30
 -11  -1  -1   26.90    3.40
  11   1   0    3.20    2.70
  11   1   0    2.50    3.50
 -11  -1   0    0.60    3.40
 -11  -1   0   -0.30    2.50
  11   1  -1    4.10    2.90
  11   1  -1    1.10    3.50
 -11  -1   1    0.80    3.50
 -11  -1   1   -0.50    2.50
  11   1  -2   44.30    4.40
  11   1  -2   45.20    4.90
 -11  -1   2   45.60    5.30
 -11  -1   2   44.50    4.50
  11   1  -3  809.12   48.60
  11   1  -3  864.41   51.89
 -11  -1   3  901.31   54.19
 -11  -1   3  875.21   52.49
  11   1  -4  195.58   12.80
  11   1  -4  211.78   14.00
 -11  -1   4  198.68   13.20
 -11  -1   4  196.18   12.70
  11   1  -5  135.29    9.40
  11   1  -5  115.09    8.60
 -11  -1   5  137.79    9.80
 -11  -1   5  127.69    8.70
  11   1  -6  102.39    7.50
  11   1  -6   89.09    7.30
 -11  -1   6   74.69    6.30
 -11  -1   6   85.89    6.40
  11   1  -7   10.10    2.90
  11   1  -7    0.90    3.50
 -11  -1   7    5.30    3.60
 -11  -1   7    8.90    3.00
  11   1  -8  119.99    8.70
  11   1  -8  122.99    9.00
 -11  -1   8  105.99    8.20
 -11  -1   8  114.79    8.30
  11   1  -9  356.36   22.20
  11   1  -9  340.07   21.40
 -11  -1   9  367.36   23.10
 -11  -1   9  348.17   21.50
  11   1 -10  280.67   17.80
  11   1 -10  256.57   16.60
 -11  -1  10  283.17   18.00
 -11  -1  10  291.67   18.10
  11   1 -11  503.55   30.80
  11   1 -11  522.75   31.90
 -11  -1  11  501.95   30.80
 -11  -1  11  479.35   29.10
  11   1 -12  317.57   19.90
  11   1 -12  279.07   17.70
 -11  -1  12  289.57   18.60
 -11  -1  12  309.87   19.40
  11   1 -13  107.79    7.80
  11   1 -13   94.09    7.60
 -11  -1  13  102.89    7.70
 -11  -1  13  120.69    8.70
  11   1 -14  322.27   20.10
  11   1 -14  331.17   20.80
 -11  -1  14  341.37   21.20
 -11  -1  14  320.37   20.00
  11   1 -15   11.50    3.10
  11   1 -15   11.80    4.40
 -11  -1  15   14.30    3.80
 -11  -1  15   10.90    2.90
  11   1 -16    4.60    2.90
  11   1 -16   -3.80    4.10
 -11  -1  16   -0.40    3.40
 -11  -1  16    6.20    3.70
  11   1 -17   46.20    4.80
  11   1 -17   39.50    5.50
 -11  -1  17   40.50    4.90
 -11  -1  17   48.70    4.80
  11   1 -18    2.30    3.30
  11   1 -18    8.10    4.50
 -11  -1  18    1.70    3.50
 -11  -1  18   14.20    3.60
  11   1 -19   72.09    6.00
  11   1 -19   75.39    7.20
 -11  -1  19   80.49    6.80
 -11  -1  19   65.29    5.70
  11   1 -20   -2.50    3.10
  11   1 -20   -4.90    5.00
 -11  -1  20    2.90    4.00
 -11  -1  20   11.20    3.70
  11   1 -21   34.10    4.40
  11   1 -21   27.40    6.00
 -11  -1  21   37.80    4.80
 -11  -1  21   31.90    4.80
  11   1 -22    5.80    3.40
  11   1 -22    3.70    5.80
 -11  -1  22    2.70    4.20
 -11  -1  22    4.90    4.20
  11   1 -23   97.79    7.60
  11   1 -23  115.49   10.20
 -11  -1  23  107.09    8.40
 -11  -1  23   98.19    8.30
  11   1 -24    3.00    3.60
  11   1 -24   -2.70    8.00
  11   1 -24    2.90    6.90
 -11  -1  24   -2.20    4.40
 -11  -1  24   -7.60    5.40
  10   1  15  112.29    9.30
  10   1  15  150.18   11.20
 -10  -1 -15  111.89    9.30
 -10  -1 -15  133.79    9.60
 -10  -1 -15  134.49    9.70
  10   1  14   -4.40    5.80
  10   1  14   -1.20    3.80
 -10  -1 -14    1.50    5.30
 -10  -1 -14   -0.50    3.90
  10   1  13   15.10    4.40
  10   1  13   -4.60    4.20
 -10  -1 -13    7.10    5.00
 -10  -1 -13   14.30    3.60
  10   1  12   44.60    5.20
  10   1  12   38.90    4.90
 -10  -1 -12   46.60    6.10
 -10  -1 -12   44.80    4.80
  10   1  11   29.30    4.20
  10   1  11   29.70    4.30
 -10  -1 -11   16.40    5.00
 -10  -1 -11   22.30    4.00
  10   1  10    4.00    3.30
  10   1  10   -3.10    3.50
 -10  -1 -10   -3.80    4.00
 -10  -1 -10    2.20    2.80
  10   1   9  115.79    8.30
  10   1   9  127.79    9.10
 -10  -1  -9  147.99   10.30
 -10  -1  -9  123.39    8.80
  10   1   8   32.10    4.20
  10   1   8   16.90    3.80
 -10  -1  -8   24.30    4.40
 -10  -1  -8   25.80    3.80
  10   1   7   -1.70    2.40
  10   1   7    2.50    3.70
 -10  -1  -7    1.00    3.70
 -10  -1  -7   -4.40    2.90
  10   1   6   58.39    5.10
  10   1   6   66.89    6.30
 -10  -1  -6   58.89    5.90
 -10  -1  -6   51.29    5.00
  10   1   5  430.46   26.20
  10   1   5  463.65   28.40
 -10  -1  -5  423.16   26.10
 -10  -1  -5  422.86   26.00
  10   1   4  216.68   13.90
  10   1   4  217.58   14.20
 -10  -1  -4  225.58   14.70
 -10  -1  -4  212.18   13.60
  10   1   3  148.69   10.00
  10   1   3  150.58   10.50
 -10  -1  -3  146.29   10.30
 -10  -1  -3  150.48   10.20
  10   1   2   37.10    3.90
  10   1   2   43.00    5.10
 -10  -1  -2   41.40    4.90
 -10  -1  -2   41.10    4.50
  10   1   1   13.30    3.00
  10   1   1    6.60    3.70
 -10  -1  -1   16.50    3.80
 -10  -1  -1   11.70    3.00
  10   1   0   91.89    6.80
  10   1   0   86.99    7.20
 -10  -1   0   89.19    7.20
 -10  -1   0   96.09    7.00
  10   1  -1   47.30    4.30
  10   1  -1   37.40    4.60
 -10  -1   1   35.70    4.90
 -10  -1   1   40.70    4.20
  10   1  -2   86.09    6.40
  10   1  -2  100.89    8.00
 -10  -1   2  103.99    7.90
 -10  -1   2  102.39    7.70
  10   1  -3  331.97   20.60
  10   1  -3  322.87   20.40
 -10  -1   3  353.16   22.10
 -10  -1   3  313.87   19.60
  10   1  -4   78.39    6.00
  10   1  -4   92.79    7.50
 -10  -1   4   72.59    6.30
 -10  -1   4   78.79    6.00
  10   1  -5    9.50    3.00
  10   1  -5    6.20    3.90
 -10  -1   5   13.60    3.70
 -10  -1   5   17.40    3.00
  10   1  -6  306.37   19.20
  10   1  -6  272.07   17.40
 -10  -1   6  280.67   17.90
 -10  -1   6  259.17   16.40
  10   1  -7  270.77   17.20
  10   1  -7  285.57   18.30
 -10  -1   7  319.47   20.20
 -10  -1   7  266.37   16.90
  10   1  -8   90.39    6.80
  10   1  -8   92.19    7.40
 -10  -1   8   89.19    7.20
 -10  -1   8   87.89    6.70
  10   1  -9  241.58   15.40
  10   1  -9  218.98   14.40
 -10  -1   9  221.28   14.40
 -10  -1   9  206.58   13.20
  10   1 -10   29.50    3.80
  10   1 -10   38.20    4.70
 -10  -1  10   37.70    4.90
 -10  -1  10   29.50    3.60
  10   1 -11  283.17   17.90
  10   1 -11  317.97   20.00
 -10  -1  11  291.57   18.50
 -10  -1  11  292.97   18.30
  10   1 -12  166.48   11.10
  10   1 -12  186.88   12.50
 -10  -1  12  154.48   10.50
 -10  -1  12  185.68   12.30
  10   1 -13   31.40    3.80
  10   1 -13   41.10    5.00
 -10  -1  13   39.00    4.90
 -10  -1  13   37.80    4.50
  10   1 -14  146.29   10.00
  10   1 -14  155.28   10.90
 -10  -1  14  150.78   10.60
 -10  -1  14  158.28   10.60
  10   1 -15   33.90    3.90
  10   1 -15   39.20    5.00
 -10  -1  15   41.90    5.00
 -10  -1  15   33.60    3.70
  10   1 -16   33.60    4.10
  10   1 -16   28.60    4.80
 -10  -1  16   24.30    4.20
 -10  -1  16   29.50    4.00
  10   1 -17   28.80    3.70
  10   1 -17   26.70    4.60
 -10  -1  17   32.10    4.20
 -10  -1  17   30.80    4.10
  10   1 -18   28.30    4.00
  10   1 -18   28.40    5.00
 -10  -1  18   30.40    4.80
 -10  -1  18   33.60    3.90
  10   1 -19   11.90    3.20
  10   1 -19   16.00    5.00
 -10  -1  19   15.40    4.20
 -10  -1  19   17.00    3.70
  10   1 -20   58.69    5.40
  10   1 -20   42.50    6.00
 -10  -1  20   55.29    5.70
 -10  -1  20   72.79    6.20
  10   1 -21    1.00    3.00
  10   1 -21    0.90    5.50
 -10  -1  21    4.00    3.80
 -10  -1  21   -3.20    3.60
  10   1 -22   18.40    3.80
  10   1 -22   18.40    5.80
 -10  -1  22   20.40    4.20
 -10  -1  22   14.40    3.70
  10   1 -23  119.09    8.80
  10   1 -23  121.09   10.30
  10   1 -23  123.19   10.80
 -10  -1  23  125.29    9.30
 -10  -1  23  119.79    8.90
  10   1 -24    1.30    3.60
  10   1 -24   -6.10    7.30
  10   1 -24    8.00    6.70
 -10  -1  24    0.50    4.20
 -10  -1  24   -2.10    4.60
  10   1 -25   74.59    6.30
  10   1 -25  111.79   12.20
  10   1 -25  101.79   10.20
 -10  -1  25   79.49    7.10
 -10  -1  25   54.79    6.90
   9   1  17   -0.10    5.90
   9   1  17   -0.10    4.90
   9   1  17   -0.80    4.50
  -9  -1 -17   -4.80    4.50
  -9  -1 -17   -4.80    4.20
   9   1  16   37.40    5.80
   9   1  16   30.50    5.10
  -9  -1 -16   23.20    5.60
  -9  -1 -16   42.50    5.40
  -9  -1 -16   30.40    4.70
   9   1  15   -2.70    4.40
   9   1  15    7.80    3.70
  -9  -1 -15    4.40    5.10
  -9  -1 -15   -1.80    3.70
  -9  -1 -15    2.30    3.40
   9   1  14   -1.60    3.70
   9   1  14    2.10    3.80
  -9  -1 -14    2.10    4.60
  -9  -1 -14    6.30    3.70
   9   1  13   12.80    3.40
   9   1  13   10.60    3.30
  -9  -1 -13    6.40    4.00
  -9  -1 -13   13.50    3.50
   9   1  12   36.50    4.30
   9   1  12   34.60    4.30
  -9  -1 -12   34.30    4.80
  -9  -1 -12   30.30    4.10
   9   1  11   19.80    3.40
   9   1  11   20.50    3.90
  -9  -1 -11   18.50    3.90
  -9  -1 -11   21.40    3.70
   9   1  10    6.90    2.80
   9   1  10    5.00    3.20
  -9  -1 -10    8.20    3.20
  -9  -1 -10   16.80    3.30
   9   1   9   12.00    3.00
   9   1   9    6.60    3.60
  -9  -1  -9   18.30    3.70
  -9  -1  -9   13.70    3.50
   9   1   8   14.80    3.00
   9   1   8   19.80    3.90
  -9  -1  -8   14.10    4.00
  -9  -1  -8   19.70    3.40
   9   1   7   89.79    6.60
   9   1   7   96.39    7.50
  -9  -1  -7   92.89    7.10
  -9  -1  -7   92.89    7.10
   9   1   6  905.11   54.09
   9   1   6  944.61   56.59
  -9  -1  -6  906.41   54.29
  -9  -1  -6  935.71   55.99
   9   1   5   72.79    5.70
   9   1   5   65.59    5.90
  -9  -1  -5   65.49    5.60
  -9  -1  -5   71.79    5.70
   9   1   4    1.30    2.60
   9   1   4    3.70    3.20
  -9  -1  -4    2.30    2.80
  -9  -1  -4    4.30    2.60
   9   1   3  103.49    7.40
   9   1   3  109.49    8.20
  -9  -1  -3   93.29    7.20
  -9  -1  -3  111.09    8.00
   9   1   2  144.59    9.60
   9   1   2  148.49   10.50
  -9  -1  -2  164.98   11.20
  -9  -1  -2  144.99    9.90
   9   1   1  135.39    9.30
   9   1   1  103.79    8.10
  -9  -1  -1   98.89    7.60
  -9  -1  -1  132.09    9.00
   9   1   0   14.20    3.00
   9   1   0   21.70    4.20
  -9  -1   0   21.20    3.80
  -9  -1   0   24.50    3.80
   9   1  -1   20.60    3.20
   9   1  -1   21.40    4.00
  -9  -1   1   17.30    3.40
  -9  -1   1   22.90    3.90
   9   1  -2  147.79   10.00
   9   1  -2  146.09   10.30
  -9  -1   2  139.19    9.80
  -9  -1   2  149.79   10.50
   9   1  -3 1014.50   60.79
   9   1  -3 1052.09   62.99
  -9  -1   3 1006.90   60.39
  -9  -1   3  999.30   59.69
   9   1  -4  293.27   18.50
   9   1  -4  301.77   19.10
  -9  -1   4  287.57   18.30
  -9  -1   4  289.47   18.10
   9   1  -5   22.10    3.80
   9   1  -5   14.40    3.50
  -9  -1   5   20.50    3.60
  -9  -1   5   25.80    3.80
   9   1  -6   16.80    3.40
   9   1  -6   11.90    3.60
  -9  -1   6   13.40    3.60
  -9  -1   6   15.30    3.20
   9   1  -7    4.50    3.10
   9   1  -7    3.30    3.30
  -9  -1   7    7.10    3.20
  -9  -1   7    4.50    2.80
   9   1  -8    2.80    3.30
   9   1  -8    5.50    3.50
  -9  -1   8   -2.30    2.90
  -9  -1   8   -3.00    2.80
   9   1  -9  104.99    7.70
   9   1  -9   83.79    6.80
   9   1 -10    6.00    2.50
   9   1 -10    3.50    3.60
  -9  -1  10    2.10    3.10
  -9  -1  10    7.20    2.90
   9   1 -11    3.30    2.60
   9   1 -11    1.40    3.40
  -9  -1  11    4.50    3.20
  -9  -1  11   -0.70    2.30
   9   1 -12    2.10    2.90
   9   1 -12    4.00    3.90
  -9  -1  12    1.30    3.50
  -9  -1  12    2.50    2.70
   9   1 -13    9.10    2.70
   9   1 -13    8.00    3.60
  -9  -1  13    8.50    3.70
  -9  -1  13    6.80    3.00
   9   1 -14   68.59    5.70
   9   1 -14   78.29    6.70
  -9  -1  14   62.59    5.80
  -9  -1  14   80.89    6.30
   9   1 -15  477.85   29.20
   9   1 -15  496.85   30.50
  -9  -1  15  504.65   30.80
  -9  -1  15  479.85   29.10
   9   1 -16   -0.70    2.80
   9   1 -16    2.80    3.90
  -9  -1  16    2.60    3.50
  -9  -1  16    3.60    2.80
   9   1 -17   98.29    7.40
   9   1 -17   97.39    7.90
  -9  -1  17  106.39    8.20
  -9  -1  17  106.69    7.80
   9   1 -18   47.60    4.70
   9   1 -18   51.89    5.90
  -9  -1  18   44.70    5.50
  -9  -1  18   60.09    5.20
   9   1 -19  165.78   11.10
   9   1 -19  177.48   12.50
  -9  -1  19  167.58   11.20
  -9  -1  19  170.78   11.30
   9   1 -20    8.40    3.40
   9   1 -20    5.10    4.50
  -9  -1  20    4.90    3.70
  -9  -1  20    8.50    3.10
   9   1 -21   26.70    4.20
   9   1 -21   32.30    5.80
  -9  -1  21   37.10    5.40
  -9  -1  21   27.30    4.30
   9   1 -22   24.40    3.90
   9   1 -22   17.60    6.30
   9   1 -22   19.00    5.70
  -9  -1  22   26.10    4.50
  -9  -1  22   22.70    4.10
   9   1 -23   54.79    5.10
   9   1 -23   56.09    8.20
   9   1 -23   51.19    7.10
  -9  -1  23   56.59    5.70
  -9  -1  23   63.69    6.00
   9   1 -24   43.70    5.00
   9   1 -24   50.29    7.80
   9   1 -24   50.89    7.20
  -9  -1  24   34.80    5.50
  -9  -1  24   44.30    5.30
   9   1 -25    0.10    3.40
   9   1 -25    2.70    6.20
   9   1 -25    5.80    7.10
  -9  -1  25   -4.30    4.10
  -9  -1  25   -0.40    4.30
   8   1  18   86.59    8.20
   8   1  18   95.49    8.30
   8   1  18   92.79    7.70
  -8  -1 -18   96.59    7.70
  -8  -1 -18  109.69    8.60
   8   1  17   79.99    7.00
   8   1  17   83.79    7.70
   8   1  17   82.99    6.80
  -8  -1 -17   81.39    7.10
  -8  -1 -17   91.59    7.40
   8   1  16   -2.70    4.20
   8   1  16   -1.40    3.50
   8   1  16    3.80    3.80
  -8  -1 -16    5.90    3.80
  -8  -1 -16    1.70    3.50
   8   1  15    5.80    3.50
   8   1  15    5.20    3.70
  -8  -1 -15    1.10    3.90
  -8  -1 -15    2.60    3.80
  -8  -1 -15    8.10    3.40
   8   1  14   17.70    3.50
   8   1  14    9.90    3.20
  -8  -1 -14   12.90    4.30
  -8  -1 -14   17.50    3.90
   8   1  13   97.99    7.20
   8   1  13   79.79    6.50
  -8  -1 -13   99.39    7.60
  -8  -1 -13   89.49    6.90
   8   1  12   40.90    4.20
   8   1  12   35.30    4.30
  -8  -1 -12   33.10    4.00
  -8  -1 -12   50.89    4.80
   8   1  11   66.49    5.30
   8   1  11   73.19    6.20
  -8  -1 -11   62.19    5.40
  -8  -1 -11   69.39    5.70
   8   1  10  425.76   25.90
   8   1  10  399.76   24.70
  -8  -1 -10  392.06   24.20
  -8  -1 -10  396.16   24.40
   8   1   9  283.47   17.60
   8   1   9  243.48   15.50
  -8  -1  -9  253.87   16.10
  -8  -1  -9  239.58   15.20
   8   1   8  901.31   53.79
   8   1   8  970.00   58.09
  -8  -1  -8  919.81   55.09
  -8  -1  -8  901.91   53.99
   8   1   7   13.40    2.90
   8   1   7   10.40    3.50
  -8  -1  -7   12.60    3.20
  -8  -1  -7    7.50    3.20
   8   1   6   47.70    4.30
   8   1   6   36.80    4.60
  -8  -1  -6   35.40    4.20
  -8  -1  -6   39.80    4.10
   8   1   5   91.39    6.60
   8   1   5   96.89    7.50
  -8  -1  -5  102.29    7.60
  -8  -1  -5   94.19    7.00
   8   1   4  111.89    7.90
   8   1   4  104.79    7.90
  -8  -1  -4   95.19    7.20
  -8  -1  -4  103.39    7.90
   8   1   3   32.60    3.90
   8   1   3   22.90    4.10
  -8  -1  -3   24.60    3.90
  -8  -1  -3   26.40    4.10
   8   1   2    0.20    2.60
   8   1   2    2.40    3.20
  -8  -1  -2    0.20    3.00
  -8  -1  -2   -0.10    2.80
   8   1   1   40.80    4.00
   8   1   1   28.50    4.10
  -8  -1  -1   22.20    3.70
  -8  -1  -1   34.50    3.80
   8   1   0  119.99    8.50
   8   1   0  135.19    9.70
  -8  -1   0  119.29    8.60
  -8  -1   0  136.69    9.50
   8   1  -1  237.88   15.20
   8   1  -1  218.78   14.40
  -8  -1   1  208.88   13.60
  -8  -1   1  227.98   14.80
   8   1  -2    1.60    2.50
   8   1  -2    5.90    3.40
  -8  -1   2    1.90    3.20
  -8  -1   2    1.40    3.00
   8   1  -3  700.93   42.20
   8   1  -3  696.53   42.10
  -8  -1   3  672.93   40.80
  -8  -1   3  737.83   44.40
   8   1  -4  138.49    9.40
   8   1  -4  126.89    9.00
  -8  -1   4  129.99    9.30
  -8  -1   4  136.59    9.40
   8   1  -5  452.75   27.70
   8   1  -5  416.66   25.70
  -8  -1   5  445.36   27.50
  -8  -1   5  406.56   25.00
   8   1  -6  445.36   27.40
   8   1  -6  446.56   27.50
  -8  -1   6  404.26   25.00
  -8  -1   6  498.75   30.50
   8   1  -7   86.29    6.60
   8   1  -7   88.49    6.90
  -8  -1   7   76.49    6.10
  -8  -1   7   95.89    7.40
   8   1  -8  283.97   17.90
   8   1  -8  273.07   17.30
  -8  -1   8  274.67   17.50
  -8  -1   8  266.67   16.80
   8   1  -9   61.49    5.40
   8   1  -9   47.00    4.70
  -8  -1   9   50.39    5.00
  -8  -1   9   51.59    4.70
   8   1 -10  485.25   29.60
   8   1 -10  457.25   28.10
  -8  -1  10  489.15   29.90
  -8  -1  10  470.85   28.50
   8   1 -11   27.70    3.80
   8   1 -11   26.00    3.90
  -8  -1  11   26.70    3.90
  -8  -1  11   39.40    4.10
   8   1 -12   56.99    5.00
   8   1 -12   65.59    6.00
  -8  -1  12   61.69    5.70
  -8  -1  12   55.79    5.20
   8   1 -13    8.10    2.80
   8   1 -13   -0.20    3.30
  -8  -1  13    4.90    3.40
  -8  -1  13    2.70    2.60
   8   1 -14  167.68   11.20
   8   1 -14  195.78   13.20
  -8  -1  14  172.48   11.60
  -8  -1  14  163.28   10.90
   8   1 -15   10.50    3.10
   8   1 -15    3.10    3.90
  -8  -1  15    6.10    3.60
  -8  -1  15   10.20    2.60
   8   1 -16   42.20    4.40
   8   1 -16   25.80    4.50
  -8  -1  16   45.20    5.20
  -8  -1  16   51.49    4.60
   8   1 -17    7.20    3.00
   8   1 -17    4.70    3.80
  -8  -1  17    7.50    3.90
  -8  -1  17    8.20    2.80
   8   1 -18    0.80    2.80
   8   1 -18   -7.10    3.80
  -8  -1  18    3.70    3.50
  -8  -1  18   -0.80    2.70
   8   1 -19  507.85   31.00
   8   1 -19  497.15   30.50
  -8  -1  19  496.75   30.30
  -8  -1  19  461.65   28.00
   8   1 -20  105.69    7.80
   8   1 -20   84.89    7.40
  -8  -1  20   93.59    7.60
  -8  -1  20  102.29    7.60
   8   1 -21   29.80    4.20
   8   1 -21   26.40    5.30
   8   1 -21   24.50    5.80
  -8  -1  21   26.00    4.80
  -8  -1  21   28.00    4.00
   8   1 -22   20.10    3.60
   8   1 -22   15.90    5.70
   8   1 -22   23.70    6.40
  -8  -1  22   20.90    4.20
  -8  -1  22   21.50    4.10
   8   1 -23    1.10    3.60
   8   1 -23   -1.70    5.30
   8   1 -23   -0.20    5.90
  -8  -1  23   -3.40    4.40
  -8  -1  23    1.00    3.50
   8   1 -24    0.60    3.40
   8   1 -24    3.30    5.80
   8   1 -24   -1.50    6.10
  -8  -1  24   -2.90    4.20
  -8  -1  24   -1.00    4.00
   8   1 -25   -0.90    7.00
   8   1 -25    4.40    5.60
  -8  -1  25   -2.20    4.80
  -8  -1  25    2.10    4.50
  -8  -1  25   -4.10    3.90
   8   1 -26    1.70    8.70
   8   1 -26   10.10    6.70
  -8  -1  26    6.40    5.20
  -8  -1  26   11.30    4.70
  -8  -1  26   12.00    5.20
   7   1  20    1.80    5.80
   7   1  20    2.60    5.40
   7   1  20    0.40    5.20
  -7  -1 -20    8.80    5.10
  -7  -1 -20   -1.70    5.60
   7   1  19   21.50    4.90
   7   1  19   26.40    5.50
   7   1  19   17.60    4.70
  -7  -1 -19   24.30    4.80
  -7  -1 -19   17.80    4.70
   7   1  18   -1.80    4.80
   7   1  18    2.90    4.80
   7   1  18   -0.90    3.90
  -7  -1 -18    2.60    4.00
  -7  -1 -18   -3.80    4.00
   7   1  17    4.20    4.50
   7   1  17    0.30    3.70
   7   1  17    1.70    3.60
  -7  -1 -17    1.00    3.50
  -7  -1 -17   -4.30    3.80
   7   1  16   58.19    5.50
   7   1  16   52.19    5.00
   7   1  16   46.50    5.00
  -7  -1 -16   47.50    5.30
  -7  -1 -16   57.79    5.40
   7   1  15   65.19    5.50
   7   1  15   64.89    5.50
  -7  -1 -15   78.39    6.60
  -7  -1 -15   62.79    5.60
  -7  -1 -15   76.99    6.30
   7   1  14    9.10    2.90
   7   1  14    9.40    3.40
  -7  -1 -14    9.20    3.30
  -7  -1 -14    5.80    3.00
  -7  -1 -14   12.20    3.10
   7   1  13  116.09    7.90
   7   1  13  117.79    8.40
  -7  -1 -13  126.19    8.70
  -7  -1 -13  126.69    8.90
   7   1  12  167.98   10.90
   7   1  12  151.28   10.30
  -7  -1 -12  142.69    9.60
  -7  -1 -12  145.99    9.90
  -7  -1 -11  165.48   10.90
  -7  -1 -11  169.48   11.40
   7   1  10  434.96   26.40
   7   1  10  436.46   26.70
  -7  -1 -10  437.86   26.70
  -7  -1 -10  385.06   23.80
   7   1   9   78.39    5.80
   7   1   9   86.69    6.70
  -7  -1  -9   66.99    5.70
  -7  -1  -9   76.99    6.10
   7   1   8  219.38   13.70
   7   1   8  232.68   15.10
  -7  -1  -8  243.78   15.50
  -7  -1  -8  230.28   14.90
   7   1   7  779.22   46.70
   7   1   7  801.42   48.20
  -7  -1  -7  765.82   46.00
  -7  -1  -7  793.22   47.70
   7   1   6   57.99    4.80
   7   1   6   48.40    5.00
  -7  -1  -6   45.50    4.70
  -7  -1  -6   54.79    5.50
   7   1   5  185.18   11.90
   7   1   5  177.98   12.10
  -7  -1  -5  164.98   10.90
  -7  -1  -5  167.88   11.30
   7   1   4   15.60    2.90
   7   1   4    9.80    3.60
  -7  -1  -4    7.00    3.10
  -7  -1  -4   14.70    3.50
   7   1   3  404.66   24.80
   7   1   3  372.26   23.10
  -7  -1  -3  380.66   23.50
  -7  -1  -3  396.96   24.60
   7   1   2  160.38   10.70
   7   1   2  155.88   10.70
  -7  -1  -2  165.08   11.10
  -7  -1  -2  170.78   11.40
   7   1   1  117.09    8.10
   7   1   1  105.59    8.00
  -7  -1  -1  119.29    8.40
  -7  -1  -1  121.09    8.60
   7   1   0  426.96   26.00
   7   1   0  380.36   23.60
  -7  -1   0  362.46   22.40
  -7  -1   0  384.86   23.70
   7   1  -1  665.33   40.10
   7   1  -1  730.23   44.00
  -7  -1   1  699.63   42.20
  -7  -1   1  728.33   43.90
   7   1  -2  161.28   10.70
   7   1  -2  174.08   11.60
  -7  -1   2  158.68   10.70
  -7  -1   2  175.08   11.70
   7   1  -3  145.59    9.90
   7   1  -3  145.19   10.00
  -7  -1   3  146.39   10.00
  -7  -1   3  135.99    9.40
   7   1  -4  420.06   25.80
   7   1  -4  411.96   25.40
  -7  -1   4  413.56   25.50
  -7  -1   4  417.86   25.60
   7   1  -5  116.79    8.20
   7   1  -5  100.79    7.50
  -7  -1   5  130.59    9.20
  -7  -1   5  111.39    7.90
   7   1  -6  355.36   22.00
   7   1  -6  345.57   21.50
  -7  -1   6  328.17   20.40
  -7  -1   6  328.17   20.50
   7   1  -7  229.68   14.70
   7   1  -7  211.48   13.70
  -7  -1   7  211.18   13.90
  -7  -1   7  231.18   14.90
   7   1  -8  446.96   27.40
   7   1  -8  441.36   27.00
  -7  -1   8  427.36   26.40
  -7  -1   8  460.25   28.10
   7   1  -9  515.75   31.40
   7   1  -9  537.85   32.70
  -7  -1   9  518.75   31.60
  -7  -1   9  555.24   33.50
   7   1 -10   10.50    3.20
   7   1 -10   11.80    3.50
  -7  -1  10   13.60    3.00
  -7  -1  10   14.80    2.70
   7   1 -11  165.38   11.10
   7   1 -11  127.49    9.00
  -7  -1  11  158.38   10.80
  -7  -1  11  174.48   11.30
   7   1 -12   54.09    5.00
   7   1 -12   52.39    5.20
  -7  -1  12   52.89    5.20
  -7  -1  12   53.19    5.00
   7   1 -13   -0.60    2.70
   7   1 -13    2.30    2.90
  -7  -1  13   -3.60    2.70
  -7  -1  13    4.10    3.20
   7   1 -14   10.10    2.70
   7   1 -14    2.80    3.40
  -7  -1  14    1.90    3.00
  -7  -1  14    5.80    2.50
   7   1 -15   80.09    6.10
   7   1 -15   64.29    6.00
  -7  -1  15   77.69    6.80
  -7  -1  15   76.09    5.70
   7   1 -16    9.00    3.00
   7   1 -16    6.10    3.70
  -7  -1  16   15.90    3.90
  -7  -1  16   18.20    2.70
   7   1 -17   32.10    4.00
   7   1 -17   27.30    4.60
  -7  -1  17   31.40    4.00
  -7  -1  17   22.50    3.50
   7   1 -18  452.15   27.70
   7   1 -18  522.95   31.90
  -7  -1  18  541.95   32.80
  -7  -1  18  486.55   29.50
   7   1 -19   80.49    6.20
   7   1 -19   84.59    7.80
   7   1 -19   90.39    7.60
  -7  -1  19   86.09    7.00
  -7  -1  19   89.59    6.50
   7   1 -20  132.29    9.20
   7   1 -20  118.99    9.50
   7   1 -20  136.09    9.80
  -7  -1  20  123.59    9.00
  -7  -1  20  137.19    9.40
   7   1 -21   45.80    4.80
   7   1 -21   35.20    5.80
   7   1 -21   50.59    6.10
  -7  -1  21   51.09    5.10
  -7  -1  21   39.90    4.30
   7   1 -22   -3.00    3.40
   7   1 -22   -0.90    5.00
   7   1 -22    1.90    4.90
  -7  -1  22   -2.60    4.30
  -7  -1  22    3.40    3.40
   7   1 -23   26.30    4.00
   7   1 -23   15.20    6.30
   7   1 -23   26.70    5.90
  -7  -1  23   29.50    4.60
  -7  -1  23   28.20    4.50
  -7  -1  23   33.80    4.40
   7   1 -24   -0.70    6.10
   7   1 -24    5.30    5.80
  -7  -1  24   13.80    5.20
  -7  -1  24   15.00    4.60
  -7  -1  24    2.70    3.60
   7   1 -25   19.00    6.10
   7   1 -25   15.80    6.70
  -7  -1  25    7.80    4.70
  -7  -1  25   14.00    5.10
  -7  -1  25   14.30    4.40
   7   1 -26   -3.30    6.30
   7   1 -26   -1.70    8.20
  -7  -1  26    0.50    5.20
  -7  -1  26   -0.10    4.30
  -7  -1  26   -0.90    4.30
   6   1  21   39.70    6.00
   6   1  21   29.60    6.30
   6   1  21   38.50    5.80
  -6  -1 -21   42.00    5.90
  -6  -1 -21   40.80    6.40
   6   1  20   19.20    5.00
   6   1  20   23.70    5.20
   6   1  20   23.80    4.40
  -6  -1 -20   30.10    4.90
  -6  -1 -20   21.10    4.60
   6   1  19  121.19    9.20
   6   1  19  125.89    9.40
   6   1  19  111.49    8.40
  -6  -1 -19  108.19    8.30
  -6  -1 -19  102.39    7.90
   6   1  18   34.60    4.80
   6   1  18   35.70    4.70
   6   1  18   40.50    4.90
  -6  -1 -18   39.80    5.20
  -6  -1 -18   35.70    4.50
   6   1  17   -3.80    3.10
   6   1  17    5.90    3.60
   6   1  17    2.00    3.00
  -6  -1 -17   -2.00    3.40
  -6  -1 -17   -0.40    3.20
   6   1  16   25.30    4.10
   6   1  16   22.70    3.40
   6   1  16   25.50    4.10
  -6  -1 -16   27.10    4.30
  -6  -1 -16   20.30    3.90
   6   1  15   26.80    3.80
   6   1  15   21.20    3.20
   6   1  15   23.70    3.70
  -6  -1 -15   36.20    4.40
  -6  -1 -15   29.20    3.90
   6   1  14  225.88   14.10
   6   1  14  224.18   14.40
  -6  -1 -14  209.38   13.30
  -6  -1 -14  229.98   14.80
  -6  -1 -14  223.38   14.30
   6   1  13    6.80    2.50
   6   1  13    4.20    3.20
  -6  -1 -13    4.40    2.40
  -6  -1 -13    6.90    2.80
   6   1  12  469.05   28.30
   6   1  12  467.15   28.50
  -6  -1 -12  466.65   28.30
  -6  -1 -12  477.45   29.10
   6   1  11   46.70    3.80
   6   1  11   53.89    5.20
  -6  -1 -11   56.19    4.50
  -6  -1 -11   46.50    4.70
   6   1  10   12.10    2.30
   6   1  10   22.60    3.50
  -6  -1 -10   15.80    2.90
  -6  -1 -10   14.70    3.20
   6   1   9   12.80    2.40
   6   1   9   10.40    3.30
  -6  -1  -9   11.70    3.00
  -6  -1  -9   10.60    3.30
   6   1   8  242.78   15.10
   6   1   8  235.58   15.20
  -6  -1  -8  239.98   15.10
  -6  -1  -8  273.67   17.50
   6   1   7  293.57   18.10
   6   1   7  298.17   18.90
  -6  -1  -7  291.87   18.10
  -6  -1  -7  314.27   19.80
   6   1   6  305.17   18.80
   6   1   6  297.27   18.90
  -6  -1  -6  301.47   18.70
  -6  -1  -6  282.37   17.80
   6   1   5   10.80    2.50
   6   1   5    7.60    3.10
  -6  -1  -5    2.90    2.40
  -6  -1  -5    7.80    3.20
   6   1   4  638.64   38.30
   6   1   4  660.83   40.00
  -6  -1  -4  644.94   38.80
  -6  -1  -4  606.54   36.70
   6   1   3  622.94   37.40
   6   1   3  631.94   38.30
  -6  -1  -3  590.04   35.60
  -6  -1  -3  584.14   35.40
   6   1   2  146.09    9.70
   6   1   2  178.28   11.90
  -6  -1  -2  151.58   10.00
  -6  -1  -2  191.98   12.60
   6   1   1    3.10    2.40
   6   1   1    6.40    3.10
  -6  -1  -1    3.70    2.50
  -6  -1  -1    7.10    2.90
   6   1   0  813.52   48.70
   6   1   0  847.92   50.79
  -6  -1   0  822.42   49.30
  -6  -1   0  822.42   49.30
   6   1  -1  269.87   16.90
   6   1  -1  239.68   15.30
  -6  -1   1  259.47   16.30
  -6  -1   1  267.37   16.90
   6   1  -2  253.37   16.00
   6   1  -2  225.88   14.50
  -6  -1   2  222.78   14.30
  -6  -1   2  249.88   15.80
   6   1  -3   72.59    5.70
   6   1  -3   69.79    5.80
  -6  -1   3   66.49    5.50
  -6  -1   3   71.39    5.70
   6   1  -4   21.40    3.20
   6   1  -4   26.50    3.70
  -6  -1   4   16.30    3.40
  -6  -1   4   23.10    3.00
   6   1  -5  455.95   27.90
   6   1  -5  476.75   29.00
  -6  -1   5  471.35   28.90
  -6  -1   5  475.05   28.70
   6   1  -6  143.69    9.80
   6   1  -6  125.29    8.70
  -6  -1   6  129.49    9.10
  -6  -1   6  124.59    8.40
   6   1  -7   55.09    4.80
   6   1  -7   43.20    4.20
  -6  -1   7   42.70    4.70
  -6  -1   7   45.30    4.20
   6   1  -8  530.95   32.30
   6   1  -8  538.65   32.60
  -6  -1   8  557.94   33.90
  -6  -1   8  589.24   35.50
   6   1  -9  758.22   45.70
   6   1  -9  774.12   46.40
  -6  -1   9  780.42   46.80
  -6  -1   9  776.62   46.40
   6   1 -10  320.57   19.90
   6   1 -10  331.67   20.60
  -6  -1  10  306.27   19.20
  -6  -1  10  309.87   19.10
   6   1 -11  112.19    8.00
   6   1 -11   90.99    6.90
  -6  -1  11  130.29    9.20
  -6  -1  11  119.19    8.20
   6   1 -12   83.89    6.40
   6   1 -12   75.09    6.20
  -6  -1  12   74.19    6.00
  -6  -1  12   94.29    7.00
   6   1 -13   -2.30    2.80
   6   1 -13    1.60    2.60
  -6  -1  13    2.20    2.60
  -6  -1  13    1.10    2.40
   6   1 -14    2.50    2.80
   6   1 -14    3.40    2.70
  -6  -1  14    3.00    3.00
  -6  -1  14    6.30    2.50
   6   1 -15  185.78   12.20
   6   1 -15  198.08   13.10
  -6  -1  15  189.58   12.60
  -6  -1  15  185.18   11.80
   6   1 -16  441.66   27.10
   6   1 -16  447.06   27.40
  -6  -1  16  445.56   27.30
  -6  -1  16  487.45   29.40
   6   1 -17    4.20    2.70
   6   1 -17   12.20    3.60
  -6  -1  17    4.60    3.30
  -6  -1  17   12.20    3.00
   6   1 -18  250.57   15.90
   6   1 -18  272.87   17.40
   6   1 -18  309.17   19.60
  -6  -1  18  254.97   16.30
  -6  -1  18  300.47   18.70
   6   1 -19  410.86   25.30
   6   1 -19  443.56   27.40
   6   1 -19  442.56   27.40
  -6  -1  19  418.76   26.00
  -6  -1  19  424.56   25.70
   6   1 -20  133.69    9.30
   6   1 -20  126.99    9.50
   6   1 -20  123.19    9.80
  -6  -1  20  114.69    8.20
  -6  -1  20  137.19    9.30
   6   1 -21   16.40    3.60
   6   1 -21   13.50    5.20
   6   1 -21   19.00    4.90
  -6  -1  21   17.00    4.10
  -6  -1  21    6.90    3.20
   6   1 -22   -3.60    4.80
   6   1 -22   -1.20    4.90
  -6  -1  22    2.10    3.90
  -6  -1  22   -1.50    3.90
  -6  -1  22   -0.10    3.10
   6   1 -23   -4.70    5.20
   6   1 -23    1.50    5.10
  -6  -1  23    0.50    4.60
  -6  -1  23    3.40    3.80
  -6  -1  23    0.60    3.30
   6   1 -24    6.10    5.60
   6   1 -24    1.20    5.80
  -6  -1  24    4.70    4.00
  -6  -1  24    4.50    4.90
  -6  -1  24    2.60    3.60
   6   1 -25   16.30    6.80
   6   1 -25   16.50    6.40
  -6  -1  25   13.40    5.50
  -6  -1  25    5.30    4.60
   6   1 -26    3.80    7.10
   6   1 -26    1.20    6.40
  -6  -1  26    3.20    4.70
  -6  -1  26    1.00    4.80
   5   1  22    2.60    5.30
   5   1  22    6.60    5.90
   5   1  22    1.70    4.80
  -5  -1 -22    0.10    5.40
  -5  -1 -22    7.20    5.30
   5   1  21   32.10    5.40
   5   1  21   28.90    5.70
   5   1  21   33.20    5.00
  -5  -1 -21   42.40    5.70
  -5  -1 -21   35.90    5.10
   5   1  20    0.10    4.60
   5   1  20   -5.60    4.50
   5   1  20    3.10    3.70
  -5  -1 -20    2.20    4.10
  -5  -1 -20    0.40    4.10
   5   1  19    5.00    4.10
   5   1  19   -1.30    3.70
   5   1  19   -0.40    3.00
  -5  -1 -19    1.20    3.60
  -5  -1 -19   -0.30    3.30
   5   1  18   68.49    5.70
   5   1  18   73.49    6.30
   5   1  18   68.79    6.00
  -5  -1 -18   58.29    5.60
  -5  -1 -18   71.39    6.40
   5   1  17   16.50    3.40
   5   1  17   19.90    3.50
   5   1  17   21.00    3.80
  -5  -1 -17   17.30    4.10
  -5  -1 -17   21.40    3.80
   5   1  16   95.09    6.80
   5   1  16  101.79    7.20
   5   1  16   89.29    6.80
  -5  -1 -16   99.89    7.40
  -5  -1 -16  108.99    8.10
   5   1  15   32.80    3.50
   5   1  15   32.30    3.60
   5   1  15   37.30    4.40
  -5  -1 -15   41.90    4.60
  -5  -1 -15   32.50    4.10
   5   1  14    6.70    2.90
   5   1  14    0.70    2.40
   5   1  14    0.10    2.60
  -5  -1 -14    0.60    2.90
  -5  -1 -14    4.00    3.00
   5   1  13  667.83   40.00
   5   1  13  590.34   35.70
  -5  -1 -13  564.74   33.90
  -5  -1 -13  641.14   38.70
  -5  -1 -13  639.24   38.60
   5   1  12    6.70    2.30
   5   1  12    5.90    3.00
  -5  -1 -12    8.90    2.40
  -5  -1 -12    7.50    2.90
   5   1  11  404.26   24.40
   5   1  11  438.26   27.00
  -5  -1 -11  401.26   24.30
  -5  -1 -11  396.46   24.40
   5   1  10  570.44   34.30
   5   1  10  564.24   34.30
  -5  -1 -10  522.65   31.40
  -5  -1 -10  575.64   34.90
   5   1   9   13.70    2.40
   5   1   9   10.20    3.50
  -5  -1  -9    9.90    2.60
  -5  -1  -9   18.70    3.60
   5   1   8    6.00    1.80
   5   1   8    6.60    3.40
  -5  -1  -8    3.60    2.40
  -5  -1  -8   10.60    3.10
   5   1   7   13.90    2.30
   5   1   7    9.60    3.10
  -5  -1  -7    7.90    2.60
  -5  -1  -7   14.30    3.20
   5   1   6  100.69    6.90
   5   1   6  104.59    7.70
  -5  -1  -6   84.19    6.00
  -5  -1  -6   97.69    7.20
   5   1   4 2269.47  134.19
   5   1   4 2469.25  145.89
  -5  -1  -4 2495.25  147.49
  -5  -1  -4 2552.54  150.78
   5   1   3 1404.46   83.29
   5   1   3 1471.25   87.39
  -5  -1  -3 1387.26   82.29
  -5  -1  -3 1349.77   80.19
   5   1   2  615.84   37.00
   5   1   2  609.84   36.90
  -5  -1  -2  606.84   36.50
  -5  -1  -2  615.54   37.10
   5   1   1  192.68   12.30
   5   1   1  187.18   12.30
  -5  -1  -1  178.18   11.50
  -5  -1  -1  180.18   11.70
   5   1   0  550.04   33.20
   5   1   0  490.05   29.90
  -5  -1   0  493.95   29.90
  -5  -1   0  471.95   28.60
  -5  -1   1   47.50    4.20
  -5  -1   1   40.20    4.30
   5   1  -2    1.20    2.40
   5   1  -2    0.60    2.60
  -5  -1   2    2.20    2.40
  -5  -1   2    1.50    2.40
   5   1  -3  837.12   49.99
   5   1  -3  868.91   51.89
  -5  -1   3  846.02   50.69
  -5  -1   3  901.31   53.79
   5   1  -4  400.56   24.60
   5   1  -4  372.96   22.90
  -5  -1   4  396.56   24.40
  -5  -1   4  354.26   21.70
   5   1  -5 1576.14   93.59
   5   1  -5 1487.15   88.09
  -5  -1   5 1436.26   85.39
  -5  -1   5 1594.64   94.29
   5   1  -6  215.48   13.80
   5   1  -6  208.48   13.30
  -5  -1   6  222.98   14.20
  -5  -1   6  220.38   13.90
   5   1  -7 2481.35  146.99
   5   1  -7 2632.04  155.18
  -5  -1   7 2376.36  140.79
  -5  -1   7 2558.24  150.98
   5   1  -8 5618.44  331.57
   5   1  -8 5817.52  342.17
  -5  -1   8 5535.65  326.67
  -5  -1   8 5672.43  333.67
   5   1  -9   37.70    3.90
   5   1  -9   27.50    3.40
  -5  -1   9   31.50    3.90
  -5  -1   9   37.50    3.80
   5   1 -10   42.40    4.30
   5   1 -10   33.40    3.80
  -5  -1  10   40.60    4.40
  -5  -1  10   37.60    3.50
   5   1 -11  100.49    7.30
   5   1 -11   93.69    6.90
  -5  -1  11   99.59    7.30
  -5  -1  11  108.69    7.40
   5   1 -12   12.30    3.00
   5   1 -12    9.80    2.90
  -5  -1  12    8.90    2.90
  -5  -1  12   12.90    2.70
   5   1 -13  145.69    9.80
   5   1 -13  134.49    9.10
  -5  -1  13  156.08   10.60
  -5  -1  13  140.29    9.40
   5   1 -14   24.60    3.60
   5   1 -14   20.80    3.40
  -5  -1  14   22.50    3.70
  -5  -1  14   25.50    3.20
   5   1 -15 1297.57   77.39
   5   1 -15 1328.07   78.89
  -5  -1  15 1387.86   82.59
  -5  -1  15 1288.07   76.09
   5   1 -16   13.20    3.00
   5   1 -16   16.50    4.10
   5   1 -16   10.30    3.90
  -5  -1  16   12.90    3.00
  -5  -1  16   15.50    2.70
   5   1 -17   -0.90    2.50
   5   1 -17    2.70    4.00
   5   1 -17    0.30    3.70
  -5  -1  17    0.20    3.10
  -5  -1  17   -0.90    2.40
   5   1 -18   57.49    5.30
   5   1 -18   64.29    6.30
   5   1 -18   72.99    6.40
  -5  -1  18   56.29    5.80
  -5  -1  18   61.39    5.20
   5   1 -19   52.89    4.90
   5   1 -19   43.00    5.20
   5   1 -19   42.90    5.20
  -5  -1  19   56.59    5.60
  -5  -1  19   37.50    3.80
   5   1 -20   -1.90    4.50
   5   1 -20   -1.10    3.90
  -5  -1  20    1.20    3.40
  -5  -1  20   -8.30    3.80
  -5  -1  20    1.40    2.70
   5   1 -21  117.59    9.10
   5   1 -21  133.69    9.70
  -5  -1  21  125.29    9.20
  -5  -1  21  114.59    8.70
  -5  -1  21  128.49    8.80
   5   1 -22   -1.20    4.30
   5   1 -22   -0.80    4.90
  -5  -1  22   -0.90    3.80
  -5  -1  22    1.50    4.20
  -5  -1  22    4.20    3.00
  -5  -1  23  126.89    9.40
  -5  -1  23  112.79    8.70
   5   1 -24   77.69    8.10
   5   1 -24   69.69    7.20
  -5  -1  24   67.29    7.20
  -5  -1  24   70.69    6.80
   5   1 -25    4.30    6.20
   5   1 -25   -0.20    6.20
  -5  -1  25   -9.00    5.50
  -5  -1  25    1.50    4.50
   5   1 -26    9.20    7.60
   5   1 -26    4.90    6.60
  -5  -1  26   -0.10    4.50
  -5  -1  26   -0.70    6.00
   4   1  23   -2.10    5.80
   4   1  23   -4.00    5.10
  -4  -1 -23    0.60    4.70
  -4  -1 -23    8.20    5.50
   4   1  22  122.09    9.50
   4   1  22  114.99    8.90
  -4  -1 -22   96.39    8.00
  -4  -1 -22  109.89    8.50
   4   1  21   -0.60    4.40
   4   1  21    0.50    4.50
   4   1  21    1.90    3.80
  -4  -1 -21    6.40    4.40
  -4  -1 -21    3.80    4.20
   4   1  20   17.00    4.40
   4   1  20   14.10    4.30
   4   1  20   15.60    3.80
  -4  -1 -20   13.30    4.30
  -4  -1 -20    8.40    3.90
   4   1  19   15.10    4.00
   4   1  19   13.60    3.50
   4   1  19   16.20    3.60
  -4  -1 -19   20.90    4.20
  -4  -1 -19   20.60    4.30
   4   1  18    4.50    3.40
   4   1  18    5.60    2.90
   4   1  18    4.90    3.00
  -4  -1 -18    0.50    3.40
  -4  -1 -18    3.50    3.60
   4   1  17   35.80    3.70
   4   1  17   26.80    3.50
   4   1  17   25.60    3.70
  -4  -1 -17   21.80    4.10
  -4  -1 -17   25.70    3.70
   4   1  16  350.06   21.40
   4   1  16  326.27   19.90
   4   1  16  338.17   20.90
  -4  -1 -16  339.77   21.20
  -4  -1 -16  349.37   21.70
   4   1  15   40.90    3.70
   4   1  15   40.20    3.90
   4   1  15   37.10    4.30
  -4  -1 -15   38.50    4.60
  -4  -1 -15   35.60    4.60
   4   1  14  167.48   10.80
   4   1  14  178.18   11.20
   4   1  14  168.58   11.10
  -4  -1 -14  163.68   11.00
  -4  -1 -14  162.18   10.90
   4   1  13   68.29    5.00
   4   1  13   82.49    5.80
   4   1  13   67.39    5.70
  -4  -1 -13   69.09    6.00
  -4  -1 -13   61.89    5.40
   4   1  12  355.56   21.60
   4   1  12  365.76   22.70
  -4  -1 -12  422.26   25.50
  -4  -1 -12  292.17   18.40
  -4  -1 -12  339.37   21.10
   4   1  11 1280.37   75.99
   4   1  11 1270.27   75.59
  -4  -1 -11 1136.69   67.49
  -4  -1 -11 1190.08   70.89
  -4  -1 -11 1142.99   68.09
   4   1  10   65.89    4.90
   4   1  10   74.39    6.20
  -4  -1 -10   59.69    4.60
  -4  -1 -10   62.19    5.50
   4   1   9  183.48   11.50
   4   1   9  203.88   13.40
  -4  -1  -9  151.98    9.70
  -4  -1  -9  172.08   11.40
   4   1   8  582.24   34.80
   4   1   8  660.23   39.70
  -4  -1  -8  552.34   33.10
  -4  -1  -8  579.24   35.10
   4   1   7  911.51   54.19
   4   1   7  816.72   48.90
  -4  -1  -7  985.30   58.49
  -4  -1  -7  878.41   52.59
   4   1   6 3534.05  208.68
   4   1   6 3612.24  212.98
  -4  -1  -6 3409.96  201.28
  -4  -1  -6 3677.73  216.78
   4   1   5 1698.33  100.49
   4   1   5 1746.63  103.39
  -4  -1  -5 1798.12  106.39
  -4  -1  -5 1899.91  112.49
   4   1   4   41.10    3.40
   4   1   4   48.80    4.80
  -4  -1  -4   39.40    3.40
  -4  -1  -4   52.59    4.80
   4   1   3    4.80    1.80
   4   1   3    2.50    2.60
  -4  -1  -3   -1.40    1.90
  -4  -1  -3    0.10    2.70
   4   1   2  263.17   16.10
   4   1   2  255.17   16.10
  -4  -1  -2  260.87   16.10
  -4  -1  -2  267.87   16.90
   4   1   1  152.18    9.80
   4   1   1  148.39    9.90
  -4  -1  -1  144.69    9.40
  -4  -1  -1  152.18   10.10
   4   1   0  552.74   33.20
   4   1   0  610.64   36.70
  -4  -1   0  580.84   34.90
  -4  -1   0  623.64   37.40
   4   1  -1  534.75   32.20
   4   1  -1  501.45   30.30
  -4  -1   1  576.64   34.70
  -4  -1   1  550.24   33.00
   4   1  -2  144.69    9.50
   4   1  -2  154.58   10.20
  -4  -1   2  149.39    9.80
  -4  -1   2  148.49    9.70
   4   1  -3  124.09    8.40
   4   1  -3  127.39    8.60
  -4  -1   3  113.19    7.90
  -4  -1   3  135.39    9.00
   4   1  -4 6634.24  390.96
   4   1  -4 6875.91  404.26
  -4  -1   4 6538.75  385.76
  -4  -1   4 6914.11  406.16
   4   1  -5   -0.30    2.30
   4   1  -5    3.80    2.20
  -4  -1   5    0.80    2.50
  -4  -1   5   -0.60    2.00
   4   1  -6  188.08   12.20
   4   1  -6  194.88   12.30
  -4  -1   6  194.68   12.60
  -4  -1   6  193.08   12.10
   4   1  -7    3.70    2.40
   4   1  -7    3.50    2.10
  -4  -1   7    1.80    2.50
  -4  -1   7    2.10    2.10
   4   1  -8    2.80    2.60
   4   1  -8    4.30    2.30
  -4  -1   8    5.60    2.30
  -4  -1   8    4.70    2.30
   4   1  -9  212.78   13.60
   4   1  -9  196.88   12.40
  -4  -1   9  213.88   13.70
  -4  -1   9  213.98   13.40
   4   1 -10  783.62   47.00
   4   1 -10  802.72   47.90
  -4  -1  10  788.12   47.40
  -4  -1  10  770.32   45.90
   4   1 -11   43.80    4.30
   4   1 -11   40.80    3.80
  -4  -1  11   41.30    4.20
  -4  -1  11   45.00    3.80
   4   1 -12    6.20    2.80
   4   1 -12    1.00    2.50
   4   1 -13  242.78   15.40
   4   1 -13  235.68   14.90
  -4  -1  13  236.58   15.20
  -4  -1  13  229.28   14.40
   4   1 -14   35.20    3.90
   4   1 -14   33.90    4.00
   4   1 -14   36.20    4.10
  -4  -1  14   31.90    4.00
  -4  -1  14   37.60    3.70
   4   1 -15  245.08   15.60
   4   1 -15  226.48   14.60
   4   1 -15  259.37   16.30
  -4  -1  15  254.27   16.00
  -4  -1  15  264.37   16.30
   4   1 -16   39.80    4.00
   4   1 -16   40.90    4.90
   4   1 -16   41.50    4.70
  -4  -1  16   35.00    4.00
  -4  -1  16   55.99    4.50
   4   1 -17   -1.60    2.80
   4   1 -17    2.70    4.00
   4   1 -17   -2.50    3.40
  -4  -1  17    1.20    3.50
  -4  -1  17    0.40    2.60
   4   1 -18  128.09    9.20
   4   1 -18  144.89   10.00
  -4  -1  18  107.79    8.10
  -4  -1  18  125.49    9.20
  -4  -1  18  115.29    7.90
   4   1 -19   62.59    5.80
   4   1 -19   57.49    5.60
  -4  -1  19   43.60    5.40
  -4  -1  19   57.39    5.60
  -4  -1  19   56.39    4.60
   4   1 -20  276.07   17.60
   4   1 -20  245.48   15.80
  -4  -1  20  250.17   16.20
  -4  -1  20  243.38   15.60
  -4  -1  20  224.08   14.20
   4   1 -21   87.09    7.40
   4   1 -21   90.59    7.50
  -4  -1  21   71.99    6.70
  -4  -1  21   73.69    6.30
   4   1 -22   32.60    5.10
   4   1 -22   34.80    5.50
  -4  -1  22   44.20    5.70
  -4  -1  22   36.20    4.60
   4   1 -23   10.90    4.80
   4   1 -23    5.70    4.60
  -4  -1  23    4.00    4.00
  -4  -1  23    2.10    4.90
   4   1 -24   40.80    6.00
   4   1 -24   29.70    6.50
  -4  -1  24   33.80    6.10
  -4  -1  24   23.60    5.20
   4   1 -25    3.60    6.00
   4   1 -25    3.40    6.10
  -4  -1  25   15.40    5.30
  -4  -1  25    7.80    6.10
   4   1 -26   -7.10    7.70
   4   1 -26    2.50    6.40
   3   1  24    3.80    6.50
   3   1  24   -2.50    5.10
  -3  -1 -24    6.50    7.10
  -3  -1 -24    2.80    5.90
   3   1  23   17.40    6.00
   3   1  23   17.10    5.20
  -3  -1 -23   18.00    5.20
  -3  -1 -23    8.50    4.40
   3   1  22    4.20    4.60
   3   1  22    2.90    4.20
  -3  -1 -22    2.20    4.50
  -3  -1 -22   -0.50    4.10
   3   1  21   38.20    5.10
   3   1  21   33.80    4.80
  -3  -1 -21   47.40    5.70
  -3  -1 -21   39.50    4.90
   3   1  20    6.10    3.70
   3   1  20    0.40    3.20
   3   1  20   -1.30    3.10
  -3  -1 -20   -0.30    4.20
  -3  -1 -20    1.80    3.50
   3   1  19  106.89    7.60
   3   1  19  105.29    7.50
   3   1  19  106.89    7.70
  -3  -1 -19  117.39    8.70
  -3  -1 -19  104.99    8.10
   3   1  18   61.59    5.10
   3   1  18   67.69    5.00
   3   1  18   69.49    5.70
  -3  -1 -18   75.39    6.40
  -3  -1 -18   68.49    6.00
   3   1  17   78.09    5.70
   3   1  17   72.19    5.40
   3   1  17   69.39    5.60
  -3  -1 -17   77.59    6.40
  -3  -1 -17   66.29    5.90
   3   1  16  444.46   26.80
   3   1  16  501.05   30.10
   3   1  16  462.65   28.20
  -3  -1 -16  529.25   32.20
  -3  -1 -16  478.85   29.30
   3   1  15  544.15   32.70
   3   1  15  557.64   33.40
   3   1  15  635.44   38.30
  -3  -1 -15  554.94   33.70
  -3  -1 -15  615.64   37.20
   3   1  14  130.19    8.50
   3   1  14  114.39    7.60
   3   1  14  121.09    8.50
  -3  -1 -14  109.39    7.90
  -3  -1 -14   96.39    7.40
   3   1  13  242.08   14.90
   3   1  13  248.98   15.30
   3   1  13  246.48   15.80
  -3  -1 -13  282.67   17.90
  -3  -1 -13  251.47   16.00
   3   1  12  192.38   12.70
   3   1  11   66.99    4.90
   3   1  11   57.59    4.20
   3   1  11   63.69    5.70
  -3  -1 -11   67.59    5.70
  -3  -1 -11   64.79    5.70
   3   1  10  492.55   29.50
   3   1  10  426.86   26.10
  -3  -1 -10  473.65   28.40
  -3  -1 -10  520.95   31.70
  -3  -1 -10  457.95   28.00
  -3  -1  -9 1316.07   77.99
  -3  -1  -9 1235.28   73.49
   3   1   8  399.16   23.90
   3   1   8  388.46   23.90
  -3  -1  -8  371.36   22.40
  -3  -1  -8  405.76   24.90
   3   1   7 2402.46  141.79
   3   1   7 2367.46  139.79
  -3  -1  -7 2323.57  137.29
  -3  -1  -7 2435.56  143.79
   3   1   6  339.47   20.40
   3   1   6  335.87   20.80
  -3  -1  -6  256.97   15.60
  -3  -1  -6  347.07   21.30
   3   1   5  242.08   14.70
   3   1   5  251.77   15.90
  -3  -1  -5  248.18   15.10
  -3  -1  -5  241.98   15.30
   3   1   4  435.76   26.10
   3   1   4  438.46   26.80
  -3  -1  -4  408.96   24.50
  -3  -1  -4  411.96   25.20
   3   1   3 8364.26  491.75
  -3  -1  -3 8555.14  502.65
   3   1   2   49.99    3.80
   3   1   2   51.39    4.50
  -3  -1  -2   38.10    3.30
  -3  -1  -2   52.49    4.60
   3   1   1 8650.53  508.25
  -3  -1  -1 9019.50  529.95
   3   1   0  699.03   41.70
   3   1   0  685.73   41.00
  -3  -1   0  709.83   42.40
  -3  -1   0  761.42   45.40
   3   1  -1 2866.81  169.28
   3   1  -1 2806.32  165.28
  -3  -1   1 2604.04  153.78
  -3  -1   1 2660.63  156.68
  -3  -1   2 8898.61  524.15
   3   1  -3 1296.97   76.99
   3   1  -3 1278.47   75.59
  -3  -1   3 1380.26   81.89
  -3  -1   3 1293.17   76.49
   3   1  -4 5337.87  314.77
   3   1  -4 5475.95  321.87
  -3  -1   4 5449.15  321.27
  -3  -1   4 5883.01  345.77
   3   1  -5  998.00   59.49
   3   1  -5 1013.90   60.09
  -3  -1   5  935.71   55.79
  -3  -1   5  999.90   59.19
   3   1  -6  457.45   27.80
   3   1  -6  391.06   23.60
  -3  -1   6  399.46   24.50
  -3  -1   6  428.16   25.70
   3   1  -7  719.43   43.20
   3   1  -7  660.83   39.40
  -3  -1   7  697.73   41.90
  -3  -1   7  723.83   43.10
   3   1  -8  515.95   31.20
   3   1  -8  523.35   31.40
  -3  -1   8  500.95   30.40
  -3  -1   8  530.75   31.80
   3   1  -9  131.19    8.80
   3   1  -9  130.29    8.60
  -3  -1   9  128.19    8.80
  -3  -1   9  118.79    7.80
   3   1 -10  524.45   31.80
   3   1 -10  431.86   26.10
  -3  -1  10  527.85   32.00
  -3  -1  10  494.85   29.70
   3   1 -11  441.46   27.00
   3   1 -11  473.25   28.50
  -3  -1  11  460.65   28.00
  -3  -1  11  459.45   27.60
   3   1 -12  154.78   10.30
   3   1 -12  148.49    9.80
   3   1 -12  144.59    9.60
  -3  -1  12  158.68   10.60
  -3  -1  12  153.88    9.90
   3   1 -13  130.19    8.90
   3   1 -13  113.49    7.80
   3   1 -13   95.69    7.00
  -3  -1  13  104.09    7.60
  -3  -1  13   98.99    6.80
   3   1 -14  481.35   29.30
   3   1 -14  504.55   30.60
   3   1 -14  487.25   29.50
  -3  -1  14  523.45   31.70
  -3  -1  14  477.85   28.80
   3   1 -15  133.09    9.00
   3   1 -15  137.69    9.40
  -3  -1  15  134.59    9.20
  -3  -1  15  118.29    8.40
  -3  -1  15  129.69    8.50
   3   1 -16  458.45   28.00
   3   1 -16  459.45   28.00
  -3  -1  16  427.56   26.40
  -3  -1  16  429.56   26.40
  -3  -1  16  433.86   26.10
   3   1 -17   -1.30    3.30
   3   1 -17   -0.50    3.30
  -3  -1  17   -1.30    3.60
  -3  -1  17    1.00    3.40
  -3  -1  17    6.10    2.50
   3   1 -18  516.85   31.50
   3   1 -18  454.85   27.80
  -3  -1  18  435.86   26.90
  -3  -1  18  414.26   25.50
   3   1 -19   -3.90    3.40
   3   1 -19    6.10    3.70
  -3  -1  19    2.20    3.50
  -3  -1  19   -0.50    3.90
   3   1 -21   96.79    7.70
   3   1 -21   79.89    6.90
  -3  -1  21   88.09    7.40
  -3  -1  21   75.79    6.30
   3   1 -22   10.40    4.40
   3   1 -22    9.00    4.80
  -3  -1  22   16.40    5.00
  -3  -1  22   14.60    4.60
   3   1 -23    5.40    4.40
   3   1 -23   16.90    5.20
  -3  -1  23   -0.10    5.20
  -3  -1  23   13.00    4.20
   3   1 -24   -7.60    5.50
   3   1 -24    1.80    4.90
  -3  -1  24   -1.70    4.50
  -3  -1  24   -0.90    4.60
   3   1 -25   55.79    7.30
   3   1 -25   52.59    6.90
  -3  -1  25   60.79    6.20
  -3  -1  25   51.29    7.20
   3   1 -26    4.40    7.20
   3   1 -26    0.30    6.30
  -3  -1  26    0.80    6.20
  -3  -1  26    0.20    4.60
   2   1  24  182.78   12.40
   2   1  24  171.98   12.50
  -2  -1 -24  218.08   14.70
  -2  -1 -24  201.88   14.10
   2   1  23    5.50    5.10
   2   1  23    7.30    3.90
  -2  -1 -23   10.40    4.80
  -2  -1 -23    5.80    5.00
   2   1  22  104.19    8.00
   2   1  22  118.29    8.80
  -2  -1 -22  109.89    8.70
  -2  -1 -22  127.49    9.50
   2   1  21   44.50    5.20
   2   1  21   55.09    5.30
  -2  -1 -21   60.69    6.30
  -2  -1 -21   63.69    6.30
   2   1  20  152.48   10.00
   2   1  20  155.48   10.50
  -2  -1 -20  150.38   10.90
  -2  -1 -20  141.19    9.90
   2   1  19   19.30    3.20
   2   1  19   24.60    3.70
  -2  -1 -19   33.40    5.10
  -2  -1 -19   25.70    4.20
   2   1  18  167.58   10.80
   2   1  18  148.89    9.80
   2   1  18  179.58   11.80
  -2  -1 -18  174.88   11.80
  -2  -1 -18  187.48   12.30
   2   1  17  707.93   42.30
   2   1  17  687.63   41.10
   2   1  17  676.13   40.70
  -2  -1 -17  703.53   42.40
  -2  -1 -17  699.63   42.20
   2   1  16  181.98   11.60
   2   1  16  154.58    9.90
   2   1  16  154.78   10.40
  -2  -1 -16  191.58   12.70
  -2  -1 -16  190.78   12.80
   2   1  15  402.56   24.40
   2   1  15  410.36   24.70
   2   1  15  398.86   24.60
  -2  -1 -15  425.76   26.20
  -2  -1 -15  413.56   25.50
   2   1  14  194.88   12.20
   2   1  14  192.38   12.00
   2   1  14  211.38   13.80
  -2  -1 -14  197.38   12.90
  -2  -1 -14  211.28   13.80
   2   1  13  149.19   10.20
   2   1  12  631.14   37.70
   2   1  12  599.04   35.70
   2   1  12  648.84   39.20
  -2  -1 -12  630.44   38.10
  -2  -1 -12  582.34   35.20
   2   1  11  316.67   19.20
   2   1  11  296.67   18.00
   2   1  11  291.27   18.20
  -2  -1 -11  318.17   19.90
  -2  -1 -11  311.07   19.50
   2   1  10  108.79    7.00
   2   1  10  111.99    7.20
   2   1  10  126.09    8.80
  -2  -1 -10  105.99    7.60
  -2  -1 -10  106.49    7.70
   2   1   9  106.89    6.80
   2   1   9   94.29    6.10
   2   1   9  108.49    7.70
  -2  -1  -9  102.69    7.50
  -2  -1  -9   97.99    7.20
   2   1   8  413.16   24.70
   2   1   8  408.76   25.10
  -2  -1  -8  376.46   22.60
  -2  -1  -8  398.66   24.40
  -2  -1  -8  355.96   22.00
   2   1   7 1106.79   65.49
   2   1   7 1247.98   74.39
  -2  -1  -7 1124.59   66.59
  -2  -1  -7 1050.19   62.49
   2   1   5 1070.49   63.39
   2   1   5 1024.70   61.09
  -2  -1  -5 1013.90   59.99
  -2  -1  -5 1004.40   59.79
   2   1   4 3281.47  193.58
   2   1   4 3033.40  178.78
  -2  -1  -4 3088.09  182.18
  -2  -1  -4 3086.19  181.88
   2   1   2 4166.88  245.18
  -2  -1  -2 3815.82  224.98
  -2  -1  -2 4040.30  237.88
   2   1   1 1747.33  103.19
   2   1   1 1814.72  107.19
  -2  -1  -1 1848.42  109.19
  -2  -1  -1 1703.43  100.59
   2   1   0  102.39    6.70
   2   1   0  100.59    6.90
  -2  -1   0   97.79    6.50
  -2  -1   0  104.09    6.90
   2   1  -1 2632.74  155.38
   2   1  -1 2821.62  165.98
  -2  -1   1 2729.33  161.08
  -2  -1   1 2577.94  151.68
   2   1  -2 2809.52  165.78
   2   1  -2 2814.62  165.58
  -2  -1   2 2716.03  160.38
  -2  -1   2 2799.32  164.58
  -2  -1   3 8173.48  481.65
   2   1  -4 2607.24  154.08
   2   1  -4 2679.73  157.68
  -2  -1   4 2673.43  157.98
  -2  -1   4 2644.74  155.48
   2   1  -5 1385.36   82.29
   2   1  -5 1562.84   92.09
  -2  -1   5 1338.97   79.49
  -2  -1   5 1319.17   77.79
   2   1  -6 1034.90   61.69
   2   1  -6 1085.79   64.19
  -2  -1   6 1089.59   64.79
  -2  -1   6 1066.09   62.89
   2   1  -7   53.09    4.70
   2   1  -7   35.20    3.10
  -2  -1   7   45.00    4.10
  -2  -1   7   40.90    3.20
   2   1  -8 1410.76   83.79
   2   1  -8 1432.46   84.59
  -2  -1   8 1507.45   89.59
  -2  -1   8 1481.45   87.49
   2   1  -9  264.97   16.50
   2   1  -9  266.17   16.40
   2   1  -9  272.57   16.60
  -2  -1   9  273.17   17.10
  -2  -1   9  235.88   14.50
   2   1 -10  462.05   28.00
   2   1 -11    7.70    2.70
   2   1 -11    7.20    2.10
   2   1 -11   11.60    2.40
  -2  -1  11   10.60    2.60
  -2  -1  11   12.80    2.20
   2   1 -12  250.87   15.60
   2   1 -12  274.77   17.00
  -2  -1  12  287.37   18.10
  -2  -1  12  296.87   18.60
  -2  -1  12  278.67   17.20
   2   1 -13  296.77   18.30
   2   1 -13  306.77   18.90
  -2  -1  13  292.77   18.50
  -2  -1  13  296.47   18.40
  -2  -1  13  309.27   18.90
   2   1 -14  763.92   45.70
   2   1 -14  744.23   44.50
  -2  -1  14  733.43   44.20
  -2  -1  14  739.73   44.30
  -2  -1  14  760.12   45.20
   2   1 -15  118.79    8.20
   2   1 -15  108.09    7.60
  -2  -1  15  103.79    7.70
  -2  -1  15   96.09    7.10
   2   1 -16 1002.40   59.69
   2   1 -16 1112.49   66.19
  -2  -1  16  979.50   58.69
  -2  -1  16  918.51   55.09
   2   1 -17   20.70    3.70
   2   1 -17   22.90    3.90
  -2  -1  17   15.10    4.10
  -2  -1  17   20.60    4.00
   2   1 -18  135.39    9.40
   2   1 -18  123.39    8.80
  -2  -1  18  130.89    9.30
  -2  -1  18  145.39   10.00
   2   1 -19   92.89    7.20
   2   1 -19  101.09    7.70
  -2  -1  19   99.59    8.00
  -2  -1  19   93.89    7.50
   2   1 -20   14.80    3.90
   2   1 -20   28.50    4.60
  -2  -1  20   30.60    4.20
  -2  -1  20   25.30    4.50
   2   1 -21   40.50    5.40
   2   1 -21   46.10    5.30
  -2  -1  21   30.30    4.80
  -2  -1  21   44.10    5.00
   2   1 -22  113.69    8.80
   2   1 -22  107.59    8.40
  -2  -1  22  127.19    9.30
  -2  -1  22  130.39    9.30
   2   1 -23  105.99    8.50
   2   1 -23  121.09    9.60
  -2  -1  23  111.89    9.00
  -2  -1  23  109.09    8.50
   2   1 -24   12.10    5.40
   2   1 -24   24.00    5.40
   2   1 -25    3.00    5.80
   2   1 -25   -2.00    5.90
  -2  -1  25    3.10    5.80
  -2  -1  25   -4.50    4.30
   2   1 -26    3.50    6.30
   2   1 -26   -7.00    7.40
  -2  -1  26    0.30    6.80
  -2  -1  26   -0.10    4.40
   1   1  25   -3.00    5.30
   1   1  25    0.10    5.90
  -1  -1 -25   -2.00    6.10
  -1  -1 -25    9.80    6.20
   1   1  24   12.60    5.80
   1   1  24   16.10    4.50
  -1  -1 -24   26.40    5.20
  -1  -1 -24   14.50    4.70
   1   1  23    8.70    4.30
   1   1  23    1.40    4.90
  -1  -1 -23    5.40    4.30
  -1  -1 -23    3.80    4.90
   1   1  22   61.39    6.10
   1   1  22   65.99    5.70
  -1  -1 -22   66.39    6.30
  -1  -1 -22   56.09    5.70
   1   1  21   -2.60    3.40
   1   1  21   -3.50    4.00
  -1  -1 -21   -1.30    4.20
  -1  -1 -21    1.30    4.30
   1   1  20    5.40    3.10
   1   1  20    3.10    3.50
  -1  -1 -20   -2.10    3.80
  -1  -1 -20    5.50    4.20
   1   1  19  268.07   16.70
   1   1  19  295.27   18.20
  -1  -1 -19  321.57   20.20
  -1  -1 -19  283.27   18.00
   1   1  18  571.94   34.30
   1   1  18  610.14   36.60
  -1  -1 -18  555.04   33.70
  -1  -1 -18  578.14   35.10
   1   1  17  192.38   12.20
   1   1  17  196.98   12.60
  -1  -1 -17  206.38   13.60
  -1  -1 -17  208.88   13.60
   1   1  16    3.30    2.70
   1   1  16    5.50    2.30
   1   1  16   -1.30    2.80
  -1  -1 -16    2.90    3.40
  -1  -1 -16   -1.30    3.00
   1   1  15   56.29    5.20
  -1  -1 -15   38.80    4.40
  -1  -1 -15   46.60    4.60
   1   1  14   44.30    3.80
   1   1  14   41.10    3.60
   1   1  13  189.58   11.90
   1   1  13  197.78   12.20
   1   1  13  211.58   13.80
  -1  -1 -13  182.98   12.10
  -1  -1 -13  192.38   12.70
   1   1  12   55.29    4.20
   1   1  12   55.89    4.00
   1   1  12   60.59    5.20
  -1  -1 -12   51.49    4.70
  -1  -1 -12   64.19    5.40
   1   1  11  445.96   26.70
   1   1  11  474.55   28.40
   1   1  11  478.15   29.20
   1   1  10  283.37   17.10
   1   1  10  287.07   17.30
   1   1  10  284.77   17.80
   1   1   9  660.83   39.30
   1   1   9  669.83   39.80
  -1  -1  -9 1012.00   60.29
  -1  -1  -9  979.50   58.39
   1   1   8  649.43   38.50
   1   1   8  595.84   35.40
   1   1   8  635.04   38.30
  -1  -1  -8  679.33   40.80
  -1  -1  -8  627.64   37.80
   1   1   7 1340.87   79.29
   1   1   7 1387.26   81.99
   1   1   7 1568.54   92.89
  -1  -1  -7 1408.26   83.49
  -1  -1  -7 1386.66   82.29
   1   1   6 2419.56  142.89
   1   1   6 2800.62  165.38
   1   1   6 2574.14  151.88
  -1  -1  -6 2478.75  146.29
  -1  -1  -6 2515.65  148.39
   1   1   5 6615.14  388.86
  -1  -1  -5 6621.44  389.16
  -1  -1  -5 6952.20  408.56
   1   1   4 1564.74   94.09
   1   1   4 1574.24   93.09
  -1  -1  -4 1713.53  101.29
  -1  -1  -4 1689.43   99.89
   1   1   3 2361.06  139.29
  -1  -1  -3 2880.71  169.68
   1   1   2   43.80    2.90
   1   1   2   46.90    4.20
  -1  -1  -2   48.00    3.10
  -1  -1  -2   42.40    3.90
   1   1   1 4209.48  247.48
  -1  -1  -1 4523.05  265.87
   1   1   0   12.80    1.90
   1   1   0    9.70    2.00
  -1  -1   0    9.60    1.70
  -1  -1   0   12.00    1.90
   1   1  -1 1341.47   79.29
   1   1  -1 1322.37   77.89
  -1  -1   1 1289.27   76.29
  -1  -1   1 1297.57   76.49
   1   1  -2  679.33   40.50
   1   1  -2  639.24   37.80
  -1  -1   2  601.74   35.90
  -1  -1   2  600.54   35.50
   1   1  -3 5821.32  343.07
  -1  -1   3 6078.89  358.26
   1   1  -4    4.50    2.50
   1   1  -4    1.70    1.20
  -1  -1   4    4.50    2.80
  -1  -1   4    1.70    1.10
   1   1  -5   10.70    2.80
   1   1  -5    6.20    1.40
  -1  -1   5    7.30    3.00
  -1  -1   5    8.80    1.50
   1   1  -6   24.70    3.00
   1   1  -6   20.60    2.10
   1   1  -6   24.50    2.30
  -1  -1   6   18.90    2.80
  -1  -1   6   23.30    3.10
  -1  -1   6   22.00    2.00
   1   1  -7    8.80    1.80
   1   1  -7    5.10    1.60
  -1  -1   7    7.10    2.60
  -1  -1   7    6.40    2.30
  -1  -1   7    9.10    1.70
   1   1  -8  170.88   10.60
   1   1  -8  188.58   11.70
  -1  -1   8  156.08   10.30
  -1  -1   8  160.18   10.60
  -1  -1   8  163.78   10.20
   1   1  -9  136.59    8.80
   1   1  -9  117.59    7.60
  -1  -1   9  154.58   10.30
  -1  -1   9  126.09    8.50
  -1  -1   9  150.28    9.50
   1   1 -10  120.49    7.90
   1   1 -10  119.29    7.80
  -1  -1  10  108.39    7.80
  -1  -1  10  101.49    7.00
  -1  -1  10  123.59    7.80
   1   1 -11 1110.59   65.79
   1   1 -11 1020.90   60.59
  -1  -1  11  988.50   59.09
  -1  -1  11 1052.69   62.89
   1   1 -12   45.80    3.90
   1   1 -12   47.50    4.10
  -1  -1  12   50.59    4.60
  -1  -1  12   56.29    5.10
   1   1 -13  277.87   17.10
   1   1 -13  261.27   16.20
  -1  -1  13  224.58   14.40
  -1  -1  13  249.18   15.60
  -1  -1  14  772.82   46.50
  -1  -1  14  746.73   44.80
   1   1 -15   31.60    3.70
   1   1 -15   24.40    3.20
  -1  -1  15   22.10    3.70
  -1  -1  15   24.60    3.70
  -1  -1  16  148.09   10.20
  -1  -1  16  146.59   10.00
   1   1 -17  204.48   13.20
   1   1 -17  214.28   13.80
  -1  -1  17  220.18   14.20
  -1  -1  17  216.78   14.00
   1   1 -18  282.47   17.70
   1   1 -18  283.07   17.70
  -1  -1  18  323.27   20.20
  -1  -1  18  326.97   20.40
   1   1 -19  607.44   36.70
   1   1 -19  606.84   36.60
  -1  -1  19  594.24   36.10
  -1  -1  19  595.04   36.20
   1   1 -20  623.84   37.70
   1   1 -20  573.24   34.70
  -1  -1  20  632.04   38.30
  -1  -1  20  626.54   37.80
   1   1 -21    4.80    4.20
   1   1 -21    5.80    4.10
  -1  -1  21    4.30    4.10
  -1  -1  21    3.00    4.00
   1   1 -22   74.59    6.70
   1   1 -22   63.09    6.40
   1   1 -23   45.20    5.80
   1   1 -23   46.50    6.20
  -1  -1  23   37.40    5.10
  -1  -1  23   53.79    6.60
   1   1 -24  117.89    9.50
   1   1 -24  105.89    9.00
   1   1 -25   25.50    6.50
   1   1 -25   21.80    6.70
  -1  -1  25   32.00    7.30
  -1  -1  25   24.30    5.60
   1   1 -26   -3.20    7.60
   1   1 -26   -2.90    6.20
  -1  -1  26   10.60    6.90
  -1  -1  26    1.30    5.10
   0   1  25   88.39    8.00
   0   1  25   80.29    8.40
   0  -1 -25  107.59    9.10
   0  -1 -25   89.39    8.20
   0   1  24   42.40    6.50
   0   1  24   33.60    5.20
   0  -1 -24   30.90    5.30
   0  -1 -24   46.60    5.80
   0   1  23   16.20    4.10
   0   1  23   20.70    5.00
   0  -1 -23   26.10    5.40
   0  -1 -23   22.30    5.20
   0   1  22    9.60    4.30
   0   1  22   12.40    4.20
   0  -1 -22   13.80    4.40
   0  -1 -22   16.40    4.20
   0   1  21  164.08   11.20
   0   1  21  168.08   11.20
   0  -1 -21  179.28   12.40
   0  -1 -21  172.58   12.00
   0   1  20  146.59   10.00
   0   1  20  148.29    9.90
   0  -1 -20  146.19   10.40
   0  -1 -20  148.89   10.50
   0   1  19    9.20    3.50
   0   1  19    7.80    2.80
   0  -1 -19   11.60    3.70
   0  -1 -19    7.90    4.20
   0   1  18  344.67   21.20
   0   1  18  326.27   20.10
   0  -1 -18  311.77   19.60
   0  -1 -18  369.76   23.00
   0   1  17   26.50    3.90
   0   1  17   26.80    3.00
   0  -1 -17   38.40    4.50
   0  -1 -17   32.20    4.70
   0   1  16  272.27   16.80
   0   1  16  282.07   17.40
   0  -1 -16  262.67   16.80
   0  -1 -16  309.47   19.60
   0   1  15   -2.10    2.20
   0   1  15    2.20    2.20
   0  -1 -15   -0.10    2.70
   0  -1 -15   -1.70    3.00
   0   1  14   52.59    4.00
   0   1  14   45.90    4.00
   0  -1 -14   50.39    5.00
   0  -1 -14   49.20    4.60
   0   1  13    5.00    2.10
   0   1  13    3.60    1.90
   0  -1 -13    1.70    2.60
   0  -1 -13   10.00    2.80
   0   1  12   76.99    5.30
   0   1  12   88.19    5.90
   0   1  12  101.79    7.60
   0  -1 -12   78.59    6.30
   0  -1 -12   82.29    6.40
   0   1  11    9.00    1.90
   0   1  11   10.40    1.90
   0   1  11   15.30    3.10
   0  -1 -11   12.70    3.20
   0  -1 -11   10.20    2.80
   0   1  10 1220.58   72.29
   0   1  10 1057.79   62.69
   0   1  10 1415.86   83.99
   0   1   9 1760.02  103.99
   0   1   9 1739.03  102.79
   0   1   9 1777.22  105.19
   0  -1  -9 1716.73  101.69
   0  -1  -9 1798.12  106.39
   0   1   8   36.20    2.80
   0   1   8   31.10    2.50
   0   1   8   35.40    3.90
   0   1   7  739.73   43.90
   0   1   7  728.33   43.20
   0   1   7  810.32   48.30
   0   1   7  867.01   51.79
   0  -1  -7  825.62   49.40
   0  -1  -7  790.02   47.20
   0   1   6 2116.19  124.89
   0   1   6 1976.90  116.79
   0   1   6 2053.89  121.29
   0  -1  -6 2289.17  135.19
   0  -1  -6 2076.09  122.69
   0  -1  -6 1950.20  115.19
   0  -1  -5 3654.83  215.18
   0  -1  -5 3820.82  224.98
   0   1   4 1506.25   89.09
   0   1   4 1456.55   86.19
   0   1   4 1501.15   88.79
   0  -1  -4 1595.24   94.39
   0  -1  -4 1473.75   87.19
   0  -1  -4 1483.95   87.79
   0   1   3    1.20    0.80
   0   1   3    2.70    2.10
   0   1   3    1.00    2.20
   0  -1  -3    0.50    0.70
   0  -1  -3    0.40    2.30
   0  -1  -3    3.50    2.20
   0   1   2   33.20    2.30
   0   1   2   37.80    3.40
   0   1   2   38.80    3.30
   0  -1  -2   37.90    2.60
   0  -1  -2   39.60    3.40
   0  -1  -2   37.80    3.40
   0   1   0    3.80    1.80
   0   1   0    4.00    1.40
   0   1   0    1.00    1.20
   0  -1   0    2.30    1.50
   0  -1   0    0.30    1.30
   0  -1   0    0.30    1.30
   0   1  -2   34.80    3.30
   0  -1   2   39.60    3.40
   0  -1   2   33.90    2.10
   0  -1   2   34.70    2.20
   0   1  -3    0.60    2.30
   0   1  -3    3.00    0.60
   0   1  -3    2.50    0.50
   0  -1   3   -2.30    2.40
   0   1  -4 1347.87   79.99
   0   1  -4 1574.94   92.69
   0   1  -4 1425.46   83.99
   0  -1   4 1483.95   87.99
   0  -1   4 1436.86   84.69
   0  -1   5 2491.45  146.59
   0   1  -6 2738.93  161.08
   0   1  -6 2320.37  136.49
   0  -1   6 2098.39  124.19
   0  -1   6 2072.29  122.69
   0  -1   6 2100.29  123.69
   0   1  -7  709.23   42.10
   0   1  -7  678.73   40.30
   0  -1   7  825.62   49.40
   0  -1   7  790.62   47.30
   0  -1   7  801.42   47.50
   0   1  -8   55.99    4.10
   0   1  -8   48.20    3.70
   0  -1   8   57.09    4.90
   0  -1   8   43.60    4.10
   0  -1   8   42.60    3.50
   0  -1   9 1822.32  108.09
   0  -1   9 1668.43   98.89
   0   1 -10 1244.18   73.69
   0   1 -10 1234.58   73.09
   0  -1  10 1441.36   85.79
   0  -1  10 1455.95   86.59
   0   1 -11   12.20    2.40
   0   1 -11   14.60    2.40
   0  -1  11   11.00    2.90
   0  -1  11    7.00    2.90
   0   1 -12   89.99    6.40
   0   1 -12   89.49    6.30
   0  -1  12   81.69    6.10
   0  -1  12   86.99    6.50
   0   1 -13    6.40    2.50
   0   1 -13    4.60    2.40
   0  -1  13    3.80    2.60
   0  -1  13    2.40    2.30
   0   1 -14   49.30    4.50
   0   1 -14   52.39    4.60
   0  -1  14   48.90    4.40
   0  -1  14   51.99    4.70
   0   1 -15    2.60    2.80
   0   1 -15    0.50    2.70
   0  -1  15    0.60    2.80
   0  -1  15    3.30    2.90
   0   1 -16  286.57   18.00
   0   1 -16  267.37   16.80
   0  -1  16  273.27   17.10
   0  -1  16  266.17   16.70
   0   1 -17   19.40    3.90
   0   1 -17   27.50    3.90
   0  -1  17   28.70    4.30
   0  -1  17   22.60    3.70
   0   1 -18  269.97   17.10
   0   1 -18  317.77   19.70
   0  -1  18  366.66   22.80
   0  -1  18  321.57   20.10
   0   1 -19    8.60    3.60
   0   1 -19    2.00    3.50
   0  -1  19    1.30    3.40
   0  -1  19    4.30    3.80
   0   1 -20  155.18   10.70
   0   1 -20  145.79   10.20
   0  -1  20  142.19   10.00
   0  -1  20  147.69   10.20
   0   1 -21  165.88   11.50
   0   1 -21  159.58   10.90
   0  -1  21  153.08   11.00
   0  -1  21  165.58   11.20
   0   1 -22    7.80    4.50
   0   1 -22   15.50    4.70
   0  -1  22   15.80    4.90
   0  -1  22    3.10    4.30
   0   1 -23   29.90    5.60
   0   1 -23   31.20    5.60
   0  -1  23   18.90    5.90
   0  -1  23   29.90    5.20
   0   1 -24   36.40    5.80
   0   1 -24   40.00    6.60
   0  -1  24   45.80    7.10
   0  -1  24   40.00    5.60
   0   1 -25  106.89    9.80
   0   1 -25   78.59    8.50
   0  -1  25   86.39    8.90
   0  -1  25   93.19    7.90
  -1   1  26    3.50    5.60
  -1   1  26    2.40    6.00
   1  -1 -26    0.10    6.30
   1  -1 -26   -1.60    5.80
  -1   1  25   15.70    6.80
  -1   1  25   23.10    5.80
   1  -1 -25   26.00    5.60
   1  -1 -25   21.50    5.30
  -1   1  24  117.69    9.90
  -1   1  24  103.49    8.50
   1  -1 -24  129.59    9.90
   1  -1 -24  115.69    9.20
   1  -1 -23   37.60    5.60
   1  -1 -23   43.70    5.40
  -1   1  22   71.59    7.00
  -1   1  22   67.59    6.00
   1  -1 -22   76.99    7.00
   1  -1 -22   57.49    5.80
  -1   1  21    4.20    4.10
  -1   1  21   -0.80    3.10
   1  -1 -21    4.20    4.10
   1  -1 -21   -1.20    4.00
  -1   1  20  600.24   36.20
  -1   1  20  593.44   35.70
   1  -1 -20  524.15   32.00
   1  -1 -20  625.34   38.00
  -1   1  19  590.34   35.50
  -1   1  19  667.23   40.10
   1  -1 -19  586.24   35.50
   1  -1 -19  588.54   35.70
  -1   1  18  309.67   19.10
  -1   1  18  282.37   17.50
   1  -1 -18  336.07   20.90
   1  -1 -18  299.07   18.90
  -1   1  17  218.48   13.80
  -1   1  17  202.18   12.60
   1  -1 -17  197.08   13.00
   1  -1 -17  206.58   13.50
  -1   1  16  140.39    9.40
  -1   1  16  143.49    9.50
   1  -1 -16  150.98   10.60
   1  -1 -16  129.49    9.50
  -1   1  15   19.30    3.00
  -1   1  15   26.50    2.90
   1  -1 -15   18.30    3.30
   1  -1 -15   22.60    3.80
  -1   1  14  812.22   48.30
  -1   1  14  805.92   48.10
   1  -1 -14  904.51   54.09
   1  -1 -14  782.32   47.00
  -1   1  13  277.37   17.00
  -1   1  13  258.27   15.80
  -1   1  13  261.57   16.50
   1  -1 -13  282.07   17.70
   1  -1 -13  276.97   17.40
  -1   1  12   52.79    4.10
  -1   1  12   47.30    3.80
  -1   1  12   53.19    4.70
   1  -1 -12   52.59    4.90
   1  -1 -12   50.39    4.80
  -1   1  11 1037.40   61.49
  -1   1  11 1016.40   60.49
   1  -1 -11 1033.00   61.29
   1  -1 -11 1024.70   61.09
   1  -1 -11 1039.30   61.99
  -1   1  10  114.89    7.30
  -1   1  10  121.39    8.30
   1  -1 -10  108.69    7.00
   1  -1 -10  117.79    8.30
   1  -1 -10  103.59    7.50
  -1   1   9  139.29    8.80
  -1   1   9  139.39    9.30
   1  -1  -9  135.39    8.60
   1  -1  -9  112.39    7.90
   1  -1  -9  123.49    8.50
   1  -1  -8  182.58   11.20
   1  -1  -8  154.68   10.20
   1  -1  -8  157.98   10.50
  -1   1   7    6.50    1.50
  -1   1   7    8.20    2.40
   1  -1  -7    9.00    1.50
   1  -1  -7   -0.30    2.40
   1  -1  -7    3.50    2.40
  -1   1   6   25.00    2.20
  -1   1   6   26.60    3.30
   1  -1  -6   24.70    2.30
   1  -1  -6   30.10    3.60
   1  -1  -6   19.40    3.10
  -1   1   5    8.80    1.50
  -1   1   5    7.20    2.70
   1  -1  -5    5.70    1.50
   1  -1  -5    4.40    2.80
   1  -1  -5    6.90    2.70
  -1   1   4    1.00    1.40
  -1   1   4    2.80    2.50
   1  -1  -4    4.40    1.50
   1  -1  -4   -2.70    2.70
   1  -1  -4   -1.60    2.30
  -1   1   3 5932.01  348.67
   1  -1  -3 5583.44  328.17
  -1   1   2  628.54   37.40
  -1   1   2  677.43   40.30
   1  -1  -2  674.83   40.10
   1  -1  -2  658.93   39.20
  -1   1   1 1357.96   80.29
  -1   1   1 1277.27   75.29
   1  -1  -1 1288.07   76.09
   1  -1  -1 1312.17   77.39
  -1   1   0   13.10    2.30
  -1   1   0    9.10    1.70
   1  -1   0   12.80    2.00
   1  -1   0   12.90    1.90
  -1   1  -1 4196.18  247.38
   1  -1   1 4003.40  236.08
  -1   1  -2   42.40    3.70
  -1   1  -2   42.20    3.00
   1  -1   2   44.50    3.90
   1  -1   2   45.60    3.10
  -1   1  -3 2342.67  138.39
  -1   1  -3 2267.57  133.39
   1  -1   3 2286.07  135.09
   1  -1   3 1971.80  115.99
  -1   1  -4 1660.13   98.39
  -1   1  -4 1831.92  107.89
   1  -1   4 1694.53  100.39
   1  -1   4 1522.75   89.69
  -1   1  -5 6907.71  407.36
   1  -1   5 6602.44  389.36
   1  -1   5 6958.60  408.76
  -1   1  -6 2983.80  176.48
  -1   1  -6 2606.64  153.38
   1  -1   6 2555.74  151.08
   1  -1   6 2745.23  161.48
  -1   1  -7 1545.05   91.79
  -1   1  -7 1483.95   87.59
  -1   1  -7 1585.04   93.49
   1  -1   7 1464.25   86.99
   1  -1   7 1403.16   82.89
  -1   1  -8  632.74   38.10
  -1   1  -8  597.94   35.60
  -1   1  -8  661.53   39.40
   1  -1   8  622.64   37.50
   1  -1   8  622.64   37.20
  -1   1  -9  662.13   39.90
   1  -1   9 1005.00   59.99
   1  -1   9 1053.99   62.89
   1  -1   9  812.92   48.30
  -1   1 -10  295.07   18.10
  -1   1 -10  304.47   18.60
   1  -1  10  267.07   16.70
   1  -1  10  262.97   16.50
   1  -1  10  338.37   20.60
   1  -1  11  427.96   26.10
   1  -1  11  429.66   26.20
   1  -1  11  465.65   28.20
  -1   1 -12   52.59    4.40
  -1   1 -12   49.20    4.30
   1  -1  12   50.99    4.60
   1  -1  12   50.49    4.30
   1  -1  12   52.19    4.50
  -1   1 -13  197.68   12.60
  -1   1 -13  217.18   13.80
   1  -1  13  191.68   12.30
   1  -1  13  182.38   11.80
   1  -1  13  200.58   12.80
   1  -1  14   51.79    4.50
   1  -1  15   97.99    7.30
   1  -1  15  104.29    7.80
  -1   1 -16   -1.10    2.90
  -1   1 -16    5.10    3.00
   1  -1  16   -0.70    3.60
   1  -1  16    5.40    2.90
  -1   1 -17  199.68   13.00
  -1   1 -17  183.98   12.10
   1  -1  17  200.98   13.30
   1  -1  17  197.78   13.00
  -1   1 -18  581.54   35.10
  -1   1 -18  599.84   36.20
   1  -1  18  516.55   31.40
   1  -1  18  553.54   33.60
  -1   1 -19  280.17   17.70
  -1   1 -19  297.77   18.70
   1  -1  19  289.77   18.20
   1  -1  19  301.57   18.80
  -1   1 -20    2.70    3.70
  -1   1 -20    4.00    3.70
   1  -1  20    4.20    3.60
   1  -1  20    6.00    3.90
  -1   1 -21    2.30    3.90
  -1   1 -21    1.00    3.70
   1  -1  21    1.10    4.30
   1  -1  21   -4.80    3.80
  -1   1 -22   65.99    6.60
  -1   1 -22   59.29    6.00
   1  -1  22   58.29    6.50
   1  -1  22   66.99    6.40
  -1   1 -23   -2.20    4.50
  -1   1 -23   -1.30    4.80
   1  -1  23    0.00    5.60
   1  -1  23    6.00    5.00
  -1   1 -24   13.30    5.70
  -1   1 -24   21.10    5.90
   1  -1  24   13.90    6.00
   1  -1  24   20.30    5.30
  -1   1 -25    1.10    7.10
  -1   1 -25    5.30    6.40
   1  -1  25   -1.90    6.20
   1  -1  25    5.80    5.40
  -2   1  26    1.70    7.50
  -2   1  26   -0.20    6.10
   2  -1 -26    8.40    5.70
   2  -1 -26   -2.50    5.50
  -2   1  25    5.20    7.60
  -2   1  25    2.00    5.30
   2  -1 -25    4.10    4.70
   2  -1 -25    1.50    4.60
  -2   1  24   16.10    6.70
  -2   1  24   15.90    4.80
   2  -1 -24   18.30    5.30
   2  -1 -24   13.70    4.40
  -2   1  23  113.39    9.50
  -2   1  23  118.89    8.70
  -2   1  22  125.09    8.90
  -2   1  22  116.39    8.90
   2  -1 -22  122.79    9.00
   2  -1 -22  130.99    9.70
  -2   1  21   40.70    4.50
  -2   1  21   46.20    5.00
  -2   1  20   27.10    3.90
  -2   1  20   22.70    4.50
   2  -1 -20   28.30    4.60
   2  -1 -20   31.40    4.60
  -2   1  19  100.79    7.30
  -2   1  19   99.89    7.60
   2  -1 -19  105.69    8.00
   2  -1 -19   98.99    7.70
  -2   1  18  125.49    8.50
  -2   1  18  122.09    8.70
   2  -1 -18  128.49    9.40
   2  -1 -18  130.59    9.30
  -2   1  17   23.40    3.90
  -2   1  17   19.60    2.80
   2  -1 -17   28.20    4.30
   2  -1 -17   22.30    4.40
  -2   1  16 1022.20   60.89
  -2   1  16  982.10   58.59
  -2   1  16 1051.39   62.49
  -2   1  15  105.69    7.10
  -2   1  15  107.29    7.40
  -2   1  15  100.99    7.10
   2  -1 -15   96.79    7.20
   2  -1 -15  108.49    7.90
  -2   1  14  763.32   45.40
  -2   1  14  740.43   44.50
   2  -1 -14  834.52   49.80
   2  -1 -14  747.43   45.00
   2  -1 -14  767.72   46.10
  -2   1  13  312.87   19.20
  -2   1  13  310.57   19.30
   2  -1 -13  308.37   18.90
   2  -1 -13  307.77   19.30
   2  -1 -13  313.07   19.50
   2  -1 -12  271.77   16.70
   2  -1 -12  280.97   17.70
   2  -1 -12  265.37   16.80
  -2   1  11   11.10    2.20
  -2   1  11   14.10    2.70
   2  -1 -11   12.30    2.10
   2  -1 -11    8.80    3.00
   2  -1 -11    8.70    3.20
  -2   1  10  378.86   22.80
  -2   1  10  479.25   29.10
   2  -1 -10  415.96   25.10
  -2   1   9  284.37   17.40
  -2   1   9  258.97   16.20
   2  -1  -9  273.87   16.70
   2  -1  -9  270.67   17.10
   2  -1  -9  275.67   17.20
  -2   1   8 1513.25   89.69
  -2   1   8 1438.76   85.19
   2  -1  -8 1461.65   86.49
   2  -1  -8 1482.05   87.79
   2  -1  -8 1457.25   86.49
  -2   1   7   47.30    3.70
  -2   1   7   51.09    4.40
   2  -1  -7   49.10    3.80
   2  -1  -7   46.80    4.30
  -2   1   6 1086.39   64.39
  -2   1   6 1093.39   64.89
   2  -1  -6 1123.29   66.59
   2  -1  -6 1077.49   64.09
  -2   1   5 1433.06   84.89
  -2   1   5 1376.46   81.49
   2  -1  -5 1417.76   83.89
   2  -1  -5 1455.35   86.19
  -2   1   4 2689.33  158.78
  -2   1   4 2591.34  152.68
   2  -1  -4 2989.50  176.48
   2  -1  -4 3034.10  178.78
   2  -1  -3 7677.33  451.05
  -2   1   2 2814.02  165.98
  -2   1   2 2953.90  173.88
   2  -1  -2 2911.91  171.88
   2  -1  -2 2923.41  172.18
  -2   1   1 2847.02  168.18
  -2   1   1 2667.63  157.08
   2  -1  -1 2703.33  159.58
   2  -1  -1 2647.34  155.88
  -2   1   0   99.49    6.90
  -2   1   0  104.59    6.90
   2  -1   0  100.29    6.90
   2  -1   0   96.89    6.50
  -2   1  -1 1703.43  100.79
  -2   1  -1 1621.34   95.49
   2  -1   1 1691.93  100.19
   2  -1   1 1684.93   99.29
  -2   1  -2 3806.22  224.68
  -2   1  -2 3645.34  214.38
   2  -1   2 3714.03  219.18
   2  -1   2 3758.52  221.08
  -2   1  -4 3031.50  179.08
  -2   1  -4 3460.85  203.58
   2  -1   4 2957.10  174.68
   2  -1   4 3144.09  185.08
  -2   1  -5 1027.90   61.29
  -2   1  -5 1047.60   61.99
   2  -1   5 1020.30   60.79
   2  -1   5 1022.80   60.59
  -2   1  -6  311.97   19.40
  -2   1  -6  353.76   21.40
  -2   1  -7 1081.99   64.59
  -2   1  -7 1081.99   64.19
   2  -1   7 1041.30   62.09
   2  -1   7 1084.49   64.19
  -2   1  -8  452.35   27.60
  -2   1  -8  379.56   23.10
   2  -1   8  370.16   22.70
   2  -1   8  406.76   24.70
  -2   1  -9  109.19    7.70
  -2   1  -9   81.89    5.90
   2  -1   9  105.09    7.40
   2  -1   9   95.49    6.60
  -2   1 -10  118.69    8.30
  -2   1 -10  100.59    6.90
  -2   1 -10   99.69    6.90
   2  -1  10  111.79    7.90
   2  -1  10   97.59    6.80
  -2   1 -11  297.97   18.60
  -2   1 -11  302.67   18.60
  -2   1 -11  312.87   19.30
   2  -1  11  291.87   18.10
   2  -1  11  293.57   18.10
   2  -1  12  612.74   36.90
   2  -1  12  533.95   32.30
   2  -1  12  651.33   39.00
  -2   1 -13  291.87   18.10
  -2   1 -13  244.88   15.50
   2  -1  13  263.77   16.40
  -2   1 -14  184.68   11.90
  -2   1 -14  207.68   13.40
   2  -1  14  226.28   14.50
   2  -1  14  197.98   12.90
   2  -1  14  223.48   14.10
  -2   1 -15  433.76   26.50
  -2   1 -15  408.66   25.00
   2  -1  15  431.26   26.50
   2  -1  15  425.76   25.90
   2  -1  15  404.06   24.70
  -2   1 -16  180.98   11.80
  -2   1 -16  196.78   12.80
   2  -1  16  183.28   12.20
   2  -1  16  181.48   12.00
   2  -1  16  165.08   10.80
  -2   1 -17  753.72   45.20
  -2   1 -17  680.63   40.80
   2  -1  17  648.84   39.10
   2  -1  17  673.63   40.70
   2  -1  17  688.23   41.20
  -2   1 -18  172.88   11.50
  -2   1 -18  169.08   11.30
   2  -1  18  164.78   11.00
   2  -1  18  152.28   10.10
  -2   1 -19   17.20    3.70
  -2   1 -19   18.40    4.00
   2  -1  19   13.40    4.20
   2  -1  19   27.30    4.30
  -2   1 -20  182.68   12.10
  -2   1 -20  158.08   10.90
   2  -1  20  141.09   10.00
   2  -1  20  155.08   10.60
  -2   1 -21   67.09    6.20
  -2   1 -21   53.29    5.90
   2  -1  21   50.89    5.30
   2  -1  21   46.90    5.20
  -2   1 -22  113.89    9.10
  -2   1 -22  124.09    9.60
   2  -1  22  111.89    9.20
   2  -1  22  108.89    8.60
  -2   1 -23    8.90    5.10
  -2   1 -23   11.90    5.50
   2  -1  23    9.50    5.90
   2  -1  23    6.80    5.00
  -2   1 -24  213.38   14.90
  -2   1 -24  207.98   14.40
   2  -1  24  219.38   15.40
   2  -1  24  193.98   13.50
  -3   1  26   -2.50    7.70
  -3   1  26    2.80    5.60
   3  -1 -26   -2.00    5.30
   3  -1 -26    8.50    5.50
  -3   1  25   66.49    8.70
  -3   1  25   58.79    6.60
   3  -1 -25   71.79    7.10
   3  -1 -25   56.79    6.50
  -3   1  24   -3.80    5.30
  -3   1  24    5.10    4.40
   3  -1 -24   -3.50    4.40
   3  -1 -24    9.10    4.90
  -3   1  23    6.00    5.00
  -3   1  23   15.60    4.40
   3  -1 -23    2.80    4.00
   3  -1 -23   11.80    4.70
  -3   1  22   18.70    4.20
  -3   1  22   12.10    5.00
   3  -1 -22   11.90    4.60
   3  -1 -22   12.10    4.20
  -3   1  21   77.69    6.90
  -3   1  21   83.59    6.70
   3  -1 -21   71.79    6.80
   3  -1 -21   73.29    6.50
  -3   1  20  142.59    9.60
  -3   1  20  142.19    9.90
   3  -1 -20  145.99   10.50
   3  -1 -20  132.19    9.70
  -3   1  19   -3.80    3.30
  -3   1  19    1.20    3.80
  -3   1  19   -1.10    2.90
   3  -1 -19    0.80    4.00
   3  -1 -19    1.10    3.70
  -3   1  18  451.95   27.40
  -3   1  18  486.65   29.60
  -3   1  18  396.06   24.30
   3  -1 -18  467.55   28.70
   3  -1 -18  462.85   28.40
  -3   1  17   -0.20    2.90
  -3   1  17    5.60    2.40
   3  -1 -17    3.00    2.30
   3  -1 -17   10.10    4.00
   3  -1 -17    2.60    3.50
  -3   1  16  448.56   27.20
  -3   1  16  409.96   25.00
   3  -1 -16  443.56   26.90
   3  -1 -16  455.15   27.90
   3  -1 -16  455.45   28.00
  -3   1  15  135.09    8.90
  -3   1  15  107.59    7.70
   3  -1 -15  135.79    9.00
   3  -1 -15  133.69    9.50
   3  -1 -15  134.29    9.40
  -3   1  14  489.05   29.50
  -3   1  14  543.75   33.00
   3  -1 -14  494.25   29.90
   3  -1 -14  514.15   31.40
   3  -1 -14  487.65   29.80
  -3   1  13  105.69    7.30
  -3   1  13  117.79    8.30
   3  -1 -13  108.29    7.30
   3  -1 -13   97.29    7.40
   3  -1 -13  109.39    8.20
  -3   1  12  162.98   10.50
  -3   1  12  162.38   10.70
   3  -1 -12  147.09    9.50
   3  -1 -12  152.88   10.40
   3  -1 -12  146.79   10.10
  -3   1  11  477.85   28.80
  -3   1  11  490.35   29.70
   3  -1 -11  478.15   28.80
   3  -1 -11  433.46   26.50
   3  -1 -11  464.35   28.40
  -3   1  10  541.25   32.60
  -3   1  10  533.95   32.40
   3  -1 -10  580.04   34.90
   3  -1 -10  514.75   31.30
   3  -1 -10  506.35   30.90
  -3   1   9  124.09    8.20
  -3   1   9  134.49    9.00
   3  -1  -9  139.59    9.10
   3  -1  -9  121.29    8.50
  -3   1   8  489.45   29.50
  -3   1   8  472.05   28.60
   3  -1  -8  457.05   27.50
   3  -1  -8  483.65   29.40
  -3   1   7  709.83   42.40
  -3   1   7  688.23   41.30
   3  -1  -7  697.13   41.60
   3  -1  -7  702.23   42.20
  -3   1   6  429.56   26.00
  -3   1   6  451.25   27.50
   3  -1  -6  442.06   26.70
   3  -1  -6  435.76   26.60
  -3   1   5  987.80   58.89
  -3   1   5 1001.20   59.59
   3  -1  -5  917.21   54.59
   3  -1  -5 1003.10   59.69
  -3   1   4 5650.83  333.17
  -3   1   4 5220.88  306.97
   3  -1  -4 5256.47  309.97
   3  -1  -4 5298.47  311.57
  -3   1   3 1300.77   77.19
  -3   1   3 1294.37   76.69
   3  -1  -3 1284.87   76.19
   3  -1  -3 1291.87   76.59
  -3   1   1 2727.43  161.18
  -3   1   1 2621.84  154.48
   3  -1  -1 2721.73  160.88
   3  -1  -1 2694.43  158.78
  -3   1   0  704.13   42.20
  -3   1   0  651.33   38.90
   3  -1   0  685.73   41.10
   3  -1   0  690.73   41.30
  -3   1  -1 8936.81  526.65
   3  -1   1 8663.23  510.55
   3  -1   1 9222.98  541.85
  -3   1  -2   42.30    4.00
  -3   1  -2   48.60    4.00
   3  -1   2   43.10    3.90
   3  -1   2   39.80    3.50
  -3   1  -3 8618.74  507.85
   3  -1   3 8281.57  488.05
   3  -1   3 9999.00  587.54
  -3   1  -4  412.06   25.30
  -3   1  -4  431.56   26.00
   3  -1   4  402.56   24.50
   3  -1   4  425.36   25.70
  -3   1  -5  252.17   16.00
  -3   1  -5  250.67   15.50
   3  -1   5  242.88   15.30
   3  -1   5  253.07   15.70
  -3   1  -6  359.86   22.20
  -3   1  -6  366.36   22.30
   3  -1   6  377.86   23.20
   3  -1   6  371.66   22.70
  -3   1  -7 2441.86  144.49
  -3   1  -7 1973.10  116.49
   3  -1   7 2376.36  140.69
   3  -1   7 2429.76  143.39
  -3   1  -8  410.26   25.20
  -3   1  -8  414.26   25.10
   3  -1   8  380.36   23.40
   3  -1   8  518.25   31.20
  -3   1  -9 1316.67   78.39
  -3   1  -9 1233.98   73.19
   3  -1   9 1191.38   70.89
   3  -1   9 1602.24   94.69
  -3   1 -10  496.05   30.20
  -3   1 -10  458.05   27.80
   3  -1  10  478.35   29.00
   3  -1  10  477.65   28.80
  -3   1 -11   66.99    5.60
  -3   1 -11   75.79    5.90
   3  -1  11   66.79    5.20
   3  -1  11   74.59    5.70
  -3   1 -12  211.78   13.60
  -3   1 -12  158.28   10.30
  -3   1 -12  174.08   11.40
   3  -1  12  198.28   12.80
   3  -1  12  177.38   11.50
  -3   1 -13  234.68   14.90
  -3   1 -13  270.17   17.00
  -3   1 -13  270.17   16.90
   3  -1  13  287.87   18.00
   3  -1  13  231.58   14.50
   3  -1  14  132.69    9.00
   3  -1  14  119.19    8.40
   3  -1  14  127.59    8.60
  -3   1 -15  595.84   35.90
  -3   1 -15  590.24   35.60
   3  -1  15  582.44   35.30
   3  -1  15  563.24   34.20
   3  -1  15  577.24   34.70
  -3   1 -16  490.95   29.90
  -3   1 -16  493.85   30.00
   3  -1  16  491.35   29.90
   3  -1  16  521.05   31.80
   3  -1  16  467.35   28.40
  -3   1 -17   80.19    6.30
  -3   1 -17   69.29    5.90
   3  -1  17   76.39    6.10
   3  -1  17   69.79    6.00
   3  -1  17   68.09    5.50
  -3   1 -18   70.89    6.10
  -3   1 -18   61.79    5.40
   3  -1  18   80.59    6.80
   3  -1  18   67.89    6.20
   3  -1  18   77.29    6.00
  -3   1 -19  107.79    8.20
  -3   1 -19  133.09    9.40
   3  -1  19  107.59    8.20
   3  -1  19  100.19    7.60
   3  -1  19  135.99    9.30
  -3   1 -20    3.30    4.00
  -3   1 -20    1.80    3.70
   3  -1  20   -3.20    4.10
   3  -1  20   -2.50    3.70
  -3   1 -21   57.49    6.20
  -3   1 -21   39.80    5.20
   3  -1  21   43.20    5.50
   3  -1  21   39.40    4.90
  -3   1 -22    7.30    4.50
  -3   1 -22    1.10    5.30
   3  -1  22    7.10    4.60
   3  -1  22    9.90    5.30
  -3   1 -23   17.40    5.90
  -3   1 -23    8.70    5.30
   3  -1  23   10.50    6.00
   3  -1  23   17.40    5.00
  -3   1 -24    4.20    6.70
  -3   1 -24    4.90    6.30
   3  -1  24    2.50    5.50
   3  -1  24   16.50    6.80
  -4   1  26   -3.20    7.00
  -4   1  26    0.20    5.70
   4  -1 -26    1.00    5.20
   4  -1 -26    5.50    5.30
  -4   1  25    3.50    7.10
  -4   1  25   13.00    5.60
   4  -1 -25   22.20    5.40
   4  -1 -25   19.30    5.60
  -4   1  24   31.00    6.60
  -4   1  24   32.60    5.20
   4  -1 -24   20.70    5.10
   4  -1 -24   24.50    5.20
  -4   1  23   -5.20    4.00
  -4   1  23    7.50    5.00
   4  -1 -23   10.80    4.60
   4  -1 -23    3.30    3.90
  -4   1  22   29.00    5.10
  -4   1  22   42.80    5.00
   4  -1 -22   32.80    5.10
   4  -1 -22   42.20    6.20
  -4   1  21   79.29    6.40
  -4   1  21   94.39    7.40
  -4   1  21   79.29    6.00
   4  -1 -21   75.39    6.70
   4  -1 -21   76.29    7.20
  -4   1  20  223.48   14.30
  -4   1  20  238.38   15.50
  -4   1  20  230.28   14.70
   4  -1 -20  254.97   16.50
   4  -1 -20  252.77   16.30
  -4   1  19   47.80    4.90
  -4   1  19   59.89    5.20
   4  -1 -19   50.29    4.70
   4  -1 -19   52.19    5.90
   4  -1 -19   46.30    5.40
  -4   1  18  116.39    8.10
  -4   1  18  110.69    7.80
   4  -1 -18  118.59    8.20
   4  -1 -18  119.79    8.90
   4  -1 -18  119.29    8.90
  -4   1  17    1.90    3.40
  -4   1  17    5.50    2.40
   4  -1 -17    2.20    2.40
   4  -1 -17   -5.50    3.70
   4  -1 -17    2.70    3.70
  -4   1  16   44.90    4.30
  -4   1  16   53.59    4.70
   4  -1 -16   46.30    4.10
   4  -1 -16   42.40    4.90
   4  -1 -16   30.80    4.40
  -4   1  15  259.47   16.10
  -4   1  15  238.98   15.20
   4  -1 -15  260.87   16.30
   4  -1 -15  257.27   16.40
   4  -1 -15  258.27   16.60
  -4   1  14   36.90    3.90
  -4   1  14   31.20    4.10
   4  -1 -14   43.50    3.90
   4  -1 -14   26.80    3.90
   4  -1 -14   35.80    4.50
  -4   1  13  237.58   15.10
  -4   1  13  231.18   14.80
   4  -1 -13  244.68   15.30
   4  -1 -13  242.08   15.50
   4  -1 -13  234.68   15.10
  -4   1  12    4.20    2.20
  -4   1  12   16.70    2.70
   4  -1 -12    6.60    2.40
   4  -1 -12    1.30    3.10
  -4   1  11   37.30    3.30
  -4   1  11   47.10    4.50
   4  -1 -11   42.30    3.90
   4  -1 -11   45.90    4.70
  -4   1  10  910.21   54.39
  -4   1  10  754.42   45.30
   4  -1 -10  799.52   47.80
   4  -1 -10  748.03   45.00
  -4   1   9  217.78   13.90
  -4   1   9  216.08   13.90
   4  -1  -9  181.98   11.60
   4  -1  -9  194.98   12.70
  -4   1   8    2.70    2.40
  -4   1   8   -2.90    2.20
   4  -1  -8    4.50    2.30
   4  -1  -8    1.00    2.80
  -4   1   7    1.70    1.90
  -4   1   7    7.60    2.70
   4  -1  -7    6.20    2.40
   4  -1  -7    4.80    2.70
  -4   1   6  191.48   12.10
  -4   1   6  175.58   11.50
   4  -1  -6  193.58   12.40
   4  -1  -6  193.08   12.70
  -4   1   5    2.20    2.50
  -4   1   5    0.50    2.60
   4  -1  -5    1.30    2.20
   4  -1  -5   -0.40    2.50
  -4   1   4 6920.41  407.86
  -4   1   4 6869.51  403.76
   4  -1  -4 6337.17  373.66
   4  -1  -4 6856.81  403.06
  -4   1   3  133.29    8.90
  -4   1   3  130.29    8.90
   4  -1  -3  138.49    9.20
   4  -1  -3  116.79    8.00
  -4   1   2  154.28   10.20
  -4   1   2  146.99    9.70
   4  -1  -2  152.68   10.10
   4  -1  -2  113.89    7.90
  -4   1   1  582.04   35.20
  -4   1   1  513.75   31.00
   4  -1  -1  552.74   33.40
   4  -1  -1  546.25   32.90
  -4   1   0  552.34   33.40
  -4   1   0  590.64   35.40
   4  -1   0  594.14   35.80
   4  -1   0  575.34   34.60
  -4   1  -1  148.29    9.90
  -4   1  -1  154.88   10.10
   4  -1   1  158.68   10.40
   4  -1   1  133.39    8.90
  -4   1  -2  252.67   16.00
  -4   1  -2  268.27   16.70
   4  -1   2  265.27   16.70
   4  -1   2  240.28   15.00
  -4   1  -3   -0.70    2.40
  -4   1  -3    1.40    2.40
   4  -1   3    1.60    2.50
   4  -1   3    1.00    2.30
  -4   1  -4   49.90    4.80
  -4   1  -4   33.20    3.60
   4  -1   4   54.69    4.70
   4  -1   4   33.70    3.60
  -4   1  -5 1813.42  107.59
  -4   1  -5 1891.01  111.79
   4  -1   5 1726.93  102.49
   4  -1   5 1741.53  103.09
  -4   1  -6 3606.54  213.18
  -4   1  -6 3583.64  211.08
   4  -1   6 3602.74  212.88
   4  -1   6 3619.24  213.18
  -4   1  -7  873.91   52.39
  -4   1  -7  934.41   55.69
   4  -1   7  877.81   52.59
   4  -1   7  727.63   43.50
  -4   1  -8  584.04   35.40
  -4   1  -8  585.14   35.20
   4  -1   8  563.84   34.10
   4  -1   8  556.94   33.60
  -4   1  -9  185.08   12.20
  -4   1  -9  171.18   11.10
   4  -1   9  168.28   11.00
   4  -1   9  178.58   11.60
  -4   1 -10   64.79    5.50
  -4   1 -10   47.20    4.60
   4  -1  10   65.49    5.20
   4  -1  10   63.99    5.30
  -4   1 -11 1186.28   70.69
  -4   1 -11 1218.68   72.49
   4  -1  11 1147.49   68.39
   4  -1  11 1275.27   75.89
  -4   1 -12  343.67   21.30
  -4   1 -12  363.56   22.30
   4  -1  12  373.86   23.00
   4  -1  12  382.46   23.40
  -4   1 -13   74.19    5.70
  -4   1 -13   69.29    5.60
  -4   1 -13   81.79    6.20
   4  -1  13   72.89    5.90
   4  -1  13   64.79    5.20
  -4   1 -14  163.28   10.90
  -4   1 -14  185.58   12.10
  -4   1 -14  170.18   11.30
   4  -1  14  164.08   11.00
   4  -1  14  151.98   10.00
  -4   1 -15   45.80    4.80
  -4   1 -15   49.00    4.50
   4  -1  15   38.80    4.20
   4  -1  15   34.50    4.30
   4  -1  15   31.30    4.00
   4  -1  16  395.96   24.20
   4  -1  16  362.56   22.30
   4  -1  16  390.76   23.90
  -4   1 -17   25.70    3.90
  -4   1 -17   27.90    4.00
   4  -1  17   27.20    4.20
   4  -1  17   24.40    4.00
   4  -1  17   28.30    3.80
  -4   1 -18    3.30    3.30
  -4   1 -18    4.80    3.80
   4  -1  18    3.10    3.50
   4  -1  18   -0.60    3.30
   4  -1  18    1.50    3.20
  -4   1 -19   15.20    4.00
  -4   1 -19   13.60    4.00
   4  -1  19   13.50    3.90
   4  -1  19   12.80    3.70
   4  -1  19   13.90    4.00
  -4   1 -20   13.90    4.60
  -4   1 -20   20.20    4.50
   4  -1  20   13.30    4.40
   4  -1  20   13.00    4.60
   4  -1  20   25.50    4.30
  -4   1 -21    3.00    4.40
  -4   1 -21   12.20    4.80
   4  -1  21    8.50    5.10
   4  -1  21    3.10    4.50
   4  -1  22  117.79    9.60
   4  -1  22  119.89    9.40
  -4   1 -23   -6.00    6.20
  -4   1 -23    0.10    6.40
   4  -1  23   -2.60    6.00
   4  -1  23   -6.10    5.00
  -5   1  26   -7.10    7.10
  -5   1  26   -4.30    5.50
   5  -1 -26   -0.20    5.20
   5  -1 -26    3.60    5.70
  -5   1  25    6.70    6.10
  -5   1  25   -1.30    4.80
   5  -1 -25    1.70    4.70
   5  -1 -25   -0.50    5.10
  -5   1  24   70.79    6.50
  -5   1  24   59.39    6.90
  -5   1  23  121.39    8.90
  -5   1  23  134.69    9.90
  -5   1  23  117.89    8.30
   5  -1 -23  115.19    9.00
   5  -1 -23  108.69    8.60
  -5   1  22    2.60    4.20
  -5   1  22    4.10    3.70
  -5   1  22    2.30    2.80
   5  -1 -22   -2.30    4.20
   5  -1 -22    7.70    4.90
  -5   1  21  130.29    9.10
  -5   1  21  114.29    7.90
   5  -1 -21  119.29    8.40
   5  -1 -21  108.09    8.90
   5  -1 -21  130.99    9.70
  -5   1  20   -1.00    3.70
  -5   1  20    3.80    2.70
   5  -1 -20    2.70    2.50
   5  -1 -20   -6.70    4.10
   5  -1 -20   -4.40    4.20
  -5   1  19   55.09    4.90
  -5   1  19   55.39    5.10
   5  -1 -19   41.90    4.30
   5  -1 -19   47.60    5.50
   5  -1 -19   53.39    5.70
  -5   1  18   57.59    5.40
  -5   1  18   71.69    5.70
   5  -1 -18   70.09    5.60
   5  -1 -18   59.59    5.90
   5  -1 -18   66.99    6.60
  -5   1  17   -2.60    3.20
  -5   1  17   -0.40    2.20
   5  -1 -17   -0.70    2.40
   5  -1 -17   -1.30    4.00
   5  -1 -17    4.60    4.00
  -5   1  16   10.90    3.10
  -5   1  16   19.30    3.20
   5  -1 -16   19.40    3.00
   5  -1 -16   14.90    4.00
   5  -1 -16   14.40    3.50
  -5   1  15 1307.17   77.69
  -5   1  15 1412.06   83.79
   5  -1 -15 1293.77   76.89
   5  -1 -15 1349.77   80.29
   5  -1 -15 1254.37   74.59
  -5   1  14   22.20    3.30
  -5   1  14   20.70    3.20
   5  -1 -14   19.60    3.20
   5  -1 -14   15.60    3.50
  -5   1  13  138.89    9.50
  -5   1  13  175.08   11.60
   5  -1 -13  139.79    9.40
   5  -1 -13  133.59    9.40
  -5   1  12   12.10    2.50
  -5   1  12   11.90    3.00
   5  -1 -12    9.70    2.80
   5  -1 -12   11.70    3.50
  -5   1  11  104.89    7.30
  -5   1  11  101.59    7.30
   5  -1 -11   95.79    6.80
   5  -1 -11   90.59    7.00
  -5   1  10   38.80    4.00
  -5   1  10   30.50    3.80
   5  -1 -10   37.20    3.70
   5  -1 -10   41.50    4.50
  -5   1   9   33.10    3.60
  -5   1   9   44.80    4.50
   5  -1  -9   39.20    3.80
   5  -1  -9   25.70    4.00
  -5   1   8 5568.14  328.37
  -5   1   8 5458.15  321.07
   5  -1  -8 5448.55  321.37
   5  -1  -8 5825.12  342.77
  -5   1   7 2494.65  147.49
  -5   1   7 2250.37  132.99
   5  -1  -7 2553.14  151.08
   5  -1  -7 2582.44  152.68
  -5   1   6  211.08   13.50
  -5   1   6  210.08   13.50
   5  -1  -6  216.28   13.80
   5  -1  -6  196.18   12.90
  -5   1   5 1494.15   88.89
  -5   1   5 1460.45   86.59
   5  -1  -5 1476.95   87.79
   5  -1  -5 1436.86   85.19
  -5   1   4  386.06   23.70
  -5   1   4  384.16   23.50
   5  -1  -4  348.47   21.50
   5  -1  -4  410.06   25.10
  -5   1   3  872.01   52.19
  -5   1   3  819.22   49.00
   5  -1  -3  812.22   48.60
   5  -1  -3  842.82   50.39
  -5   1   2    4.70    2.80
  -5   1   2    0.20    2.50
   5  -1  -2   10.40    2.70
   5  -1  -2    0.20    2.60
  -5   1   1   42.40    4.40
  -5   1   1   44.40    4.20
   5  -1  -1   43.20    4.10
   5  -1  -1   36.40    4.00
  -5   1   0  467.55   28.50
  -5   1   0  491.75   29.80
   5  -1   0  485.05   29.50
   5  -1   0  482.25   29.40
  -5   1  -1  180.08   11.70
  -5   1  -1  182.08   11.80
   5  -1   1  187.68   12.20
   5  -1   1  176.18   11.60
  -5   1  -2  601.64   36.40
  -5   1  -2  614.64   37.00
   5  -1   2  576.94   34.90
   5  -1   2  574.24   34.70
  -5   1  -3 1451.55   86.49
  -5   1  -3 1420.36   84.19
   5  -1   3 1340.87   79.79
   5  -1   3 1518.95   89.99
  -5   1  -4 2671.53  158.28
  -5   1  -4 2398.66  141.59
   5  -1   4 2364.26  139.99
   5  -1   4 2411.36  142.29
  -5   1  -5   75.29    6.20
  -5   1  -5   79.29    6.10
  -5   1  -6   89.09    6.90
  -5   1  -6  115.99    8.10
   5  -1   6   95.89    7.10
   5  -1   6  100.89    7.30
  -5   1  -7   14.20    3.40
  -5   1  -7   11.30    3.10
   5  -1   7   11.30    3.00
   5  -1   7   12.40    3.00
  -5   1  -8    7.20    3.10
  -5   1  -8    9.60    3.00
   5  -1   8    6.70    2.70
   5  -1   8    6.50    2.90
  -5   1  -9   11.40    3.30
  -5   1  -9   13.60    3.40
   5  -1   9   15.20    3.20
   5  -1   9   12.60    3.10
  -5   1 -10  589.74   35.70
  -5   1 -10  502.65   30.60
   5  -1  10  576.04   34.90
   5  -1  10  767.12   45.90
  -5   1 -11  411.06   25.20
  -5   1 -11  375.86   23.00
   5  -1  11  398.46   24.40
   5  -1  11  412.96   25.30
  -5   1 -12    0.70    2.70
  -5   1 -12    9.40    2.70
   5  -1  12    4.20    2.80
   5  -1  12    7.80    3.60
  -5   1 -13  639.24   38.60
  -5   1 -13  624.14   37.60
   5  -1  13  607.24   36.70
   5  -1  13  625.54   37.70
  -5   1 -14    4.80    2.80
  -5   1 -14    5.50    2.90
  -5   1 -14    0.20    2.80
   5  -1  14    3.50    3.20
   5  -1  14   -0.60    2.70
  -5   1 -15   35.20    4.10
  -5   1 -15   39.40    4.30
  -5   1 -15   36.20    4.40
   5  -1  15   37.00    4.20
   5  -1  15   33.30    4.00
  -5   1 -16   96.09    7.30
  -5   1 -16  101.69    7.50
   5  -1  16  106.89    7.90
   5  -1  16  103.09    7.70
   5  -1  16  116.89    8.30
  -5   1 -17   22.00    4.10
  -5   1 -17   15.90    3.80
   5  -1  17   18.50    3.80
   5  -1  17   15.40    3.60
   5  -1  17   20.90    3.70
  -5   1 -18   72.19    6.40
  -5   1 -18   61.09    5.90
   5  -1  18   60.79    5.60
   5  -1  18   57.29    5.50
   5  -1  18   66.49    6.10
  -5   1 -19   -1.40    4.10
  -5   1 -19    6.20    4.00
   5  -1  19    4.20    4.10
   5  -1  19    4.20    4.20
   5  -1  19    1.80    3.70
  -5   1 -20   -0.70    3.90
  -5   1 -20   -1.60    4.40
   5  -1  20   11.30    4.70
   5  -1  20    6.00    4.90
   5  -1  20   -7.70    4.30
  -5   1 -21   43.70    5.80
  -5   1 -21   46.60    6.40
   5  -1  21   40.00    6.00
   5  -1  21   43.60    6.30
   5  -1  21   40.70    5.40
  -5   1 -22   -2.50    5.60
  -5   1 -22    8.90    5.80
   5  -1  22   -0.70    4.70
   5  -1  22    3.20    5.70
  -6   1  26   -8.90    7.60
  -6   1  26   -3.50    5.30
   6  -1 -26   -0.10    6.30
   6  -1 -26   -2.20    5.50
  -6   1  25    8.90    6.30
  -6   1  25    4.50    4.90
  -6   1  25    7.90    3.60
   6  -1 -25    2.30    4.80
   6  -1 -25   15.50    6.10
  -6   1  24    2.10    5.60
  -6   1  24    9.00    4.30
  -6   1  24    3.10    3.40
   6  -1 -24    3.10    5.10
   6  -1 -24    0.00    5.40
  -6   1  23   -1.40    3.50
  -6   1  23    4.10    2.90
   6  -1 -23   -1.30    3.50
   6  -1 -23    3.60    4.40
   6  -1 -23    3.70    4.70
  -6   1  22    2.40    3.70
  -6   1  22    5.90    3.30
   6  -1 -22    2.40    3.30
   6  -1 -22   -1.40    5.00
   6  -1 -22    3.60    4.60
  -6   1  21   13.70    3.80
  -6   1  21   17.20    3.30
   6  -1 -21   14.40    3.30
   6  -1 -21    9.90    5.00
   6  -1 -21   10.50    4.40
  -6   1  20  156.78   10.90
  -6   1  20  147.49    9.90
   6  -1 -20  126.99    8.90
   6  -1 -20  108.99    9.00
   6  -1 -20  131.49    9.70
  -6   1  19  489.25   29.80
  -6   1  19  428.06   26.20
   6  -1 -19  412.86   25.30
   6  -1 -19  423.76   26.20
   6  -1 -19  401.26   25.10
  -6   1  18  296.07   18.90
  -6   1  18  255.87   16.00
   6  -1 -18  254.57   16.10
   6  -1 -18  274.97   17.70
   6  -1 -18  272.27   17.70
  -6   1  17    8.50    3.30
  -6   1  17    3.10    2.80
   6  -1 -17    7.90    2.80
   6  -1 -17   -0.60    4.00
   6  -1 -17    2.50    4.50
  -6   1  16  410.76   25.10
  -6   1  16  450.15   27.40
   6  -1 -16  454.55   27.80
   6  -1 -16  481.55   29.70
  -6   1  15  177.98   11.70
  -6   1  15  179.08   11.90
   6  -1 -15  173.88   11.40
   6  -1 -15  161.98   11.20
  -6   1  14   -3.40    2.70
  -6   1  14   -0.80    3.00
   6  -1 -14   -1.70    2.90
   6  -1 -14    4.20    3.00
  -6   1  13   -1.30    2.70
  -6   1  13    6.20    2.60
   6  -1 -13    1.90    2.50
   6  -1 -13    0.10    3.20
  -6   1  12   75.89    5.60
  -6   1  12   82.49    6.20
   6  -1 -12   85.99    6.40
   6  -1 -12   81.89    6.60
   6  -1 -11  140.79    9.50
   6  -1 -11  116.99    8.60
  -6   1  10  311.97   19.60
  -6   1  10  337.87   21.00
   6  -1 -10  327.17   20.30
   6  -1 -10  304.77   19.20
  -6   1   9  798.92   48.10
  -6   1   9  781.12   46.90
   6  -1  -9  793.82   47.70
   6  -1  -9  753.72   45.40
  -6   1   8  552.34   33.50
  -6   1   8  614.54   37.10
   6  -1  -8  604.14   36.60
   6  -1  -8  617.04   37.40
  -6   1   7   43.40    4.10
  -6   1   7   46.90    4.60
   6  -1  -7   50.99    4.70
   6  -1  -7   39.70    4.30
  -6   1   6  130.89    9.00
  -6   1   6  134.49    9.40
   6  -1  -6  118.99    8.30
   6  -1  -6  133.59    9.40
  -6   1   5  446.56   27.30
  -6   1   5  448.66   27.50
   6  -1  -5  463.15   28.30
   6  -1  -5  455.05   27.90
  -6   1   4   24.40    3.40
  -6   1   4   27.10    3.80
   6  -1  -4   22.80    3.30
   6  -1  -4   21.60    3.90
  -6   1   3   70.39    5.90
  -6   1   3   71.79    5.80
   6  -1  -3   72.19    5.70
   6  -1  -3   75.39    6.20
  -6   1   2  212.68   13.80
  -6   1   2  218.58   14.00
   6  -1  -2  215.68   13.80
   6  -1  -2  231.98   14.90
  -6   1   1  244.98   15.70
  -6   1   1  243.48   15.40
   6  -1  -1  269.27   17.00
   6  -1  -1  265.67   16.90
  -6   1   0  806.52   48.50
  -6   1   0  875.91   52.49
   6  -1   0  828.12   49.70
   6  -1   0  886.71   52.99
  -6   1  -1    6.00    3.00
  -6   1  -1   -0.10    2.50
   6  -1   1    1.10    2.70
   6  -1   1    2.00    2.60
  -6   1  -2  182.48   12.10
  -6   1  -2  137.99    9.50
   6  -1   2  173.48   11.50
   6  -1   2  135.89    9.30
  -6   1  -3  669.13   40.50
  -6   1  -3  623.64   37.60
   6  -1   3  620.74   37.60
   6  -1   3  573.34   34.70
  -6   1  -4  668.53   40.50
  -6   1  -4  567.44   34.30
   6  -1   4  643.04   38.80
   6  -1   4  632.54   38.20
  -6   1  -5    6.00    3.30
  -6   1  -5    8.40    3.10
   6  -1   5    4.30    2.80
   6  -1   5    5.90    3.00
  -6   1  -6  301.27   18.90
  -6   1  -6  321.57   20.10
   6  -1   6  326.97   20.40
   6  -1   6  291.87   18.30
  -6   1  -7  350.66   21.90
  -6   1  -7  312.27   19.50
   6  -1   7  291.77   18.40
   6  -1   7  294.17   18.40
  -6   1  -8  235.08   15.20
  -6   1  -8  234.48   15.00
   6  -1   8  232.08   15.00
   6  -1   8  216.98   13.90
  -6   1  -9   11.70    3.50
  -6   1  -9    8.70    2.40
   6  -1   9   17.10    3.50
   6  -1   9   11.20    3.40
  -6   1 -10   21.00    3.50
  -6   1 -10   11.50    2.70
   6  -1  10   20.50    3.30
   6  -1  10   22.60    3.90
  -6   1 -11   64.59    5.40
  -6   1 -11   54.29    4.90
   6  -1  11   60.99    5.20
   6  -1  11   51.99    4.90
  -6   1 -12  468.25   28.60
  -6   1 -12  486.65   29.50
   6  -1  12  532.95   32.40
   6  -1  12  490.65   29.80
  -6   1 -13    3.50    2.90
  -6   1 -13    5.30    2.70
   6  -1  13    0.50    3.00
   6  -1  13    3.50    3.50
  -6   1 -14  228.58   14.60
  -6   1 -14  232.28   14.80
   6  -1  14  242.98   15.50
   6  -1  14  171.68   11.40
  -6   1 -15   27.00    3.90
  -6   1 -15   34.20    4.20
  -6   1 -15   27.70    3.90
   6  -1  15   25.10    3.70
   6  -1  15   37.30    4.30
  -6   1 -16   35.00    4.20
  -6   1 -16   29.20    4.20
  -6   1 -16   34.70    4.60
   6  -1  16   16.30    3.80
   6  -1  16   18.80    3.80
  -6   1 -17   -1.30    3.50
  -6   1 -17   -3.80    3.90
   6  -1  17    2.50    3.10
   6  -1  17    1.20    3.70
   6  -1  17   -2.20    3.70
  -6   1 -18   39.10    5.00
  -6   1 -18   29.80    4.60
   6  -1  18   35.70    4.80
   6  -1  18   35.30    4.80
   6  -1  18   39.70    5.40
  -6   1 -19  111.99    8.60
  -6   1 -19  118.69    9.00
   6  -1  19  141.49   10.50
   6  -1  19  128.39    9.50
   6  -1  19  105.29    8.70
  -6   1 -20   22.90    5.20
  -6   1 -20   23.20    5.20
   6  -1  20   17.50    5.20
   6  -1  20   23.80    6.00
   6  -1  20   24.40    4.80
  -6   1 -21   39.70    5.90
  -6   1 -21   42.20    6.60
   6  -1  21   34.60    5.70
   6  -1  21   30.20    6.10
   6  -1  21   36.90    6.20
  -7   1  26   -3.50    6.60
  -7   1  26   -8.40    5.20
  -7   1  26    2.90    4.20
   7  -1 -26    0.40    6.20
   7  -1 -26    0.40    5.90
  -7   1  25   10.10    4.90
  -7   1  25   10.10    6.20
  -7   1  25    9.90    3.70
   7  -1 -25    7.20    3.90
   7  -1 -25   17.30    5.80
   7  -1 -25   12.50    5.30
  -7   1  24    0.60    4.40
  -7   1  24    6.40    3.40
   7  -1 -24   13.50    4.40
   7  -1 -24    9.50    5.20
   7  -1 -24    6.10    6.10
   7  -1 -23   30.20    4.30
   7  -1 -23   30.50    5.80
   7  -1 -23   31.00    5.50
  -7   1  22   -1.50    4.00
  -7   1  22    1.30    2.80
   7  -1 -22   -1.60    3.30
   7  -1 -22    1.10    4.50
   7  -1 -22    1.70    4.60
  -7   1  21   47.30    5.00
  -7   1  21   49.90    4.60
   7  -1 -21   45.70    4.80
   7  -1 -21   39.50    6.30
   7  -1 -21   38.90    5.70
  -7   1  20  130.89    9.20
  -7   1  20  119.49    8.60
   7  -1 -20  127.39    8.90
   7  -1 -20  129.39    9.90
   7  -1 -20  140.39   10.30
  -7   1  19   86.59    6.70
  -7   1  19   87.29    6.60
   7  -1 -19   88.49    6.80
   7  -1 -19   78.19    7.00
   7  -1 -19   95.39    7.90
  -7   1  18  510.15   31.20
  -7   1  18  457.05   27.70
   7  -1 -18  495.85   30.20
   7  -1 -18  501.05   30.80
   7  -1 -18  495.35   30.40
  -7   1  17   16.80    3.40
  -7   1  17   23.30    3.30
   7  -1 -17   31.10    3.70
   7  -1 -17   28.00    4.80
  -7   1  16   12.90    3.50
  -7   1  16   10.20    3.10
   7  -1 -16   16.60    3.00
   7  -1 -16   14.90    4.30
  -7   1  15   74.39    6.40
  -7   1  15   83.29    6.60
   7  -1 -15   69.49    5.80
   7  -1 -15   64.59    6.30
  -7   1  14    6.80    3.00
  -7   1  14    1.20    3.00
   7  -1 -14    4.00    2.40
   7  -1 -14    5.70    3.40
  -7   1  13    0.80    2.40
  -7   1  13   -2.30    2.70
   7  -1 -13    2.30    2.90
   7  -1 -13    0.50    3.10
  -7   1  12   66.39    5.60
  -7   1  12   49.10    4.50
   7  -1 -12   60.89    5.20
   7  -1 -12   52.49    5.00
  -7   1  11  165.78   11.10
  -7   1  11  170.58   11.30
   7  -1 -11  166.28   11.20
   7  -1 -11  155.68   10.70
  -7   1  10   17.80    3.30
  -7   1  10   14.00    3.50
   7  -1 -10   14.90    3.10
   7  -1 -10    7.60    3.30
  -7   1   9  527.75   32.10
  -7   1   9  538.75   32.80
   7  -1  -9  516.35   31.40
   7  -1  -9  538.55   32.80
  -7   1   8  450.75   27.40
  -7   1   8  443.86   27.20
   7  -1  -8  426.26   26.20
   7  -1  -8  471.25   29.00
  -7   1   7  215.58   13.80
  -7   1   7  247.98   15.70
   7  -1  -7  223.48   14.50
   7  -1  -7  241.38   15.70
  -7   1   6  322.47   20.20
  -7   1   6  366.86   22.70
   7  -1  -6  358.66   22.20
   7  -1  -6  316.47   20.00
  -7   1   5  125.99    8.80
  -7   1   5  122.49    8.70
   7  -1  -5  124.99    8.80
   7  -1  -5  120.09    8.70
  -7   1   4  420.16   25.80
  -7   1   4  413.86   25.40
   7  -1  -4  445.06   27.40
   7  -1  -4  399.16   24.70
  -7   1   3  151.48   10.20
  -7   1   3  142.29    9.60
   7  -1  -3  133.99    9.30
   7  -1  -3  146.79   10.10
  -7   1   2  160.98   10.90
  -7   1   2  191.38   12.50
   7  -1  -2  181.68   11.90
   7  -1  -2  170.18   11.50
  -7   1   1  712.43   43.00
  -7   1   1  664.73   40.00
   7  -1  -1  695.23   41.90
   7  -1  -1  695.23   42.00
  -7   1   0  424.86   26.20
  -7   1   0  414.26   25.50
   7  -1   0  412.96   25.30
   7  -1   0  426.46   26.20
  -7   1  -1  103.79    7.70
  -7   1  -1  105.89    7.70
   7  -1   1  109.69    7.80
   7  -1   1  102.39    7.70
  -7   1  -2  161.88   11.00
  -7   1  -2  171.38   11.50
   7  -1   2  148.69   10.00
   7  -1   2  154.98   10.50
  -7   1  -3  380.56   23.70
  -7   1  -3  375.56   23.30
   7  -1   3  387.26   23.80
   7  -1   3  369.16   22.90
  -7   1  -4   11.20    3.10
  -7   1  -4   14.30    3.30
   7  -1   4   13.90    3.10
   7  -1   4   14.90    3.70
  -7   1  -5  173.38   11.60
  -7   1  -5  153.38   10.40
   7  -1   5  165.48   10.90
   7  -1   5  180.48   12.00
  -7   1  -6   52.69    5.30
  -7   1  -6   53.09    5.00
   7  -1   6   48.70    4.70
   7  -1   6   56.89    5.40
  -7   1  -7  721.33   43.50
  -7   1  -7  734.63   44.20
   7  -1   7  742.93   44.70
   7  -1   7  766.42   46.10
  -7   1  -8  240.68   15.30
  -7   1  -8  218.58   13.90
   7  -1   8  233.48   14.90
   7  -1   8  230.88   15.00
  -7   1  -9   69.79    6.10
  -7   1  -9   68.19    5.50
   7  -1   9   68.19    5.90
   7  -1   9   78.39    6.70
  -7   1 -10  461.05   28.30
  -7   1 -10  447.06   27.30
   7  -1  10  443.06   27.10
   7  -1  10  470.25   28.70
  -7   1 -11  189.38   12.50
  -7   1 -11  170.28   11.20
   7  -1  11  177.68   11.60
   7  -1  11  181.78   12.00
  -7   1 -12  154.48   10.50
  -7   1 -12  172.98   11.30
   7  -1  12  159.68   10.70
   7  -1  12  150.38   10.30
  -7   1 -13  118.79    8.50
  -7   1 -13  141.89    9.80
   7  -1  13  114.29    8.20
   7  -1  13  127.59    9.10
  -7   1 -14   10.70    3.30
  -7   1 -14    7.50    3.00
   7  -1  14    3.30    3.00
   7  -1  14   13.20    3.60
  -7   1 -15   64.19    5.50
  -7   1 -15   55.79    5.20
   7  -1  15   54.99    5.10
   7  -1  15   71.19    6.10
  -7   1 -16   50.09    5.10
   7  -1  16   52.99    5.50
   7  -1  16   35.30    4.90
  -7   1 -17   -2.50    4.20
  -7   1 -17    1.40    4.10
  -7   1 -17    0.80    3.70
   7  -1  17   -2.00    3.80
   7  -1  17    2.60    4.30
  -7   1 -18    5.20    4.50
  -7   1 -18    3.60    3.70
   7  -1  18    2.00    4.40
   7  -1  18    3.50    4.80
   7  -1  18   -2.00    4.40
  -7   1 -19   15.50    5.00
  -7   1 -19   31.40    5.30
   7  -1  19   27.20    5.80
   7  -1  19   27.30    5.30
   7  -1  19   14.20    4.70
  -7   1 -20   -0.60    5.00
  -7   1 -20   12.30    5.60
   7  -1  20    3.00    6.30
   7  -1  20    2.00    5.10
   7  -1  20    7.70    5.50
  -8   1  26    9.00    5.20
  -8   1  26    6.30    4.40
   8  -1 -26    7.90    4.40
   8  -1 -26    2.50    7.00
   8  -1 -26    7.60    7.50
  -8   1  25   -0.40    4.90
  -8   1  25   -5.90    3.60
   8  -1 -25    6.70    4.40
   8  -1 -25    1.60    5.50
   8  -1 -25    5.90    5.20
  -8   1  24    3.60    4.50
  -8   1  24    0.00    3.80
   8  -1 -24   -4.50    4.00
   8  -1 -24    0.30    5.60
   8  -1 -24    8.70    6.10
  -8   1  23   -1.20    4.40
  -8   1  23    6.30    3.30
   8  -1 -23    6.40    3.70
   8  -1 -23   -1.70    5.40
   8  -1 -23    6.50    5.40
  -8   1  22   18.00    4.50
  -8   1  22   20.00    3.60
   8  -1 -22   20.40    4.00
   8  -1 -22   22.80    5.30
   8  -1 -22   14.30    5.00
  -8   1  21   17.70    4.00
  -8   1  21   26.70    3.90
   8  -1 -21   30.60    4.30
   8  -1 -21   24.30    5.40
   8  -1 -21   29.20    5.80
  -8   1  20  116.99    8.40
  -8   1  20   99.79    7.50
   8  -1 -20  103.19    7.60
   8  -1 -20  105.39    8.50
   8  -1 -20  107.49    8.90
  -8   1  19  494.55   30.20
  -8   1  19  463.85   28.20
   8  -1 -19  469.35   28.70
   8  -1 -19  477.55   29.50
  -8   1  18   -3.80    3.50
  -8   1  18   -2.40    2.50
   8  -1 -18   -4.80    3.00
   8  -1 -18    1.00    4.00
  -8   1  17    6.50    3.50
  -8   1  17   14.80    3.20
   8  -1 -17   11.00    2.90
   8  -1 -17   11.00    4.40
  -8   1  16   35.40    4.90
  -8   1  16   56.69    5.20
  -8   1  15   11.10    3.70
  -8   1  15    5.60    3.00
   8  -1 -15    7.10    2.80
   8  -1 -15    0.10    4.30
  -8   1  14  169.08   11.30
  -8   1  14  159.28   10.70
   8  -1 -14  172.78   11.40
   8  -1 -14  151.28   10.80
  -8   1  13    3.40    2.70
  -8   1  13    6.60    2.60
   8  -1 -13    5.20    2.80
   8  -1 -13   -0.90    4.10
  -8   1  12   59.99    5.20
  -8   1  12   68.39    5.80
   8  -1 -12   61.39    5.50
   8  -1 -12   53.19    5.20
  -8   1  11   25.80    3.80
  -8   1  11   36.10    4.40
   8  -1 -11   35.30    4.20
   8  -1 -11   20.00    3.80
  -8   1  10  495.45   30.30
  -8   1  10  543.75   33.10
   8  -1 -10  473.85   28.90
   8  -1 -10  522.65   32.00
  -8   1   9   51.09    4.70
  -8   1   9   57.89    5.30
   8  -1  -9   58.39    5.10
   8  -1  -9   46.20    5.00
  -8   1   8  275.47   17.40
  -8   1   8  251.57   15.90
   8  -1  -8  273.67   17.30
   8  -1  -8  260.47   16.80
  -8   1   7   79.49    6.50
  -8   1   7   86.89    6.60
   8  -1  -7   82.89    6.70
   8  -1  -7   68.29    6.10
  -8   1   6  436.76   26.90
  -8   1   6  463.45   28.40
   8  -1  -6  431.56   26.60
   8  -1  -6  419.46   25.90
  -8   1   5  441.66   27.10
  -8   1   5  422.26   26.00
   8  -1  -5  450.75   27.70
   8  -1  -5  454.55   28.00
  -8   1   4  127.29    9.00
  -8   1   4  132.59    9.20
   8  -1  -4  149.39   10.20
   8  -1  -4  121.59    8.90
  -8   1   3  657.73   39.90
  -8   1   3  654.53   39.50
   8  -1  -3  688.83   41.60
   8  -1  -3  783.62   47.40
  -8   1   2    0.60    2.80
  -8   1   2    6.60    2.80
   8  -1  -2    4.80    2.70
   8  -1  -2    4.90    3.30
  -8   1   1  235.08   15.20
  -8   1   1  226.98   14.60
   8  -1  -1  211.78   13.70
   8  -1  -1  232.88   15.20
  -8   1   0  134.99    9.60
  -8   1   0  131.49    9.10
   8  -1   0  118.99    8.50
   8  -1   0  128.09    9.20
  -8   1  -1   33.20    4.10
  -8   1  -1   31.40    4.00
   8  -1   1   36.80    4.10
   8  -1   1   24.10    3.90
  -8   1  -2    2.80    3.20
  -8   1  -2    3.20    3.00
   8  -1   2    8.40    3.20
   8  -1   2    3.90    3.50
  -8   1  -3   23.30    3.70
  -8   1  -3   38.50    4.50
   8  -1   3   18.70    3.30
   8  -1   3   25.60    4.10
  -8   1  -4  101.39    7.70
  -8   1  -4  110.39    8.00
   8  -1   4  106.89    7.90
   8  -1   4   91.49    7.40
  -8   1  -5  119.49    8.90
  -8   1  -5  101.99    7.60
   8  -1   5  106.99    7.80
   8  -1   5   92.19    7.30
  -8   1  -6   36.90    4.70
  -8   1  -6   44.40    4.20
   8  -1   6   40.50    4.10
   8  -1   6   39.10    4.80
  -8   1  -7   16.20    3.60
  -8   1  -7   13.50    3.00
   8  -1   7    8.30    2.70
   8  -1   7    7.30    3.90
  -8   1  -8 1005.60   60.29
  -8   1  -8  999.90   59.69
   8  -1   8  915.91   54.79
   8  -1   8 1039.30   62.19
  -8   1  -9  287.17   18.20
  -8   1  -9  236.08   15.00
   8  -1   9  269.87   17.00
   8  -1   9  274.37   17.60
  -8   1 -10  431.36   26.60
  -8   1 -10  418.96   25.60
   8  -1  10  436.56   26.70
   8  -1  10  408.66   25.30
  -8   1 -11   63.99    5.70
  -8   1 -11   63.79    5.40
   8  -1  11   62.69    5.40
   8  -1  11   73.99    6.50
  -8   1 -12   44.20    4.70
  -8   1 -12   49.10    4.70
   8  -1  12   42.90    4.50
   8  -1  12   39.50    4.70
  -8   1 -13   96.99    7.40
  -8   1 -13   96.59    7.20
   8  -1  13  115.59    8.20
   8  -1  13  110.59    8.30
  -8   1 -14   14.20    3.70
  -8   1 -14   18.80    3.40
   8  -1  14   22.10    3.90
   8  -1  14   16.20    4.20
  -8   1 -15   10.20    4.10
  -8   1 -15    6.20    3.50
   8  -1  15    8.40    4.10
   8  -1  15    5.80    4.40
  -8   1 -16    3.90    4.20
  -8   1 -16    1.70    3.80
  -8   1 -16   -3.70    3.20
   8  -1  16    2.60    4.20
   8  -1  16    0.00    4.40
  -8   1 -17   82.09    7.50
  -8   1 -17   87.99    7.70
  -8   1 -17   76.89    6.70
   8  -1  17   77.59    7.30
   8  -1  17   83.19    7.70
  -8   1 -18   91.09    8.00
  -8   1 -18   92.39    7.80
   8  -1  18   98.49    8.30
   8  -1  18  109.39    8.80
   8  -1  18  107.09    8.60
  -9   1  25   -0.70    4.60
  -9   1  25    2.20    4.10
   9  -1 -25    5.40    4.30
   9  -1 -25   -1.50    5.90
   9  -1 -25   -3.10    5.80
  -9   1  24   29.60    5.20
  -9   1  24   51.09    5.20
   9  -1 -24   44.40    5.50
   9  -1 -24   39.10    6.50
   9  -1 -24   40.00    6.50
  -9   1  23   69.89    7.00
  -9   1  23   62.69    5.70
   9  -1 -23   66.29    6.40
   9  -1 -23   66.89    8.00
   9  -1 -23   66.89    7.40
  -9   1  22   19.40    4.80
  -9   1  22   20.80    4.00
   9  -1 -22   20.10    3.60
   9  -1 -22   16.40    5.90
   9  -1 -22   27.20    5.80
  -9   1  21   31.50    5.00
  -9   1  21   33.30    4.20
   9  -1 -21   41.10    4.80
   9  -1 -21   25.80    5.40
   9  -1 -21   21.60    5.80
  -9   1  20    6.20    3.90
  -9   1  20    2.40    3.00
   9  -1 -20   10.00    3.20
   9  -1 -20    2.20    4.40
  -9   1  19  186.58   12.50
  -9   1  19  171.78   11.30
   9  -1 -19  169.08   11.30
   9  -1 -19  157.58   11.50
  -9   1  18   45.50    4.80
  -9   1  18   50.99    4.70
   9  -1 -18   44.90    4.70
   9  -1 -18   39.00    5.40
  -9   1  17  109.69    8.00
  -9   1  17  104.09    7.60
   9  -1 -17  118.09    8.40
   9  -1 -17  100.09    8.20
  -9   1  16    1.20    3.30
  -9   1  16    0.70    3.10
   9  -1 -16   -3.20    2.70
   9  -1 -16   -2.90    3.90
  -9   1  15  443.26   27.20
  -9   1  15  443.56   27.20
   9  -1 -15  444.46   27.30
   9  -1 -15  478.35   29.40
  -9   1  14   62.19    5.20
  -9   1  14   70.89    5.60
   9  -1 -14   78.29    6.20
   9  -1 -14   70.19    6.80
  -9   1  13   10.20    3.20
  -9   1  13    6.40    2.60
   9  -1 -13    8.50    2.80
   9  -1 -13   11.20    4.10
  -9   1  12    1.50    3.20
  -9   1  12   -2.10    2.50
   9  -1 -12   -4.00    2.40
   9  -1 -12   -9.60    4.40
  -9   1  11    2.10    3.50
  -9   1  11    3.50    2.80
   9  -1 -11    1.20    2.40
   9  -1 -11    0.10    4.00
  -9   1  10    0.50    3.00
  -9   1  10    1.10    2.70
   9  -1 -10    3.90    2.50
   9  -1 -10    2.70    4.10
  -9   1   9   96.59    7.20
  -9   1   9  100.79    7.40
   9  -1  -9  105.59    7.90
   9  -1  -9  110.89    8.40
  -9   1   8    0.50    3.00
  -9   1   8    2.00    2.70
   9  -1  -8    2.20    3.00
   9  -1  -8    2.50    3.30
  -9   1   7   11.10    3.50
  -9   1   7    9.10    2.90
   9  -1  -7    2.40    3.00
   9  -1  -7    0.10    3.40
  -9   1   6   23.30    3.80
  -9   1   6   22.10    3.90
   9  -1  -6   12.30    3.20
   9  -1  -6   19.50    4.20
  -9   1   5   18.40    3.50
  -9   1   5   17.30    3.50
   9  -1  -5   19.00    3.60
   9  -1  -5   12.40    3.90
  -9   1   4  293.77   18.80
  -9   1   4  286.57   18.00
   9  -1  -4  303.67   19.10
   9  -1  -4  275.67   17.70
  -9   1   3 1013.90   60.79
  -9   1   3  991.60   59.29
   9  -1  -3  941.41   56.49
   9  -1  -3 1128.39   67.49
  -9   1   2  161.08   11.00
  -9   1   2  157.48   10.70
   9  -1  -2  154.68   10.50
   9  -1  -2  153.38   10.70
  -9   1   1   13.20    3.90
  -9   1   1   22.80    3.60
   9  -1  -1   19.80    3.30
   9  -1  -1   17.70    3.90
  -9   1   0   15.80    3.80
  -9   1   0   24.60    3.60
   9  -1   0   19.70    3.40
   9  -1   0   15.20    3.90
  -9   1  -1  114.29    8.40
  -9   1  -1  154.48   10.50
   9  -1   1  133.99    9.40
   9  -1   1  106.89    8.30
  -9   1  -2  144.29   10.00
  -9   1  -2  158.48   10.80
   9  -1   2  143.49    9.80
   9  -1   2  107.59    8.10
  -9   1  -3  117.19    8.60
  -9   1  -3   96.89    7.10
   9  -1   3  103.09    7.30
   9  -1   3  113.69    8.50
  -9   1  -4    4.70    3.30
  -9   1  -4    3.90    2.80
   9  -1   4    2.00    2.40
   9  -1   4    2.90    3.80
  -9   1  -5   73.69    6.40
  -9   1  -5   81.59    6.30
   9  -1   5   76.89    6.10
   9  -1   5   71.19    6.40
  -9   1  -6  934.41   56.09
  -9   1  -6  858.71   51.39
   9  -1   6  900.01   53.99
   9  -1   6 1007.50   60.39
  -9   1  -7   89.39    7.10
  -9   1  -7   87.79    6.70
   9  -1   7  101.29    7.50
   9  -1   7   91.89    7.50
  -9   1  -8   16.70    3.60
  -9   1  -8   18.60    3.10
   9  -1   8   21.60    3.30
   9  -1   8   17.50    4.10
  -9   1  -9   12.60    3.90
  -9   1  -9   17.70    3.00
   9  -1   9   14.10    3.40
   9  -1   9   12.40    4.10
  -9   1 -10    8.70    3.40
  -9   1 -10   11.50    3.10
   9  -1  10   12.70    3.30
   9  -1  10    0.40    4.30
  -9   1 -11   17.60    3.90
  -9   1 -11   20.30    3.40
   9  -1  11   20.40    3.90
   9  -1  11   26.20    4.50
  -9   1 -12   28.60    4.40
  -9   1 -12   32.60    4.10
   9  -1  12   29.90    4.40
   9  -1  12   24.20    4.30
  -9   1 -13    7.30    4.10
  -9   1 -13   11.00    3.30
   9  -1  13    8.00    3.90
   9  -1  13    5.50    4.20
  -9   1 -14    6.40    3.90
  -9   1 -14    0.90    3.40
   9  -1  14    1.70    4.10
   9  -1  14   -1.50    4.90
  -9   1 -15   -0.30    4.00
  -9   1 -15   -4.50    3.60
   9  -1  15    6.10    4.70
   9  -1  15    0.40    4.70
  -9   1 -16   38.70    5.20
  -9   1 -16   30.10    5.10
  -9   1 -16   34.60    4.80
   9  -1  16   39.60    5.90
   9  -1  16   32.40    5.50
  -9   1 -17   -0.20    4.60
  -9   1 -17    0.70    5.10
  -9   1 -17    2.10    4.50
   9  -1  17    8.00    4.90
   9  -1  17   -1.30    5.60
 -10   1  25   80.79    7.10
 -10   1  25  111.19    8.90
  10  -1 -25   81.79    7.20
  10  -1 -25   80.89    9.70
  10  -1 -25   89.59    9.70
 -10   1  24    0.40    4.30
 -10   1  24   -1.30    3.50
  10  -1 -24   -1.90    5.00
  10  -1 -24   12.70    5.90
  10  -1 -24    6.50    6.30
 -10   1  23  117.59    8.80
 -10   1  23  117.09    8.60
  10  -1 -23  126.09    9.10
  10  -1 -23   99.39    9.10
  10  -1 -23   98.99    9.40
 -10   1  22   17.20    4.70
 -10   1  22   16.70    4.00
  10  -1 -22   27.60    4.20
  10  -1 -22   15.20    5.30
  10  -1 -22   21.60    6.10
 -10   1  21   -5.30    3.90
 -10   1  21   -2.50    3.70
  10  -1 -21   -3.40    3.20
  10  -1 -21    0.70    5.00
 -10   1  20   62.09    5.70
 -10   1  20   56.39    5.30
  10  -1 -20   58.99    5.50
  10  -1 -20   51.29    6.70
 -10   1  19   11.30    3.80
 -10   1  19   19.10    3.50
  10  -1 -19   13.30    3.30
  10  -1 -19   25.30    5.20
 -10   1  18   26.00    4.00
 -10   1  18   25.30    3.70
  10  -1 -18   31.40    4.00
  10  -1 -18   21.90    5.00
 -10   1  17   29.20    4.30
 -10   1  17   30.60    4.20
  10  -1 -17   29.10    3.90
  10  -1 -17   33.00    5.10
 -10   1  16   23.30    4.00
 -10   1  16   31.40    4.30
  10  -1 -16   31.70    4.00
  10  -1 -16   12.30    4.40
 -10   1  15   44.60    4.80
 -10   1  15   23.60    3.60
  10  -1 -15   37.50    4.40
  10  -1 -15   33.80    5.20
 -10   1  14  146.79   10.10
 -10   1  14  146.79    9.80
  10  -1 -14  161.78   11.00
  10  -1 -14  137.29   10.10
 -10   1  13   38.80    4.80
 -10   1  13   42.80    4.40
  10  -1 -13   43.60    4.60
  10  -1 -13   36.90    5.20
 -10   1  12  191.18   12.70
 -10   1  12  173.28   11.60
  10  -1 -12  177.68   11.70
  10  -1 -12  198.38   13.40
 -10   1  11  272.17   17.10
 -10   1  11  290.37   18.30
  10  -1 -11  288.07   18.10
  10  -1 -11  307.77   19.60
 -10   1  10   28.40    3.80
 -10   1  10   29.50    3.80
  10  -1 -10   30.70    3.60
  10  -1 -10   29.40    4.70
 -10   1   9  220.78   14.40
 -10   1   9  228.38   14.60
  10  -1  -9  226.58   14.60
  10  -1  -9  241.58   15.90
 -10   1   8   89.69    7.30
 -10   1   8   93.09    6.80
  10  -1  -8   87.89    6.70
  10  -1  -8   98.59    8.00
 -10   1   7  313.27   19.80
 -10   1   7  277.37   17.50
  10  -1  -7  281.87   17.80
  10  -1  -7  284.47   18.20
 -10   1   6  294.27   18.50
 -10   1   6  297.57   18.80
  10  -1  -6  292.77   18.50
  10  -1  -6  292.97   18.70
 -10   1   5   11.10    3.30
 -10   1   5   15.70    3.10
  10  -1  -5   14.90    3.10
  10  -1  -5   12.70    4.10
 -10   1   4   80.79    6.70
 -10   1   4   72.29    5.80
  10  -1  -4   77.99    6.20
  10  -1  -4   85.39    7.20
 -10   1   3  320.17   20.10
 -10   1   3  301.07   18.90
  10  -1  -3  328.87   20.50
  10  -1  -3  312.97   20.00
 -10   1   2  117.79    8.70
 -10   1   2   93.89    7.10
  10  -1  -2   83.69    6.50
  10  -1  -2   95.89    7.90
 -10   1   1   45.70    5.00
 -10   1   1   53.19    4.90
  10  -1  -1   51.19    4.80
  10  -1  -1   41.10    5.10
 -10   1   0   93.39    7.40
 -10   1   0   89.69    6.80
  10  -1   0   86.59    6.70
  10  -1   0   77.39    6.80
 -10   1  -1    7.50    3.30
 -10   1  -1   15.60    3.10
  10  -1   1   10.00    2.80
  10  -1   1   11.50    4.00
 -10   1  -2   41.20    4.80
 -10   1  -2   28.30    3.80
  10  -1   2   36.00    4.00
  10  -1   2   34.80    4.70
 -10   1  -3  141.49    9.90
 -10   1  -3  151.98   10.20
  10  -1   3  145.99   10.00
  10  -1   3  148.09   10.60
 -10   1  -4  230.28   15.00
 -10   1  -4  214.58   13.80
  10  -1   4  225.58   14.40
  10  -1   4  201.08   13.50
 -10   1  -5  492.75   30.30
 -10   1  -5  489.05   29.70
  10  -1   5  421.96   25.80
  10  -1   5  466.55   28.70
 -10   1  -6   57.79    5.90
 -10   1  -6   58.49    5.10
  10  -1   6   65.99    5.50
  10  -1   6   61.39    5.90
 -10   1  -7    6.20    3.70
 -10   1  -7   -1.50    2.90
  10  -1   7    0.00    2.50
  10  -1   7    8.30    4.10
 -10   1  -8   23.40    4.40
 -10   1  -8   22.80    3.50
  10  -1   8   28.10    3.60
  10  -1   8   18.80    4.60
 -10   1  -9  116.39    8.70
 -10   1  -9  122.49    8.70
  10  -1   9  115.39    8.40
  10  -1   9  127.89    9.50
 -10   1 -10    4.00    4.00
 -10   1 -10    5.60    3.10
  10  -1  10    3.80    3.70
  10  -1  10    3.40    3.90
 -10   1 -11   22.90    4.80
 -10   1 -11   25.30    3.70
  10  -1  11   29.50    4.20
  10  -1  11   27.80    5.00
 -10   1 -12   44.70    5.30
 -10   1 -12   52.79    5.00
  10  -1  12   57.19    5.80
  10  -1  12   34.40    5.20
 -10   1 -13    4.90    4.80
 -10   1 -13    6.60    3.60
  10  -1  13   13.80    4.50
  10  -1  13    4.30    4.50
 -10   1 -14    8.90    4.70
 -10   1 -14   -5.60    3.80
  10  -1  14   -0.10    4.10
  10  -1  14   -1.50    4.80
 -10   1 -15  131.89    9.90
 -10   1 -15  126.99    9.30
  10  -1  15  130.89   10.00
  10  -1  15  148.79   11.10
 -11   1  24    0.30    4.40
 -11   1  24   -2.70    4.70
  11  -1 -24    6.70    4.10
  11  -1 -24    4.00    6.90
  11  -1 -24    9.00    6.70
 -11   1  23   83.29    6.90
 -11   1  23   86.89    7.30
  11  -1 -23   82.19    6.90
 -11   1  22    8.40    4.00
 -11   1  22    5.00    4.10
  11  -1 -22    6.30    3.90
  11  -1 -22    6.10    5.40
 -11   1  21   21.20    4.60
 -11   1  21   40.90    4.80
  11  -1 -21   37.60    4.70
  11  -1 -21   27.50    6.30
 -11   1  20    6.20    4.20
 -11   1  20    9.80    3.80
  11  -1 -20    6.60    3.30
  11  -1 -20    5.40    5.70
 -11   1  19   56.39    5.80
 -11   1  19   76.29    6.20
  11  -1 -19   68.09    5.80
  11  -1 -19   68.09    7.40
 -11   1  18    9.80    3.80
 -11   1  18   11.30    3.30
  11  -1 -18    9.80    3.60
  11  -1 -18   -0.40    5.00
 -11   1  17   50.09    5.40
 -11   1  17   50.69    5.00
  11  -1 -17   45.40    4.50
  11  -1 -17   39.80    5.80
 -11   1  16    1.40    3.70
 -11   1  16    2.60    3.00
  11  -1 -16    0.40    2.70
  11  -1 -16    1.30    4.50
 -11   1  15    9.20    3.80
 -11   1  15    8.10    2.90
  11  -1 -15   14.90    3.30
  11  -1 -15    9.60    4.40
 -11   1  14  314.07   19.90
 -11   1  14  307.67   19.10
  11  -1 -14  289.57   18.20
  11  -1 -14  341.67   21.60
 -11   1  13  103.19    8.00
 -11   1  13  110.59    8.10
  11  -1 -13   86.39    6.70
  11  -1 -13  102.19    8.20
 -11   1  12  311.17   19.40
 -11   1  12  327.57   20.40
  11  -1 -12  312.67   19.60
  11  -1 -12  294.27   18.70
 -11   1  11  521.05   31.70
 -11   1  11  483.05   29.50
  11  -1 -11  499.15   30.50
  11  -1 -11  543.35   33.30
 -11   1  10  276.27   17.70
 -11   1  10  291.67   18.20
  11  -1 -10  294.57   18.60
  11  -1 -10  286.97   18.50
 -11   1   9  367.06   23.10
 -11   1   9  330.97   20.50
  11  -1  -9  350.96   21.80
  11  -1  -9  343.47   21.60
 -11   1   8  124.29    8.90
 -11   1   8  107.19    7.90
  11  -1  -8  114.89    8.30
  11  -1  -8  128.29    9.50
 -11   1   7    9.30    3.30
 -11   1   7    7.40    3.00
  11  -1  -7    6.30    2.80
  11  -1  -7    7.60    4.20
 -11   1   6   85.69    6.80
 -11   1   6   92.69    7.10
  11  -1  -6   91.99    7.00
  11  -1  -6   93.99    7.80
 -11   1   5  124.59    9.20
 -11   1   5  124.39    8.70
  11  -1  -5  138.69    9.70
  11  -1  -5  145.59   10.50
 -11   1   4  206.88   13.70
 -11   1   4  202.88   13.20
  11  -1  -4  233.58   15.10
  11  -1  -4  216.48   14.40
 -11   1   3  962.40   57.79
 -11   1   3  867.01   51.99
  11  -1  -3  919.81   55.19
  11  -1  -3  928.01   55.59
 -11   1   2   45.20    5.00
 -11   1   2   41.10    4.30
  11  -1  -2   46.30    4.50
  11  -1  -2   53.19    5.70
 -11   1   1   -0.10    3.50
 -11   1   1    2.40    2.60
  11  -1  -1    0.90    2.90
  11  -1  -1    0.40    3.70
 -11   1   0   -0.80    3.00
 -11   1   0   -0.30    2.60
  11  -1   0   -4.90    2.70
  11  -1   0   -0.10    3.80
 -11   1  -1   20.30    3.70
 -11   1  -1   29.80    3.70
  11  -1   1   24.00    3.60
  11  -1   1   23.10    4.40
 -11   1  -2  140.99   10.00
 -11   1  -2  147.09    9.90
  11  -1   2  143.39    9.80
  11  -1   2  144.89   10.20
 -11   1  -3   66.19    6.10
 -11   1  -3   59.49    5.20
  11  -1   3   77.59    6.20
  11  -1   3   62.59    5.90
 -11   1  -4  149.79   10.50
 -11   1  -4  149.88   10.10
  11  -1   4  143.29    9.80
  11  -1   4  150.68   10.70
 -11   1  -5   -6.60    3.90
 -11   1  -5   -0.40    2.60
  11  -1   5   -4.30    2.90
  11  -1   5   -5.30    4.30
 -11   1  -6   11.50    3.90
 -11   1  -6   12.80    3.20
  11  -1   6   13.10    3.60
  11  -1   6    7.90    4.10
 -11   1  -7   77.29    6.70
 -11   1  -7   97.59    7.30
  11  -1   7   89.09    6.90
  11  -1   7   78.19    7.00
 -11   1  -8   29.90    4.70
 -11   1  -8   19.50    3.50
  11  -1   8   27.00    4.00
  11  -1   8   37.30    5.20
 -11   1  -9   62.19    6.50
 -11   1  -9   65.59    5.60
  11  -1   9   73.19    6.00
  11  -1   9   71.79    7.20
 -11   1 -10  116.69    9.00
 -11   1 -10   90.89    7.10
  11  -1  10   99.69    7.70
  11  -1  10  108.49    8.70
 -11   1 -11   22.30    5.30
 -11   1 -11   22.40    4.20
  11  -1  11   18.00    4.30
  11  -1  11   20.20    4.90
 -11   1 -12    3.00    4.20
 -11   1 -12   10.90    4.10
  11  -1  12    7.40    4.50
  11  -1  12   -1.60    4.40
 -11   1 -13   14.60    5.10
 -11   1 -13   17.40    3.90
  11  -1  13   28.60    5.00
  11  -1  13   17.30    5.10
 -11   1 -14    4.30    4.90
 -11   1 -14    3.40    4.10
  11  -1  14    4.70    4.30
  11  -1  14   -0.80    6.10
 -12   1  23    1.00    4.30
 -12   1  23    6.30    4.70
  12  -1 -23    7.60    4.10
  12  -1 -23    2.10    6.50
 -12   1  22   -2.70    4.20
 -12   1  22    1.10    4.40
  12  -1 -22    8.10    3.90
  12  -1 -22    1.10    6.30
 -12   1  21   16.20    4.50
 -12   1  21   17.50    4.00
  12  -1 -21   22.10    4.10
  12  -1 -21   15.10    6.10
 -12   1  20    4.70    4.20
 -12   1  20   -1.80    3.60
  12  -1 -20   -2.40    3.90
  12  -1 -20    6.10    5.80
 -12   1  19   49.80    5.70
 -12   1  19   42.20    4.80
  12  -1 -19   45.10    4.70
  12  -1 -19   36.20    6.10
 -12   1  18  105.19    8.20
 -12   1  18   90.89    7.10
  12  -1 -18  100.89    7.50
  12  -1 -18   90.99    8.10
  12  -1 -17   19.00    3.40
  12  -1 -17   21.30    5.30
 -12   1  16   31.10    4.20
 -12   1  16   32.40    3.80
  12  -1 -16   47.30    4.80
  12  -1 -16   21.80    5.10
 -12   1  15   -4.10    3.50
 -12   1  15    4.40    2.80
  12  -1 -15   -4.00    3.30
  12  -1 -15    3.00    4.50
 -12   1  14   80.19    6.60
 -12   1  14   80.49    6.30
  12  -1 -14   75.39    6.10
  12  -1 -14   90.39    7.70
 -12   1  13   66.09    5.50
 -12   1  13   67.09    5.70
  12  -1 -13   68.29    5.80
  12  -1 -13   74.29    7.00
 -12   1  12  192.98   12.70
 -12   1  12  201.88   13.10
  12  -1 -12  214.78   13.90
  12  -1 -12  219.68   14.60
 -12   1  11   -2.30    3.50
 -12   1  11   -3.40    2.70
  12  -1 -11    0.40    2.70
  12  -1 -11    2.40    4.20
 -12   1  10   56.59    5.70
 -12   1  10   59.19    5.10
  12  -1 -10   65.49    5.50
  12  -1 -10   67.59    6.60
 -12   1   9  182.08   12.00
 -12   1   9  180.48   12.00
  12  -1  -9  179.78   11.90
  12  -1  -9  149.99   10.80
 -12   1   8    2.70    3.60
 -12   1   8    6.80    3.20
  12  -1  -8   10.00    3.20
  12  -1  -8    7.20    4.20
 -12   1   7  322.67   20.40
 -12   1   7  313.17   19.60
  12  -1  -7  316.97   19.80
  12  -1  -7  320.47   20.20
 -12   1   6    2.10    3.60
 -12   1   6   12.70    3.00
  12  -1  -6    4.10    2.80
  12  -1  -6    4.20    4.00
 -12   1   5    9.00    3.70
 -12   1   5    4.70    2.90
  12  -1  -5    9.50    3.10
  12  -1  -5   10.50    4.60
 -12   1   4  344.57   21.70
 -12   1   4  296.57   18.70
  12  -1  -4  308.87   19.40
  12  -1  -4  336.07   21.20
 -12   1   3   74.99    6.30
 -12   1   3   77.89    6.30
  12  -1  -3   80.19    6.50
  12  -1  -3   81.69    7.00
 -12   1   2   99.39    7.60
 -12   1   2  110.39    7.90
  12  -1  -2  106.89    7.70
  12  -1  -2  128.39    9.60
 -12   1   1    5.90    3.40
 -12   1   1    3.80    3.00
  12  -1  -1    4.90    2.90
  12  -1  -1   -1.90    4.10
 -12   1   0   -0.40    3.30
 -12   1   0    5.20    3.00
  12  -1   0    2.70    2.60
  12  -1   0    7.10    3.90
 -12   1  -1   47.40    5.50
 -12   1  -1   45.00    4.50
  12  -1   1   56.89    5.10
  12  -1   1   50.59    5.70
 -12   1  -2    3.00    4.20
 -12   1  -2   15.30    3.20
  12  -1   2   15.90    3.20
  12  -1   2   14.90    4.30
 -12   1  -3   -4.40    3.70
 -12   1  -3   -3.00    2.90
  12  -1   3    2.00    3.10
  12  -1   3    1.50    3.80
 -12   1  -4  186.18   12.80
 -12   1  -4  181.58   12.00
  12  -1   4  184.58   12.20
  12  -1   4  190.18   12.70
 -12   1  -5   -0.80    4.30
 -12   1  -5   -0.20    2.90
  12  -1   5    3.50    3.10
  12  -1   5    5.30    4.30
 -12   1  -6   32.60    5.30
 -12   1  -6   30.40    3.90
  12  -1   6   28.50    4.30
  12  -1   6   17.30    4.80
 -12   1  -7    7.10    4.50
 -12   1  -7   17.70    3.60
  12  -1   7   10.80    3.60
  12  -1   7    6.70    4.70
 -12   1  -8   -2.20    4.40
 -12   1  -8   -0.40    3.20
  12  -1   8   -2.80    3.30
  12  -1   8    3.00    4.60
 -12   1  -9  165.58   12.00
 -12   1  -9  157.08   10.80
  12  -1   9  176.58   11.90
  12  -1   9  170.98   11.90
 -12   1 -10   31.70    5.40
 -12   1 -10   24.00    4.40
  12  -1  10   24.80    4.50
  12  -1  10   34.90    5.70
 -12   1 -11   24.90    5.60
 -12   1 -11   28.20    4.20
  12  -1  11   30.50    4.90
  12  -1  11   25.30    6.00
 -12   1 -12  104.79    8.80
 -12   1 -12  107.59    8.40
  12  -1  12   90.59    7.50
  12  -1  12   69.89    8.00
 -13   1  21    6.20    4.50
 -13   1  21   11.70    4.40
  13  -1 -21    4.20    3.50
  13  -1 -21    7.20    6.20
 -13   1  20   19.80    4.70
 -13   1  20   26.20    4.50
  13  -1 -20   16.40    4.00
  13  -1 -20   19.90    6.20
 -13   1  19   55.39    5.40
 -13   1  19   62.09    5.90
  13  -1 -19   67.89    5.80
  13  -1 -19   58.19    7.20
 -13   1  18   26.10    4.80
 -13   1  18   19.20    4.10
  13  -1 -18   22.90    4.10
  13  -1 -18   19.70    5.90
 -13   1  17    4.70    3.50
 -13   1  17    4.20    3.40
  13  -1 -17    2.20    3.20
  13  -1 -17    9.80    5.30
 -13   1  16   15.70    3.90
 -13   1  16   17.10    3.60
  13  -1 -16   12.30    3.90
  13  -1 -16    6.50    5.10
 -13   1  15    1.80    3.30
 -13   1  15    2.40    3.30
  13  -1 -15   -5.30    3.40
  13  -1 -15    2.80    4.90
 -13   1  14   -5.70    3.60
 -13   1  14    1.50    2.90
  13  -1 -14   -0.90    3.10
  13  -1 -14   -7.80    4.60
 -13   1  13   -0.40    3.60
 -13   1  13    6.40    2.80
  13  -1 -13    1.30    3.10
  13  -1 -13    2.30    4.40
 -13   1  12   32.10    4.30
 -13   1  12   29.40    3.40
  13  -1 -12   36.30    4.20
  13  -1 -12   29.90    5.00
 -13   1  11   21.00    3.80
 -13   1  11   14.30    3.10
  13  -1 -11   23.40    3.80
  13  -1 -11   15.10    4.50
 -13   1  10  437.66   26.80
 -13   1  10  425.16   26.10
  13  -1 -10  437.76   26.80
  13  -1 -10  478.35   29.40
 -13   1   9    1.60    3.60
 -13   1   9    5.60    3.10
  13  -1  -9    5.70    3.10
  13  -1  -9    5.40    4.40
 -13   1   8   11.40    3.50
 -13   1   8    9.80    3.30
  13  -1  -8   10.90    3.10
  13  -1  -8    8.20    4.30
 -13   1   7  423.16   26.00
 -13   1   7  435.26   26.60
  13  -1  -7  410.06   25.20
  13  -1  -7  416.86   25.90
 -13   1   6    9.90    3.60
 -13   1   6    4.80    3.00
  13  -1  -6    7.30    3.00
  13  -1  -6    6.20    4.50
 -13   1   5  112.09    8.40
 -13   1   5  102.69    7.80
  13  -1  -5   91.99    7.10
  13  -1  -5   91.49    7.50
 -13   1   4  106.89    7.90
 -13   1   4   92.09    7.00
  13  -1  -4  105.19    7.70
  13  -1  -4   89.29    7.50
 -13   1   3  315.17   19.80
 -13   1   3  317.07   19.60
  13  -1  -3  343.37   21.40
  13  -1  -3  401.26   24.80
 -13   1   2  229.98   15.10
 -13   1   2  227.68   14.70
  13  -1  -2  217.28   14.10
  13  -1  -2  246.58   16.00
 -13   1   1  380.26   23.50
 -13   1   1  336.47   20.90
  13  -1  -1  349.07   21.70
  13  -1  -1  307.07   19.40
 -13   1   0    4.50    4.20
 -13   1   0    8.00    3.10
  13  -1   0   10.70    3.10
  13  -1   0    9.60    4.30
 -13   1  -1   36.50    4.90
 -13   1  -1   35.90    4.20
  13  -1   1   32.30    4.00
  13  -1   1   33.40    5.50
 -13   1  -2   39.50    5.40
 -13   1  -2   38.80    4.50
  13  -1   2   33.50    4.10
  13  -1   2   31.30    5.00
 -13   1  -3   -4.40    3.90
 -13   1  -3    5.20    3.50
  13  -1   3    3.10    3.50
  13  -1   3   -6.10    4.20
 -13   1  -4   16.70    4.40
 -13   1  -4   17.80    3.90
  13  -1   4   14.80    3.50
  13  -1   4    8.50    4.40
 -13   1  -5   16.80    5.10
 -13   1  -5   15.30    3.60
  13  -1   5   17.80    3.90
  13  -1   5   11.60    5.00
 -13   1  -6   78.19    7.50
 -13   1  -6   74.69    6.30
  13  -1   6   73.69    6.30
  13  -1   6   76.09    7.40
 -13   1  -7   43.90    6.10
 -13   1  -7   31.90    4.80
  13  -1   7   38.10    4.80
  13  -1   7   32.60    6.00
 -13   1  -8   -0.60    5.30
 -13   1  -8   12.90    3.90
  13  -1   8   14.80    3.90
  13  -1   8   10.80    5.90
 -13   1  -9   73.99    7.30
 -13   1  -9   74.89    6.50
  13  -1   9   82.09    6.70
  13  -1   9   81.59    8.60
 -14   1  20   42.80    5.60
 -14   1  20   35.90    5.30
  14  -1 -20   36.70    4.70
  14  -1 -20   19.20    7.10
 -14   1  19    3.80    3.50
 -14   1  19    4.90    4.10
  14  -1 -19    3.10    3.80
  14  -1 -19    6.30    6.00
 -14   1  18   26.60    5.00
 -14   1  18   27.30    4.20
  14  -1 -18   21.30    3.90
  14  -1 -18   20.90    6.20
 -14   1  17   45.10    5.10
 -14   1  17   50.49    5.40
  14  -1 -17   44.50    4.70
  14  -1 -17   44.00    6.70
 -14   1  16    9.60    3.90
 -14   1  16   10.20    3.60
  14  -1 -16    7.20    3.80
  14  -1 -16   15.20    5.50
 -14   1  15   -5.90    3.90
 -14   1  15    4.20    3.80
  14  -1 -15    1.60    3.60
  14  -1 -15   -1.50    4.80
 -14   1  14   11.20    4.30
 -14   1  14   18.80    4.00
  14  -1 -14   12.40    3.80
  14  -1 -14   11.30    5.20
 -14   1  13    7.30    4.20
 -14   1  13    5.00    3.30
  14  -1 -13    6.90    3.30
  14  -1 -13   10.30    5.10
 -14   1  12   39.50    5.00
 -14   1  12   29.50    4.10
  14  -1 -12   36.10    4.30
  14  -1 -12   43.00    5.90
 -14   1  11   35.30    4.50
 -14   1  11   42.70    4.50
  14  -1 -11   45.20    4.80
  14  -1 -11   32.90    5.60
 -14   1  10   25.80    4.20
 -14   1  10   32.80    3.80
  14  -1 -10   24.20    3.80
  14  -1 -10   38.30    5.60
 -14   1   9  247.68   15.80
 -14   1   9  253.67   15.90
  14  -1  -9  242.28   15.60
  14  -1  -9  257.77   16.90
 -14   1   8   23.60    4.70
 -14   1   8   24.50    3.90
  14  -1  -8   25.20    3.90
  14  -1  -8   26.60    4.90
 -14   1   7   22.50    4.40
 -14   1   7   11.10    3.50
  14  -1  -7   10.50    3.20
  14  -1  -7   20.80    4.50
 -14   1   6    0.20    3.60
 -14   1   6    5.20    3.30
  14  -1  -6    7.10    3.20
  14  -1  -6    2.50    4.30
 -14   1   5   36.00    4.80
 -14   1   5   35.00    4.40
  14  -1  -5   33.90    4.30
  14  -1  -5   34.30    5.60
 -14   1   4   84.19    6.90
 -14   1   4   75.69    6.20
  14  -1  -4   84.59    6.50
  14  -1  -4   68.39    7.00
 -14   1   3    4.80    3.60
 -14   1   3   -2.20    3.10
  14  -1  -3    0.30    3.30
  14  -1  -3    0.70    4.60
 -14   1   2  199.08   13.30
 -14   1   2  211.78   13.60
  14  -1  -2  218.88   14.10
  14  -1  -2  196.98   13.40
 -14   1   1   26.90    4.30
 -14   1   1   25.20    4.10
  14  -1  -1   30.20    4.20
  14  -1  -1   22.30    5.30
 -14   1   0   46.30    5.70
 -14   1   0   37.60    4.20
  14  -1   0   47.40    5.00
  14  -1   0   44.10    5.70
 -14   1  -1   15.80    4.70
 -14   1  -1   14.20    3.60
  14  -1   1   13.40    3.30
  14  -1   1   10.00    4.50
 -14   1  -2   13.60    4.60
 -14   1  -2   13.10    3.50
  14  -1   2   13.40    3.60
  14  -1   2    6.80    4.40
 -14   1  -3   -1.10    4.70
 -14   1  -3    2.40    3.40
  14  -1   3    0.70    3.60
  14  -1   3    2.70    4.60
 -14   1  -4   62.29    6.80
 -14   1  -4   60.99    6.00
  14  -1   4   55.49    5.70
  14  -1   4   55.49    6.80
 -14   1  -5   -2.50    4.50
 -14   1  -5    8.50    4.30
  14  -1   5   -6.70    3.60
  14  -1   5   -3.30    6.10
 -14   1  -6   12.60    5.00
 -14   1  -6    1.90    3.70
  14  -1   6   -3.70    4.00
  14  -1   6   -8.20    6.60
 -14   1  -7    4.50    5.40
 -14   1  -7    6.80    4.10
  14  -1   7    9.20    4.40
 -15   1  17   24.00    4.70
 -15   1  17   14.90    4.20
  15  -1 -17   23.20    4.00
  15  -1 -17   22.00    6.10
 -15   1  16   10.60    4.10
 -15   1  16    9.00    3.90
  15  -1 -16   13.70    3.80
  15  -1 -16    0.70    5.90
 -15   1  15   75.79    6.60
 -15   1  15   60.99    5.70
  15  -1 -15   63.09    5.70
  15  -1 -15   58.79    7.20
 -15   1  14    4.20    3.80
 -15   1  14    4.90    3.60
  15  -1 -14    0.60    3.20
  15  -1 -14    7.10    5.70
 -15   1  13   97.09    7.90
 -15   1  13  110.59    8.20
  15  -1 -13  102.49    7.60
  15  -1 -13  115.79    9.30
 -15   1  12  118.59    8.90
 -15   1  12  144.69   10.00
  15  -1 -12  138.29    9.50
  15  -1 -12  124.79    9.70
 -15   1  11   97.19    7.40
 -15   1  11  107.99    8.00
  15  -1 -11  113.29    8.20
  15  -1 -11  107.69    8.90
 -15   1  10   73.69    6.30
 -15   1  10   66.49    5.80
  15  -1 -10   63.69    5.60
  15  -1 -10   68.59    7.40
 -15   1   9   -2.80    4.30
 -15   1   9    4.70    3.20
  15  -1  -9   -2.20    3.00
  15  -1  -9    4.80    5.10
 -15   1   8    1.60    4.30
 -15   1   8    3.00    3.40
  15  -1  -8    8.40    3.30
  15  -1  -8    3.00    4.80
 -15   1   7   44.30    5.20
 -15   1   7   40.70    4.90
  15  -1  -7   49.90    4.90
  15  -1  -7   42.90    5.80
 -15   1   6   33.30    5.10
 -15   1   6   30.20    4.50
  15  -1  -6   40.20    4.60
  15  -1  -6   44.30    5.70
 -15   1   5   29.00    5.10
 -15   1   5   32.80    4.70
  15  -1  -5   31.70    4.20
  15  -1  -5   25.40    5.20
 -15   1   4    0.20    4.00
 -15   1   4    4.20    3.80
  15  -1  -4    1.10    3.20
  15  -1  -4    5.30    4.90
 -15   1   3   97.09    7.80
 -15   1   3   92.49    7.10
  15  -1  -3  105.89    7.90
  15  -1  -3  105.19    8.80
 -15   1   2   71.09    6.50
 -15   1   2   76.79    6.40
  15  -1  -2   82.09    6.80
  15  -1  -2   93.89    8.50
 -15   1   1    5.90    4.30
 -15   1   1    9.40    3.40
  15  -1  -1   11.00    4.00
  15  -1  -1    3.60    5.10
 -15   1   0   72.29    7.30
 -15   1   0   70.59    6.30
  15  -1   0   68.19    6.20
  15  -1   0   60.19    6.70
 -15   1  -1    2.90    5.10
 -15   1  -1    7.80    3.70
  15  -1   1   -2.80    4.10
  15  -1   1    1.90    5.00
 -15   1  -2   49.70    6.20
 -15   1  -2   46.20    5.10
  15  -1   2   44.80    5.20
  15  -1   2   49.30    7.40
 -15   1  -3   36.00    6.00
 -15   1  -3   41.00    4.90
  15  -1   3   44.70    5.20
  15  -1   3   50.29    7.80
 -16   1  13    8.80    3.60
 -16   1  13   11.40    4.00
  16  -1 -13    5.70    3.80
  16  -1 -13    1.50    7.00
 -16   1  12  101.29    7.70
 -16   1  12  105.69    8.00
  16  -1 -12  101.99    7.70
  16  -1 -12  101.49    9.10
 -16   1  11   43.40    5.70
 -16   1  11   59.69    5.70
  16  -1 -11   50.29    5.10
  16  -1 -11   47.60    7.10
 -16   1  10    7.50    4.40
 -16   1  10   -0.10    3.80
  16  -1 -10    5.40    3.30
  16  -1 -10   -1.10    5.40
 -16   1   9   21.00    4.60
 -16   1   9   19.30    4.50
  16  -1  -9   25.40    4.00
  16  -1  -9   11.80    5.90
 -16   1   8  144.89   10.40
 -16   1   8  165.28   11.20
  16  -1  -8  150.28   10.10
  16  -1  -8  154.08   11.40
 -16   1   7   -1.20    5.10
 -16   1   7    2.20    3.50
  16  -1  -7   -1.40    3.60
  16  -1  -7    7.20    5.10
 -16   1   6  189.58   12.60
 -16   1   6  194.88   13.00
  16  -1  -6  175.18   11.70
  16  -1  -6  214.38   14.50
 -16   1   5    8.80    4.80
 -16   1   5   -1.60    4.30
  16  -1  -5    6.80    3.90
  16  -1  -5    6.60    5.50
 -16   1   4    2.80    3.80
 -16   1   4    1.60    3.60
  16  -1  -4    0.90    3.50
  16  -1  -4    6.50    5.90
 -16   1   3    0.50    4.20
 -16   1   3   -4.50    4.40
  16  -1  -3   -0.20    3.40
  16  -1  -3    3.70    5.90
 -16   1   2   11.70    4.20
 -16   1   2    7.00    3.80
  16  -1  -2    6.50    3.70
  16  -1  -2   12.60    6.20
 -16  -2   5    7.50    5.70
 -16  -2   5    1.60    3.80
  16   2  -6    3.50    4.00
  16   2  -6    2.20    6.50
 -16  -2   6    1.40    5.70
 -16  -2   6   -3.10    3.80
  16   2  -7   11.20    4.40
  16   2  -7    6.60    6.00
 -16  -2   7   10.00    5.80
 -16  -2   7   12.20    4.10
  16   2  -8    1.10    3.90
  16   2  -8    3.70    6.30
 -16  -2   8    1.10    4.90
 -16  -2   8   -2.00    4.00
  16   2  -9   16.30    4.30
  16   2  -9   14.60    6.00
 -16  -2   9   16.30    4.60
 -16  -2   9   15.00    4.60
 -16  -2  10   10.10    4.60
  15   2   2   79.29    7.80
 -15  -2  -2   60.49    7.10
 -15  -2  -2   70.79    5.90
  15   2   1   38.40    5.40
  15   2   1   51.79    6.70
 -15  -2  -1   45.60    6.00
 -15  -2  -1   41.90    5.20
  15   2   0    9.40    4.30
  15   2   0   15.60    5.00
 -15  -2   0   16.60    5.20
 -15  -2   0   14.00    3.70
  15   2  -1   48.30    5.60
  15   2  -1   47.70    5.90
 -15  -2   1   49.20    6.40
 -15  -2   1   68.69    6.10
  15   2  -2    0.90    4.10
  15   2  -2    9.10    4.80
 -15  -2   2    1.80    4.80
 -15  -2   2    9.80    3.50
  15   2  -3    3.70    3.70
  15   2  -3    1.40    4.70
 -15  -2   3   -0.60    5.10
 -15  -2   3   -5.30    3.70
  15   2  -4   66.29    5.80
  15   2  -4   72.59    6.90
 -15  -2   4   74.29    7.30
 -15  -2   4   65.79    6.20
  15   2  -5    2.40    3.30
  15   2  -5   -1.60    4.50
 -15  -2   5    3.10    4.50
 -15  -2   5   -1.70    3.10
  15   2  -6   18.10    3.70
  15   2  -6   19.20    5.30
 -15  -2   6   14.40    5.10
 -15  -2   6   16.80    3.90
  15   2  -7   27.50    4.10
  15   2  -7   24.70    5.20
 -15  -2   7   22.50    5.30
 -15  -2   7   18.90    4.10
  15   2  -8   54.79    5.50
  15   2  -8   52.39    6.30
 -15  -2   8   52.19    5.80
 -15  -2   8   55.29    5.40
  15   2  -9    5.60    4.00
  15   2  -9    2.70    4.80
 -15  -2   9    8.00    4.10
 -15  -2   9    7.80    3.80
  15   2 -10   14.50    3.90
  15   2 -10   12.10    4.90
 -15  -2  10   12.30    4.90
 -15  -2  10   10.00    3.90
  15   2 -11   12.00    3.80
  15   2 -11   16.00    5.10
 -15  -2  11   12.50    4.50
 -15  -2  11    4.30    4.00
  15   2 -12  171.28   11.60
  15   2 -12  150.48   10.90
 -15  -2  12  173.38   12.10
 -15  -2  12  170.78   11.60
  15   2 -13  172.28   11.60
  15   2 -13  164.28   11.60
 -15  -2  13  151.98   10.80
 -15  -2  13  160.68   11.10
  15   2 -14   11.70    3.80
  15   2 -14    4.90    5.80
 -15  -2  14   12.20    4.40
 -15  -2  14   10.50    4.70
  15   2 -15    3.00    3.50
  15   2 -15   13.90    7.00
 -15  -2  15    5.10    4.20
 -15  -2  15    7.10    4.30
  15   2 -16    3.60    3.80
 -15  -2  16    3.20    4.70
 -15  -2  16   -3.00    4.80
  14   2   5    1.30    4.70
  14   2   5    3.50    4.80
 -14  -2  -5    8.40    5.60
 -14  -2  -5   -4.10    3.30
  14   2   4   39.90    5.80
  14   2   4   42.80    6.20
 -14  -2  -4   39.90    6.90
 -14  -2  -4   50.19    5.10
  14   2   3   12.90    4.40
  14   2   3   25.40    5.50
 -14  -2  -3   16.90    5.90
 -14  -2  -3   27.70    4.20
  14   2   2   13.10    4.30
  14   2   2   13.50    4.60
 -14  -2  -2   18.10    5.10
 -14  -2  -2   22.00    3.90
  14   2   1   19.00    4.40
  14   2   1    8.00    4.40
 -14  -2  -1   19.60    5.20
 -14  -2  -1   14.20    3.70
  14   2   0   16.10    4.30
  14   2   0   23.60    4.40
 -14  -2   0   25.10    5.60
 -14  -2   0   22.50    3.60
  14   2  -1   73.39    6.80
  14   2  -1   78.19    6.80
 -14  -2   1   72.29    7.20
 -14  -2   1   79.59    6.60
  14   2  -2    8.90    4.00
  14   2  -2    2.00    4.20
 -14  -2   2    2.70    4.50
 -14  -2   2    2.70    3.20
  14   2  -3   38.50    4.90
  14   2  -3   31.40    5.00
 -14  -2   3   35.80    5.30
 -14  -2   3   28.90    4.20
  14   2  -4    3.80    3.50
  14   2  -4    2.80    4.10
 -14  -2   4   -2.00    4.70
 -14  -2   4    1.10    3.20
  14   2  -5   25.00    4.10
  14   2  -5   27.60    5.10
 -14  -2   5   20.70    4.40
 -14  -2   5   16.50    3.50
  14   2  -6   57.69    5.40
  14   2  -6   51.89    5.90
 -14  -2   6   52.39    5.80
 -14  -2   6   49.50    5.00
  14   2  -7   22.80    3.70
  14   2  -7   25.10    4.70
 -14  -2   7   25.60    4.90
 -14  -2   7   32.00    4.30
  14   2  -8   69.29    5.80
  14   2  -8   64.89    6.50
 -14  -2   8   79.79    7.00
 -14  -2   8   69.69    6.00
  14   2  -9   25.40    4.20
  14   2  -9   17.50    4.40
 -14  -2   9   17.70    4.60
 -14  -2   9   13.80    3.70
  14   2 -10  130.89    9.00
  14   2 -10  142.29   10.40
 -14  -2  10  119.69    9.00
 -14  -2  10  122.79    8.80
  14   2 -11   59.39    5.50
  14   2 -11   59.79    6.20
 -14  -2  11   53.59    5.60
 -14  -2  11   59.59    5.70
  14   2 -12   33.00    4.50
  14   2 -12   27.80    5.40
 -14  -2  12   36.30    5.20
 -14  -2  12   36.10    4.60
  14   2 -13   -1.00    3.40
  14   2 -13    1.40    4.50
 -14  -2  13    1.80    4.60
 -14  -2  13    4.90    4.20
  14   2 -14   -0.30    3.20
  14   2 -14    3.80    4.70
 -14  -2  14    2.00    4.60
 -14  -2  14    5.60    4.10
  14   2 -15    7.60    3.30
  14   2 -15    5.30    5.20
 -14  -2  15    9.90    5.00
 -14  -2  15    7.20    4.40
  14   2 -16   41.70    4.70
  14   2 -16   33.00    6.00
 -14  -2  16   36.90    5.60
 -14  -2  16   36.30    5.30
  14   2 -17   -0.30    3.80
  14   2 -17   -3.80    5.30
 -14  -2  17   -3.00    4.60
 -14  -2  17    2.50    4.30
  14   2 -18   30.40    4.30
  14   2 -18   21.30    6.50
 -14  -2  18   26.90    5.40
 -14  -2  18   26.00    5.60
  13   2   8   -8.70    5.00
  13   2   8    0.50    4.90
 -13  -2  -8   -1.20    6.40
 -13  -2  -8    0.80    4.30
  13   2   7    9.40    4.70
  13   2   7    6.10    4.20
 -13  -2  -7    2.90    6.90
 -13  -2  -7    3.80    3.60
  13   2   6   14.40    4.30
  13   2   6   15.00    4.40
 -13  -2  -6   12.90    6.20
 -13  -2  -6   14.50    3.50
  13   2   5   15.40    4.30
  13   2   5   15.70    4.40
 -13  -2  -5   10.80    5.80
 -13  -2  -5   16.60    3.60
  13   2   4    1.80    3.90
  13   2   4    9.50    4.20
 -13  -2  -4   -1.40    5.30
 -13  -2  -4    4.50    3.00
  13   2   3  101.69    7.90
  13   2   3   96.39    8.00
 -13  -2  -3  116.09    9.40
 -13  -2  -3   87.29    6.50
  13   2   2  112.29    8.30
  13   2   2  112.69    8.60
 -13  -2  -2  104.49    8.50
 -13  -2  -2  111.49    8.00
  13   2   1  192.58   12.80
  13   2   1  196.88   13.10
 -13  -2  -1  172.88   12.20
 -13  -2  -1  185.88   12.30
  13   2   0  184.38   12.30
  13   2   0  177.28   12.00
 -13  -2   0  181.58   12.30
 -13  -2   0  199.78   12.80
  13   2  -1  227.68   14.80
  13   2  -1  224.78   14.70
 -13  -2   1  203.08   13.60
 -13  -2   1  209.78   13.60
  13   2  -2   50.89    5.10
  13   2  -2   46.60    5.30
 -13  -2   2   46.00    5.40
 -13  -2   2   45.20    4.60
  13   2  -3  201.68   13.20
  13   2  -3  204.18   13.60
 -13  -2   3  193.88   13.10
 -13  -2   3  171.68   11.20
  13   2  -4   17.90    3.80
  13   2  -4   11.60    4.40
 -13  -2   4   13.10    4.40
 -13  -2   4   12.90    3.30
  13   2  -5   15.10    3.90
  13   2  -5   23.40    4.50
 -13  -2   5   24.20    4.90
 -13  -2   5   21.50    3.80
  13   2  -6  161.58   10.80
  13   2  -6  149.39   10.50
 -13  -2   6  171.98   11.90
 -13  -2   6  141.39    9.80
  13   2  -7  542.75   32.90
  13   2  -7  555.94   33.80
 -13  -2   7  584.14   35.60
 -13  -2   7  537.45   32.50
  13   2  -8   94.99    7.10
  13   2  -8  100.79    7.80
 -13  -2   8   91.39    7.40
 -13  -2   8  107.39    7.90
  13   2  -9    2.30    3.20
  13   2  -9   -1.30    3.70
 -13  -2   9    7.80    4.00
 -13  -2   9    2.80    3.20
  13   2 -10  140.99    9.70
  13   2 -10  148.19   10.60
 -13  -2  10  138.69    9.80
 -13  -2  10  138.69    9.70
  13   2 -11   10.40    3.30
  13   2 -11    5.80    4.60
 -13  -2  11   13.80    4.10
 -13  -2  11   11.30    3.70
  13   2 -12   -0.40    2.90
  13   2 -12    0.00    4.20
 -13  -2  12    1.30    4.30
 -13  -2  12   -6.00    3.50
  13   2 -13    5.20    2.90
  13   2 -13   12.60    4.80
 -13  -2  13    5.90    4.70
 -13  -2  13   11.40    3.70
  13   2 -14   16.20    3.50
  13   2 -14   15.40    4.50
 -13  -2  14   11.30    4.10
 -13  -2  14   18.50    3.90
  13   2 -15    6.60    3.30
  13   2 -15   12.00    4.70
 -13  -2  15    8.60    4.20
 -13  -2  15   11.50    3.70
  13   2 -16   -4.50    3.50
  13   2 -16   -0.80    4.70
 -13  -2  16    6.00    4.20
 -13  -2  16   -6.00    4.20
  13   2 -17   75.69    6.50
  13   2 -17   64.39    7.00
 -13  -2  17   65.19    6.00
 -13  -2  17   70.19    6.60
  13   2 -18   22.60    4.00
  13   2 -18   22.80    5.70
 -13  -2  18   26.40    4.70
 -13  -2  18   23.60    4.40
  13   2 -19  178.58   11.90
  13   2 -19  200.38   13.90
 -13  -2  19  194.28   12.90
 -13  -2  19  187.58   12.80
  13   2 -20   36.20    4.40
  13   2 -20   41.10    7.10
 -13  -2  20   46.80    5.40
 -13  -2  20   43.30    6.00
  12   2  11   13.80    4.50
  12   2  11    2.20    4.50
 -12  -2 -11   -3.40    5.80
 -12  -2 -11    0.70    4.20
  12   2  10    5.10    4.80
  12   2  10    8.10    4.60
 -12  -2 -10    3.90    6.10
 -12  -2 -10   14.10    4.00
  12   2   9    5.40    4.70
  12   2   9   11.80    4.50
 -12  -2  -9    5.60    5.90
 -12  -2  -9   14.00    3.80
  12   2   8    1.00    4.20
  12   2   8    1.30    3.60
 -12  -2  -8    5.50    5.90
 -12  -2  -8    0.70    3.20
  12   2   7   -2.20    3.70
  12   2   7   -1.20    3.70
 -12  -2  -7   -4.10    5.50
 -12  -2  -7   -0.10    3.10
  12   2   6   40.30    4.70
  12   2   6   37.00    5.20
 -12  -2  -6   35.80    6.20
 -12  -2  -6   45.80    4.90
  12   2   5   47.30    4.80
  12   2   5   54.99    5.70
 -12  -2  -5   50.39    6.00
 -12  -2  -5   54.49    5.00
  12   2   4  134.19    9.40
  12   2   4  123.99    9.10
 -12  -2  -4  135.59   10.00
 -12  -2  -4  126.89    8.70
  12   2   3   -2.30    3.10
  12   2   3    3.70    3.70
 -12  -2  -3    2.90    4.00
 -12  -2  -3   -1.70    2.70
  12   2   2    0.30    2.90
  12   2   2    0.60    3.80
 -12  -2  -2    5.40    3.90
 -12  -2  -2    0.50    2.60
  12   2   1  193.58   12.60
  12   2   1  195.38   12.90
 -12  -2  -1  213.08   14.00
 -12  -2  -1  176.28   11.50
  12   2   0  271.17   17.00
  12   2   0  280.67   17.80
 -12  -2   0  254.87   16.40
 -12  -2   0  293.37   18.50
  12   2  -1  101.79    7.40
  12   2  -1   96.39    7.60
 -12  -2   1   88.39    7.40
 -12  -2   1   89.89    6.80
  12   2  -2   11.40    3.00
  12   2  -2    8.40    4.00
 -12  -2   2    8.50    4.70
 -12  -2   2   14.90    3.00
  12   2  -3   44.60    4.50
  12   2  -3   38.90    4.80
 -12  -2   3   37.20    5.10
 -12  -2   3   38.00    4.10
  12   2  -4   29.30    4.00
  12   2  -4   27.10    4.30
 -12  -2   4   22.10    4.50
 -12  -2   4   27.50    4.00
  12   2  -5  267.47   16.90
  12   2  -5  339.67   21.20
 -12  -2   5  364.16   22.80
 -12  -2   5  299.77   18.80
  12   2  -6  108.59    7.90
  12   2  -6  120.99    8.80
 -12  -2   6  129.59    9.40
 -12  -2   6  105.29    7.50
  12   2  -7   31.00    4.10
  12   2  -7   17.60    3.90
 -12  -2   7   26.10    4.30
 -12  -2   7   26.30    3.40
 -12  -2   8  889.91   53.49
 -12  -2   8  687.63   41.50
  12   2  -9  218.98   14.10
  12   2  -9  246.38   15.90
 -12  -2   9  250.27   16.20
 -12  -2   9  245.38   15.70
  12   2 -10    5.40    3.00
  12   2 -10    1.60    3.70
 -12  -2  10    6.90    4.30
 -12  -2  10    1.30    2.70
  12   2 -11    4.60    2.80
  12   2 -11    0.60    3.80
 -12  -2  11   -2.20    3.60
 -12  -2  11    0.50    3.30
  12   2 -12   13.30    3.20
  12   2 -12    9.60    4.50
 -12  -2  12   31.30    4.50
 -12  -2  12   21.70    3.80
  12   2 -13   54.29    5.00
  12   2 -13   49.70    5.50
 -12  -2  13   44.50    5.10
 -12  -2  13   49.40    4.80
  12   2 -14    9.20    3.30
  12   2 -14    9.50    4.30
 -12  -2  14    6.50    3.70
 -12  -2  14    2.10    3.10
  12   2 -15    7.50    3.20
  12   2 -15    8.10    4.20
 -12  -2  15    7.00    4.00
 -12  -2  15    3.40    3.30
  12   2 -16   83.59    6.60
  12   2 -16   96.99    8.00
 -12  -2  16  108.39    8.30
 -12  -2  16  100.79    7.60
  12   2 -17  134.19    9.20
  12   2 -17  154.68   11.20
 -12  -2  17  142.79    9.80
 -12  -2  17  140.69    9.80
  12   2 -18   -0.20    3.40
  12   2 -18    7.00    5.00
 -12  -2  18    4.30    3.70
 -12  -2  18    4.70    3.80
  12   2 -19   -0.10    3.30
  12   2 -19    1.90    5.20
 -12  -2  19    0.60    3.90
 -12  -2  19   -2.70    4.40
  12   2 -20   57.39    6.20
  12   2 -20   52.19    6.40
 -12  -2  20   47.30    5.20
 -12  -2  20   54.69    5.60
  12   2 -21   41.70    5.20
  12   2 -21   33.30    6.10
 -12  -2  21   39.60    5.10
 -12  -2  21   40.10    5.60
  12   2 -22   30.00    4.10
  12   2 -22   38.60    7.00
 -12  -2  22   26.30    4.50
 -12  -2  22   36.80    6.60
  11   2  13  102.79    8.90
  11   2  13   96.09    8.20
 -11  -2 -13   77.89    8.70
 -11  -2 -13  109.29    8.10
  11   2  12   11.60    4.80
  11   2  12    5.00    4.10
 -11  -2 -12   12.30    5.90
 -11  -2 -12   10.10    4.00
  11   2  11   -2.10    4.20
  11   2  11    1.60    3.90
 -11  -2 -11    5.30    6.60
 -11  -2 -11    3.30    3.20
  11   2  10   24.60    5.20
  11   2  10   27.40    4.80
 -11  -2 -10   18.90    6.60
 -11  -2 -10   25.70    3.80
  11   2   9   -0.30    3.70
  11   2   9    4.10    3.90
 -11  -2  -9    1.00    5.20
 -11  -2  -9    5.00    3.20
  11   2   8  198.18   13.00
  11   2   8  245.18   15.70
 -11  -2  -8  203.78   14.00
 -11  -2  -8  175.08   11.50
  11   2   7   54.99    5.40
  11   2   7   57.89    5.60
 -11  -2  -7   67.79    6.70
 -11  -2  -7   60.99    5.40
  11   2   6   45.60    4.70
  11   2   6   43.10    5.00
 -11  -2  -6   42.50    5.70
 -11  -2  -6   39.20    4.10
  11   2   5    8.90    3.10
  11   2   5    8.00    3.60
 -11  -2  -5    5.00    3.70
 -11  -2  -5    3.70    3.20
  11   2   4  448.16   27.30
  11   2   4  419.26   25.80
 -11  -2  -4  425.56   26.30
 -11  -2  -4  401.56   24.70
  11   2   3  363.96   22.40
  11   2   3  357.76   22.20
 -11  -2  -3  363.86   22.80
 -11  -2  -3  351.66   21.60
  11   2   2   16.90    2.90
  11   2   2   13.10    3.60
 -11  -2  -2   16.90    4.10
 -11  -2  -2   18.50    3.20
  11   2   1   75.79    5.80
  11   2   1   87.79    7.00
 -11  -2  -1   98.99    7.70
 -11  -2  -1   72.39    5.90
  11   2   0   26.30    3.40
  11   2   0   26.00    4.10
 -11  -2   0   17.60    4.40
 -11  -2   0   31.10    3.70
  11   2  -1   -5.90    2.70
  11   2  -1    4.00    3.70
 -11  -2   1   -5.20    3.60
 -11  -2   1   -0.30    2.20
  11   2  -2    3.30    3.00
  11   2  -2    5.40    3.50
 -11  -2   2    2.30    4.00
 -11  -2   2    4.30    2.60
  11   2  -3   87.69    6.60
  11   2  -3   76.79    6.50
 -11  -2   3   84.99    7.20
 -11  -2   3   79.59    6.40
  11   2  -4  484.85   29.60
  11   2  -4  462.05   28.30
 -11  -2   4  482.15   29.70
 -11  -2   4  453.05   27.80
  11   2  -5  170.38   11.20
  11   2  -5  173.68   11.80
 -11  -2   5  187.08   12.60
 -11  -2   5  197.98   12.80
  11   2  -6    1.30    2.90
  11   2  -6    6.50    3.40
 -11  -2   6    0.00    3.70
 -11  -2   6   13.50    2.70
  11   2  -7    9.80    2.90
  11   2  -7   12.20    3.70
 -11  -2   7   16.30    4.10
 -11  -2   7   12.00    2.80
  11   2  -8    6.80    2.60
  11   2  -8    7.10    3.60
 -11  -2   8    7.60    4.10
 -11  -2   8   -1.30    2.70
  11   2  -9   35.80    4.20
  11   2  -9   24.40    4.40
 -11  -2   9   42.50    4.90
 -11  -2   9   39.20    4.10
  11   2 -10   17.30    3.50
  11   2 -10   15.70    4.30
 -11  -2  10   18.70    3.80
 -11  -2  10   18.50    3.10
  11   2 -11   40.10    4.40
  11   2 -11   37.30    4.70
 -11  -2  11   31.00    4.60
 -11  -2  11   37.40    4.10
  11   2 -12    0.60    2.60
  11   2 -12    3.60    3.60
 -11  -2  12    2.70    3.40
 -11  -2  12    1.50    3.00
  11   2 -13   26.20    3.80
  11   2 -13   19.20    4.20
 -11  -2  13   21.90    4.00
 -11  -2  13   27.30    3.90
  11   2 -14   -5.50    2.70
  11   2 -14    2.10    4.00
 -11  -2  14    0.20    3.40
 -11  -2  14    1.80    2.70
  11   2 -15   -1.90    2.80
  11   2 -15   -1.90    3.60
 -11  -2  15   -1.10    4.10
 -11  -2  15   -3.30    3.20
  11   2 -16    2.60    3.20
  11   2 -16    1.10    4.30
 -11  -2  16    6.70    4.10
 -11  -2  16   -1.30    3.40
  11   2 -17   21.60    3.60
  11   2 -17   17.50    4.80
 -11  -2  17   17.40    4.60
 -11  -2  17   16.00    3.70
  11   2 -18    5.40    3.20
  11   2 -18   -0.30    4.80
 -11  -2  18    0.60    3.90
 -11  -2  18   -0.30    3.20
  11   2 -19    4.70    3.50
  11   2 -19    3.20    4.90
 -11  -2  19   -3.30    4.20
 -11  -2  19   -1.60    3.70
  11   2 -20    2.00    3.30
  11   2 -20    2.80    5.10
 -11  -2  20   -1.30    4.00
 -11  -2  20   -3.30    3.50
  11   2 -21   26.90    4.10
  11   2 -21   13.10    5.50
 -11  -2  21   14.40    4.80
 -11  -2  21   28.90    5.10
  11   2 -22   17.80    3.90
  11   2 -22    9.30    6.00
 -11  -2  22   20.20    5.10
 -11  -2  22   13.80    5.00
  11   2 -23    9.60    3.50
  11   2 -23    4.40    6.10
 -11  -2  23    8.80    4.60
 -11  -2  23    8.80    5.80
  10   2  15   55.19    7.60
  10   2  15   58.49    6.90
  10   2  15   62.99    6.50
 -10  -2 -15   68.69    6.90
 -10  -2 -15   69.49    6.80
  10   2  14   -0.30    5.20
  10   2  14    3.00    3.90
 -10  -2 -14    3.50    5.30
 -10  -2 -14   -1.20    3.50
 -10  -2 -14    0.80    4.00
  10   2  13   13.90    4.70
  10   2  13   25.80    4.60
 -10  -2 -13   13.10    5.90
 -10  -2 -13   18.00    4.10
  10   2  12    8.00    4.40
  10   2  12   -3.70    3.60
 -10  -2 -12    5.90    5.50
 -10  -2 -12    1.90    3.60
  10   2  11   41.90    4.90
  10   2  11   54.99    5.50
 -10  -2 -11   39.60    6.20
 -10  -2 -11   63.19    5.50
  10   2  10   50.49    5.00
  10   2  10   61.79    5.50
 -10  -2 -10   48.70    6.00
 -10  -2 -10   57.89    5.20
  10   2   9  112.39    8.10
  10   2   9  107.99    8.10
 -10  -2  -9  100.59    8.20
 -10  -2  -9  110.89    8.00
  10   2   8   26.50    3.70
  10   2   8   30.70    4.10
 -10  -2  -8   21.50    4.80
 -10  -2  -8   19.50    3.80
  10   2   7  111.49    7.80
  10   2   7  120.29    8.70
 -10  -2  -7  111.19    8.30
 -10  -2  -7  108.69    7.80
  10   2   6  337.57   20.80
  10   2   6  345.27   21.50
 -10  -2  -6  332.37   20.70
 -10  -2  -6  358.46   22.30
  10   2   5  224.38   14.30
  10   2   5  209.38   13.70
 -10  -2  -5  213.38   13.90
 -10  -2  -5  211.38   13.80
  10   2   4    3.00    2.70
  10   2   4   -3.70    3.40
 -10  -2  -4    4.70    3.60
 -10  -2  -4    1.80    2.40
  10   2   3   77.09    6.00
  10   2   3   65.09    5.80
 -10  -2  -3   76.79    6.60
 -10  -2  -3   64.69    5.40
  10   2   2   28.60    3.50
  10   2   2   19.80    3.90
 -10  -2  -2   25.60    4.20
 -10  -2  -2   18.30    3.30
  10   2   1  346.77   21.40
  10   2   1  343.47   21.50
 -10  -2  -1  400.96   24.80
 -10  -2  -1  344.27   21.40
  10   2   0   11.80    2.70
  10   2   0   20.50    3.90
 -10  -2   0   21.30    4.10
 -10  -2   0   14.00    2.70
  10   2  -1    3.80    2.60
  10   2  -1    1.00    3.50
 -10  -2   1    4.30    3.30
 -10  -2   1    5.10    2.60
  10   2  -2  182.18   12.00
  10   2  -2  187.18   12.40
 -10  -2   2  207.78   13.60
 -10  -2   2  191.98   12.60
  10   2  -3   90.49    6.70
  10   2  -3   72.59    6.30
 -10  -2   3   66.99    5.80
 -10  -2   3   67.69    5.80
  10   2  -4  674.23   40.70
  10   2  -4  605.14   36.80
 -10  -2   4  678.73   41.10
 -10  -2   4  630.94   38.20
  10   2  -5 1003.70   60.09
  10   2  -5 1029.80   61.59
 -10  -2   5 1001.20   59.99
 -10  -2   5 1075.59   64.09
  10   2  -6  116.79    8.20
  10   2  -6   97.79    7.50
 -10  -2   6  113.39    8.60
 -10  -2   6  103.89    7.30
  10   2  -7  377.16   23.30
  10   2  -7  372.26   23.20
 -10  -2   7  357.36   22.40
 -10  -2   7  358.96   22.10
  10   2  -8  526.45   32.00
  10   2  -8  415.06   25.70
 -10  -2   8  523.85   32.00
 -10  -2   8  473.65   28.90
  10   2  -9  269.97   17.10
  10   2  -9  297.37   18.80
 -10  -2   9  274.47   17.60
 -10  -2   9  271.07   17.30
  10   2 -10 1088.99   65.09
  10   2 -10 1100.99   65.69
 -10  -2  10 1107.39   66.29
 -10  -2  10 1095.29   65.29
  10   2 -11  528.25   32.20
  10   2 -11  537.05   32.70
 -10  -2  11  517.35   31.80
 -10  -2  11  518.15   31.40
  10   2 -12  248.78   15.90
  10   2 -12  261.57   16.80
 -10  -2  12  264.87   17.00
 -10  -2  12  254.17   16.10
  10   2 -13   21.00    3.80
  10   2 -13   16.20    3.80
 -10  -2  13   13.30    4.00
 -10  -2  13   16.00    3.50
  10   2 -14   28.20    3.80
  10   2 -14   29.70    4.50
 -10  -2  14   29.90    4.60
 -10  -2  14   28.80    3.80
  10   2 -15   92.19    7.00
  10   2 -15  102.09    7.70
 -10  -2  15  102.29    7.80
 -10  -2  15  100.29    7.10
  10   2 -16   -1.30    2.70
  10   2 -16   -4.10    3.90
 -10  -2  16    1.40    3.40
 -10  -2  16    3.20    3.10
  10   2 -17  140.99    9.70
  10   2 -17  140.99   10.20
 -10  -2  17  128.79    9.10
 -10  -2  17  138.39    9.40
  10   2 -18   22.10    4.00
  10   2 -18   24.60    4.90
 -10  -2  18   24.70    4.30
 -10  -2  18   30.10    4.00
  10   2 -19   52.09    5.00
  10   2 -19   46.60    5.80
 -10  -2  19   44.00    5.30
 -10  -2  19   45.90    4.80
  10   2 -20   20.60    3.70
  10   2 -20   18.60    5.30
 -10  -2  20   17.50    4.60
 -10  -2  20   24.00    4.40
  10   2 -21    4.90    3.20
  10   2 -21    1.10    5.00
 -10  -2  21   -0.90    3.90
 -10  -2  21   -3.30    4.10
  10   2 -22   11.90    3.50
  10   2 -22   15.10    5.90
 -10  -2  22    2.80    4.20
 -10  -2  22    0.10    4.40
  10   2 -23   12.90    4.20
  10   2 -23   -1.00    7.70
  10   2 -23   11.20    6.20
 -10  -2  23   12.10    4.70
 -10  -2  23   10.20    4.80
  10   2 -24   25.50    4.30
  10   2 -24   24.80    6.40
  10   2 -24   44.70    9.80
 -10  -2  24   31.90    5.00
 -10  -2  24   29.40    6.30
   9   2  16   21.30    4.30
   9   2  16   17.20    4.70
   9   2  16   43.10    4.90
  -9  -2 -16   31.20    4.70
  -9  -2 -16   23.80    4.40
   9   2  15   19.50    4.90
   9   2  15   20.50    4.80
   9   2  15   20.00    4.30
  -9  -2 -15   24.80    4.20
  -9  -2 -15   18.90    4.10
   9   2  14  143.79   10.30
   9   2  14  147.29   10.30
  -9  -2 -14  139.19   10.70
  -9  -2 -14  138.49    9.60
  -9  -2 -14  124.59    8.90
  -9  -2 -13   53.89    6.10
  -9  -2 -13   62.09    5.50
   9   2  12  209.68   13.70
   9   2  12  206.18   13.40
  -9  -2 -12  192.58   13.00
  -9  -2 -12  198.68   13.10
   9   2  11  418.26   25.50
   9   2  11  434.66   26.60
  -9  -2 -11  465.75   28.70
  -9  -2 -11  398.46   24.40
   9   2  10   49.00    4.40
   9   2  10   58.39    5.40
  -9  -2 -10   42.10    5.20
  -9  -2 -10   51.99    4.90
   9   2   9   12.10    2.80
   9   2   9   11.80    3.30
  -9  -2  -9   10.30    3.80
  -9  -2  -9   12.90    3.20
   9   2   8  393.06   23.90
   9   2   8  369.36   22.90
  -9  -2  -8  434.36   26.70
  -9  -2  -8  386.56   23.80
   9   2   7  328.77   20.30
   9   2   7  346.57   21.60
  -9  -2  -7  333.47   20.80
  -9  -2  -7  317.17   19.90
   9   2   6  102.19    7.30
   9   2   6   95.29    7.30
  -9  -2  -6  112.79    8.10
  -9  -2  -6  112.29    8.10
   9   2   5  139.59    9.30
   9   2   5  150.58   10.40
  -9  -2  -5  140.39    9.60
  -9  -2  -5  127.69    8.80
   9   2   4   91.49    6.50
   9   2   4  108.79    8.10
  -9  -2  -4  109.39    7.90
  -9  -2  -4  101.39    7.40
   9   2   3   21.40    3.10
   9   2   3   17.20    3.60
  -9  -2  -3   22.40    3.70
  -9  -2  -3   18.00    3.20
   9   2   2  122.99    8.30
   9   2   2  130.99    9.30
  -9  -2  -2  123.09    8.90
  -9  -2  -2  135.09    9.40
   9   2   1    4.60    2.60
   9   2   1    3.50    3.50
   9   2   0  389.16   23.90
   9   2   0  388.86   24.10
  -9  -2   0  389.36   24.10
  -9  -2   0  398.16   24.30
   9   2  -1   20.60    3.10
   9   2  -1   19.00    3.70
  -9  -2   1   16.20    3.70
  -9  -2   1   15.80    3.10
   9   2  -2   55.59    4.90
   9   2  -2   59.69    5.50
  -9  -2   2   58.69    5.40
  -9  -2   2   64.79    6.00
   9   2  -3  106.19    7.70
   9   2  -3  102.39    7.80
  -9  -2   3   90.79    6.90
  -9  -2   3  107.59    8.20
   9   2  -4  112.49    8.20
   9   2  -4   78.89    6.50
   9   2  -5   38.60    4.60
   9   2  -5   48.60    5.10
  -9  -2   5   44.10    4.70
  -9  -2   5   44.10    4.40
   9   2  -6  273.97   17.30
   9   2  -6  269.97   17.20
  -9  -2   6  290.67   18.50
  -9  -2   6  290.67   18.20
   9   2  -7    2.40    2.80
   9   2  -7    6.30    3.30
  -9  -2   7    6.30    3.10
  -9  -2   7    0.80    2.80
   9   2  -8  177.58   11.70
   9   2  -8  178.38   12.00
  -9  -2   8  178.68   12.10
  -9  -2   8  154.48   10.50
   9   2  -9  455.95   28.00
   9   2  -9  456.45   28.00
  -9  -2   9  498.45   30.60
  -9  -2   9  456.15   28.00
   9   2 -10    7.10    2.70
   9   2 -10    8.30    3.60
  -9  -2  10    4.10    3.80
  -9  -2  10   11.10    3.00
   9   2 -11  335.37   20.90
   9   2 -11  359.86   22.40
  -9  -2  11  371.66   23.10
  -9  -2  11  385.56   23.50
   9   2 -12    3.40    2.90
   9   2 -12   -1.10    3.50
  -9  -2  12   -2.70    3.70
  -9  -2  12   -1.20    2.70
   9   2 -13   45.60    4.50
   9   2 -13   45.10    5.00
  -9  -2  13   46.70    5.20
  -9  -2  13   47.80    4.70
   9   2 -14  192.58   12.70
   9   2 -14  189.78   12.50
  -9  -2  14  187.28   12.30
  -9  -2  14  198.38   12.90
   9   2 -15   13.20    3.20
   9   2 -15   12.40    3.90
  -9  -2  15    8.00    3.70
  -9  -2  15   13.10    2.80
   9   2 -16    2.40    2.80
   9   2 -16   -1.20    3.60
  -9  -2  16   -4.20    3.60
  -9  -2  16    2.80    2.90
   9   2 -17   -2.20    3.40
   9   2 -17    6.30    3.90
  -9  -2  17    8.60    3.90
  -9  -2  17    3.10    3.10
   9   2 -18    0.30    3.30
   9   2 -18   -0.80    3.90
  -9  -2  18   -2.50    3.60
  -9  -2  18    1.80    2.80
   9   2 -19   33.30    4.50
   9   2 -19   29.60    5.10
  -9  -2  19   30.20    4.50
  -9  -2  19   33.00    4.30
   9   2 -20   31.20    4.20
   9   2 -20   34.10    5.20
  -9  -2  20   27.50    4.20
  -9  -2  20   30.00    4.40
   9   2 -21    7.80    3.40
   9   2 -21    8.90    4.90
   9   2 -21    8.90    6.10
  -9  -2  21    4.90    3.90
  -9  -2  21   10.20    3.90
   9   2 -22   75.99    6.40
   9   2 -22   72.69    7.40
   9   2 -22   74.99    8.60
  -9  -2  22   66.49    6.00
  -9  -2  22   78.79    6.80
   9   2 -23   14.90    3.80
   9   2 -23   20.80    7.40
   9   2 -23   20.60    6.00
  -9  -2  23   21.70    4.70
  -9  -2  23   22.50    4.90
   9   2 -24   -2.70    3.50
   9   2 -24   -1.20    7.30
   9   2 -24    0.40    6.30
  -9  -2  24   -8.30    4.10
  -9  -2  24    4.90    5.10
   9   2 -25    8.60    8.80
   9   2 -25   17.80    7.30
  -9  -2  25   12.90    4.80
  -9  -2  25    1.70    5.40
  -9  -2  25   11.80    6.50
   8   2  18    5.80    5.10
  -8  -2 -18   12.20    5.00
  -8  -2 -18    6.10    4.50
   8   2  17   56.89    5.60
  -8  -2 -17   64.79    6.20
  -8  -2 -17   48.10    5.40
   8   2  16   17.00    3.60
   8   2  16   17.80    3.40
   8   2  16   21.60    3.80
  -8  -2 -16   28.30    4.50
  -8  -2 -16   17.20    3.80
   8   2  15   11.00    4.00
   8   2  15    0.80    3.20
   8   2  15    5.20    3.70
  -8  -2 -15    2.10    3.10
  -8  -2 -15    1.30    3.20
   8   2  14  103.19    7.40
   8   2  14  121.59    8.60
   8   2  14  113.79    8.40
  -8  -2 -14  112.59    8.30
  -8  -2 -14  108.29    8.00
  -8  -2 -14  112.79    8.20
   8   2  13   68.09    5.60
   8   2  13   97.89    7.40
  -8  -2 -13   79.99    6.20
  -8  -2 -13   86.19    6.80
  -8  -2 -13   67.49    5.80
   8   2  12  215.28   13.60
   8   2  12  196.48   12.80
  -8  -2 -12  225.58   14.40
  -8  -2 -12  188.58   12.20
   8   2  11  153.58   10.00
   8   2  11  154.68   10.60
  -8  -2 -11  152.38   10.20
  -8  -2 -11  116.39    8.40
   8   2  10  105.29    7.20
   8   2  10   91.19    7.00
  -8  -2 -10   99.39    7.20
  -8  -2 -10  111.39    8.20
   8   2   9  158.28   10.10
   8   2   9  160.78   10.80
  -8  -2  -9  195.58   12.60
  -8  -2  -9  156.58   10.50
   8   2   8   38.90    3.70
   8   2   8   41.80    4.50
  -8  -2  -8   39.40    4.40
  -8  -2  -8   34.50    4.10
   8   2   7   71.09    5.30
   8   2   7   58.79    5.30
  -8  -2  -7   67.69    5.60
  -8  -2  -7   63.39    5.60
   8   2   6  224.18   14.20
   8   2   6  196.28   13.00
  -8  -2  -6  193.28   12.60
  -8  -2  -6  206.58   13.40
   8   2   5  217.88   13.70
   8   2   5  212.18   14.00
  -8  -2  -5  218.48   14.10
  -8  -2  -5  202.68   13.10
   8   2   4   37.00    3.60
   8   2   4   44.90    4.80
  -8  -2  -4   45.60    4.70
  -8  -2  -4   34.30    4.00
   8   2   3   17.80    2.70
   8   2   3   16.90    3.70
  -8  -2  -3   14.70    3.40
  -8  -2  -3   14.90    3.10
   8   2   2  102.39    7.40
   8   2   2  104.39    8.00
  -8  -2  -2  100.19    7.60
  -8  -2  -2  116.49    8.60
   8   2   1  201.38   13.00
   8   2   1  216.58   14.20
  -8  -2  -1  213.78   13.80
  -8  -2  -1  223.18   14.40
   8   2   0   26.10    3.60
   8   2   0   32.30    4.30
  -8  -2   0   25.40    3.70
  -8  -2   0   31.00    3.90
   8   2  -1   20.40    3.30
   8   2  -1   18.80    3.80
  -8  -2   1   18.70    3.50
  -8  -2   1   21.50    3.50
   8   2  -2   16.30    3.30
   8   2  -2   17.80    3.70
  -8  -2   2   12.70    3.50
  -8  -2   2   18.50    3.50
   8   2  -3   56.59    5.30
   8   2  -3   63.39    5.80
  -8  -2   3   60.79    5.40
  -8  -2   3   61.29    5.50
   8   2  -4  233.68   14.80
   8   2  -4  276.87   17.70
  -8  -2   4  220.08   14.30
  -8  -2   4  249.58   15.80
   8   2  -5  700.93   42.30
   8   2  -5  578.94   35.10
  -8  -2   5  673.63   40.80
  -8  -2   5  716.83   43.00
   8   2  -6  324.67   20.30
   8   2  -6  344.37   21.40
  -8  -2   6  330.77   20.80
  -8  -2   6  354.26   21.80
   8   2  -7  445.16   27.30
   8   2  -7  434.86   26.70
  -8  -2   7  428.56   26.50
  -8  -2   7  426.46   26.10
   8   2  -8   80.29    6.50
   8   2  -8   93.49    7.10
  -8  -2   8   84.49    6.80
  -8  -2   8   68.09    5.80
   8   2  -9  406.46   25.00
   8   2  -9  488.95   29.90
  -8  -2   9  407.16   25.20
  -8  -2   9  460.95   28.20
   8   2 -10   89.39    6.60
   8   2 -10   89.49    6.90
  -8  -2  10   87.99    6.80
  -8  -2  10   95.49    7.10
   8   2 -11  290.27   18.30
   8   2 -11  309.47   19.30
  -8  -2  11  301.67   19.20
  -8  -2  11  309.47   19.10
   8   2 -12 1585.74   94.29
   8   2 -12 1642.94   97.39
  -8  -2  12 1587.04   94.49
  -8  -2  12 1518.95   89.89
   8   2 -13  653.83   39.70
   8   2 -13  697.73   42.00
  -8  -2  13  698.43   42.10
  -8  -2  13  706.03   42.30
   8   2 -14  440.56   27.10
   8   2 -14  471.05   28.80
  -8  -2  14  448.36   27.60
  -8  -2  14  481.55   29.30
   8   2 -15  183.38   12.20
   8   2 -15  196.88   12.90
  -8  -2  15  196.08   13.20
  -8  -2  15  210.28   13.30
   8   2 -16   27.70    3.80
   8   2 -16   21.00    4.10
  -8  -2  16   18.20    4.00
  -8  -2  16   29.90    3.40
   8   2 -17   98.99    7.40
   8   2 -17  108.99    8.20
  -8  -2  17   85.69    6.80
  -8  -2  17   91.29    6.80
   8   2 -18  178.28   11.80
   8   2 -18  182.08   12.30
  -8  -2  18  163.18   10.90
  -8  -2  18  172.28   11.20
   8   2 -19    2.30    3.30
   8   2 -19    3.90    4.20
  -8  -2  19    3.60    3.80
  -8  -2  19    4.80    3.30
   8   2 -20  218.68   14.10
   8   2 -20  259.87   17.00
   8   2 -20  246.78   16.20
  -8  -2  20  198.28   13.20
  -8  -2  20  228.58   14.50
   8   2 -21  230.28   14.80
   8   2 -21  282.77   18.60
   8   2 -21  289.27   18.60
  -8  -2  21  251.57   16.20
  -8  -2  21  246.08   15.70
   8   2 -22  198.38   13.00
   8   2 -22  202.68   14.40
   8   2 -22  201.78   13.90
  -8  -2  22  192.18   12.80
  -8  -2  22  215.28   14.10
   8   2 -23   68.29    7.90
   8   2 -23   47.10    7.60
  -8  -2  23   51.89    5.60
  -8  -2  23   63.19    6.00
  -8  -2  23   64.39    6.30
   8   2 -24   14.90    6.50
   8   2 -24   13.40    7.80
  -8  -2  24   20.20    5.10
  -8  -2  24   14.90    4.00
  -8  -2  24   18.40    5.10
   8   2 -25   -1.30    9.10
   8   2 -25   10.10    7.40
  -8  -2  25    2.30    4.60
  -8  -2  25    6.30    4.60
  -8  -2  25   10.50    5.60
   7   2  19   23.70    5.00
  -7  -2 -19   14.60    4.60
  -7  -2 -19   18.30    4.50
   7   2  18    5.70    4.20
  -7  -2 -18   12.30    4.30
  -7  -2 -18    4.20    3.80
   7   2  17   13.90    3.90
  -7  -2 -17   15.30    4.30
  -7  -2 -17    9.40    3.40
   7   2  16  152.28    9.70
   7   2  16  149.39    9.50
   7   2  16  175.48   11.70
  -7  -2 -16  146.09   10.10
  -7  -2 -16  154.48   10.60
   7   2  15   69.09    5.30
   7   2  15   59.09    4.70
   7   2  15   67.99    5.80
  -7  -2 -15   64.39    5.70
  -7  -2 -15   73.59    6.40
   7   2  14  120.09    8.00
   7   2  14  113.19    7.50
   7   2  14  122.49    8.60
  -7  -2 -14  114.79    8.30
  -7  -2 -14  122.39    8.60
   7   2  13    4.50    2.70
   7   2  13    3.60    3.20
  -7  -2 -13    0.90    3.10
  -7  -2 -13   14.20    3.40
  -7  -2 -13    7.40    3.30
   7   2  12   19.30    2.90
   7   2  12   18.80    3.50
  -7  -2 -12   16.30    3.10
  -7  -2 -12   23.90    3.90
   7   2  11   13.20    2.40
   7   2  11   14.30    3.20
  -7  -2 -11   11.70    2.70
  -7  -2 -11   11.40    3.30
   7   2  10  130.29    8.40
   7   2  10  143.69   10.00
  -7  -2 -10  118.09    8.10
  -7  -2 -10   94.49    7.20
   7   2   9  320.57   19.60
   7   2   9  313.07   19.60
  -7  -2  -9  292.57   18.10
  -7  -2  -9  344.67   21.40
   7   2   8  130.09    8.50
   7   2   8  137.29    9.60
  -7  -2  -8  122.09    8.40
  -7  -2  -8  137.89    9.70
   7   2   7  417.36   25.20
   7   2   7  501.05   30.60
  -7  -2  -7  459.55   27.90
  -7  -2  -7  403.06   24.80
   7   2   6  116.59    7.80
   7   2   6  115.99    8.50
  -7  -2  -6  104.49    7.40
  -7  -2  -6  115.69    8.10
   7   2   5    3.50    2.30
   7   2   5   -1.10    3.10
  -7  -2  -5    3.30    2.70
  -7  -2  -5    1.80    2.90
   7   2   4   31.40    3.50
   7   2   4   29.10    4.10
  -7  -2  -4   24.70    3.50
  -7  -2  -4   30.90    4.10
   7   2   3   66.69    5.30
   7   2   3   80.49    6.60
  -7  -2  -3   55.89    5.10
  -7  -2  -3   63.89    5.60
   7   2   2    5.70    2.40
   7   2   2    3.60    3.20
  -7  -2  -2    3.20    2.80
  -7  -2  -2    4.70    2.80
   7   2   1  184.38   11.80
   7   2   1  208.88   13.70
  -7  -2  -1  195.88   12.80
  -7  -2  -1  199.48   13.00
   7   2   0  386.56   23.80
   7   2   0  398.86   24.60
  -7  -2   0  417.86   25.60
  -7  -2   0  387.86   23.90
   7   2  -1   17.20    3.00
   7   2  -1   19.00    3.40
  -7  -2   1   12.30    2.90
  -7  -2   1   23.20    3.60
   7   2  -2  143.09    9.50
   7   2  -2  144.89    9.90
  -7  -2   2  134.39    9.30
  -7  -2   2  158.98   10.70
   7   2  -3  591.74   35.80
   7   2  -3  616.64   37.20
  -7  -2   3  574.44   34.90
  -7  -2   3  606.84   36.70
   7   2  -4  223.78   14.40
   7   2  -4  236.28   15.00
  -7  -2   4  220.08   14.30
  -7  -2   4  234.48   14.90
   7   2  -5   99.29    7.20
   7   2  -5   97.79    7.20
  -7  -2   5   86.79    7.00
  -7  -2   5   98.79    7.10
   7   2  -6  115.49    8.10
   7   2  -6  100.89    7.40
  -7  -2   6  100.39    7.50
  -7  -2   6  130.79    8.80
   7   2  -7  115.89    8.30
   7   2  -7  135.29    9.30
  -7  -2   7  149.09   10.20
  -7  -2   7  132.99    9.00
   7   2  -8  541.45   32.90
   7   2  -8  602.34   36.40
  -7  -2   8  542.75   33.00
  -7  -2   8  608.14   36.80
   7   2  -9  122.99    8.60
   7   2  -9  125.49    8.70
  -7  -2   9  112.69    8.00
  -7  -2   9  135.29    9.30
   7   2 -10  252.87   16.10
   7   2 -10  252.47   16.00
  -7  -2  10  232.98   15.10
  -7  -2  10  260.97   16.30
   7   2 -11  170.88   11.50
   7   2 -11  157.28   10.50
  -7  -2  11  175.28   11.90
  -7  -2  11  163.88   10.50
   7   2 -12  640.54   38.80
   7   2 -12  667.23   40.20
  -7  -2  12  603.54   36.60
  -7  -2  12  708.63   42.20
   7   2 -13  735.33   44.30
   7   2 -13  762.62   45.80
  -7  -2  13  737.83   44.50
  -7  -2  13  738.53   44.10
   7   2 -14    7.00    3.40
   7   2 -14    3.40    3.30
  -7  -2  14    0.20    3.40
  -7  -2  14   11.10    2.70
   7   2 -15    2.40    3.20
   7   2 -15    3.20    3.40
  -7  -2  15    4.50    3.60
  -7  -2  15    4.60    2.70
   7   2 -16   98.29    7.60
   7   2 -16   76.99    6.40
  -7  -2  16   92.69    7.30
  -7  -2  16   75.49    5.50
   7   2 -17   57.69    5.20
   7   2 -17   47.00    5.10
  -7  -2  17   58.99    5.50
  -7  -2  17   54.69    4.90
   7   2 -18  105.89    7.70
   7   2 -18  122.49    8.80
  -7  -2  18  113.39    8.50
  -7  -2  18  111.09    7.70
   7   2 -19  138.29    9.70
   7   2 -19  130.19    9.90
   7   2 -19  142.19   10.00
  -7  -2  19  133.19    9.60
  -7  -2  19  135.59    9.20
   7   2 -20   88.49    6.90
   7   2 -20   80.39    7.40
   7   2 -20   83.29    7.00
  -7  -2  20   70.09    6.50
  -7  -2  20   74.09    5.80
   7   2 -21  361.36   22.40
   7   2 -21  402.16   25.10
   7   2 -21  400.06   25.20
  -7  -2  21  346.37   21.40
  -7  -2  21  339.07   21.00
   7   2 -22    2.10    5.80
   7   2 -22   -2.00    5.20
  -7  -2  22   -0.40    4.00
  -7  -2  22   -8.50    4.50
  -7  -2  22    0.70    3.80
   7   2 -23    6.50    6.80
   7   2 -23    4.20    5.60
  -7  -2  23    2.90    5.20
  -7  -2  23   -6.80    3.80
  -7  -2  23    0.60    3.80
   7   2 -24    5.00    6.20
   7   2 -24   -4.10    7.40
  -7  -2  24   -3.40    3.80
  -7  -2  24    5.20    4.70
  -7  -2  24    0.50    4.60
   7   2 -25   14.90    6.90
   7   2 -25    6.30    7.80
  -7  -2  25    7.40    5.20
  -7  -2  25   15.90    4.20
   7   2 -26    7.00   10.50
   6   2  20   -4.50    4.40
  -6  -2 -20    9.90    4.90
  -6  -2 -20   -1.00    4.80
   6   2  19   67.39    6.10
  -6  -2 -19   69.39    6.50
  -6  -2 -19   59.69    6.30
   6   2  18    4.60    3.20
  -6  -2 -18    2.70    3.30
  -6  -2 -18    7.40    3.80
   6   2  17    2.40    3.20
  -6  -2 -17    2.20    3.80
  -6  -2 -17    2.60    3.80
   6   2  16   15.30    3.20
  -6  -2 -16    9.70    3.80
  -6  -2 -16   15.30    3.50
   6   2  15    0.00    2.00
   6   2  15    1.70    2.00
   6   2  15    0.20    2.60
  -6  -2 -15    3.40    3.00
  -6  -2 -15    6.30    3.20
   6   2  14    2.20    2.10
   6   2  14   -1.10    2.20
   6   2  14    5.70    3.00
  -6  -2 -14   -2.20    3.00
  -6  -2 -14    6.00    3.30
   6   2  13   13.80    2.30
   6   2  13   11.20    2.40
   6   2  13   17.20    3.30
  -6  -2 -13    9.40    3.20
  -6  -2 -13   15.40    3.70
   6   2  12  439.56   26.30
   6   2  12  453.95   27.80
  -6  -2 -12  444.46   26.70
  -6  -2 -12  443.66   27.30
  -6  -2 -12  420.86   25.90
   6   2  11    1.90    2.10
   6   2  11    2.00    2.60
  -6  -2 -11    0.50    2.10
  -6  -2 -11    3.20    2.90
   6   2  10  529.05   31.60
   6   2  10  479.45   29.30
  -6  -2 -10  496.95   29.90
  -6  -2 -10  487.95   29.70
   6   2   9  116.19    7.60
   6   2   9  100.29    7.50
  -6  -2  -9   97.29    6.70
  -6  -2  -9   99.89    7.50
   6   2   8  134.89    8.60
   6   2   8  162.18   11.00
  -6  -2  -8  139.79    9.20
  -6  -2  -8  146.29   10.30
   6   2   7  126.69    8.20
   6   2   7  135.89    9.50
  -6  -2  -7  128.19    8.50
  -6  -2  -7  129.99    9.20
   6   2   6    7.30    2.20
   6   2   6    0.40    3.20
  -6  -2  -6    8.80    2.40
  -6  -2  -6   11.20    3.20
   6   2   5  642.44   38.40
   6   2   5  669.83   40.50
  -6  -2  -5  601.04   36.20
  -6  -2  -5  468.35   28.60
   6   2   4  317.87   19.30
   6   2   4  328.07   20.60
  -6  -2  -4  335.57   20.60
  -6  -2  -4  369.86   23.00
   6   2   3  360.16   22.00
   6   2   3  367.56   22.90
  -6  -2  -3  374.16   22.90
  -6  -2  -3  381.16   23.60
   6   2   2   44.90    4.00
   6   2   2   47.40    5.00
  -6  -2  -2   51.59    4.50
  -6  -2  -2   50.49    4.60
   6   2   1   14.30    2.60
   6   2   1   13.80    3.50
  -6  -2  -1   14.90    2.60
  -6  -2  -1    9.90    2.70
   6   2   0   27.00    3.20
   6   2   0   24.60    3.60
  -6  -2   0   29.70    3.40
  -6  -2   0   21.30    3.40
   6   2  -1  132.69    9.00
   6   2  -1   99.39    7.40
  -6  -2   1  106.19    7.50
  -6  -2   1  118.39    8.40
   6   2  -2    0.50    2.30
   6   2  -2   -1.70    2.60
  -6  -2   2    1.20    2.70
  -6  -2   2    1.10    2.60
   6   2  -3  491.45   29.90
   6   2  -3  453.85   27.70
  -6  -2   3  446.06   27.40
  -6  -2   3  447.16   27.40
   6   2  -4  104.49    7.50
   6   2  -4  125.49    8.70
  -6  -2   4  104.99    7.70
  -6  -2   4  112.69    7.90
   6   2  -5   10.70    2.90
   6   2  -5   12.90    2.70
  -6  -2   5   16.30    3.10
  -6  -2   5   14.20    2.90
   6   2  -6  370.36   22.90
   6   2  -6  374.96   23.00
  -6  -2   6  358.96   22.30
  -6  -2   6  379.86   23.10
   6   2  -7 1337.07   79.59
   6   2  -7 1394.26   82.69
  -6  -2   7 1413.96   84.29
  -6  -2   7 1394.86   82.59
   6   2  -8   18.30    3.40
   6   2  -8    8.40    2.80
  -6  -2   8   11.40    3.30
  -6  -2   8   19.90    2.80
   6   2  -9  150.98   10.20
   6   2  -9  133.69    9.00
  -6  -2   9  145.39   10.00
  -6  -2   9  147.59    9.80
   6   2 -10  324.27   20.20
   6   2 -10  337.17   20.80
  -6  -2  10  342.57   21.40
  -6  -2  10  359.46   22.00
   6   2 -11  112.09    8.00
   6   2 -11  101.89    7.30
  -6  -2  11   97.39    7.20
  -6  -2  11  101.29    7.10
   6   2 -12    7.00    3.30
   6   2 -12    5.20    2.70
  -6  -2  12    2.80    2.80
  -6  -2  12    1.90    2.20
   6   2 -13   27.70    3.70
   6   2 -13   39.10    4.20
  -6  -2  13   26.80    4.00
  -6  -2  13   38.80    3.70
   6   2 -14  158.68   10.70
   6   2 -14  172.98   11.40
  -6  -2  14  163.88   11.20
  -6  -2  14  172.38   11.10
   6   2 -15   34.00    3.80
   6   2 -15   29.20    4.00
  -6  -2  15   27.40    4.00
  -6  -2  15   33.50    3.50
   6   2 -16  255.17   16.30
   6   2 -16  261.07   16.50
  -6  -2  16  247.18   15.70
  -6  -2  16  247.18   15.30
   6   2 -17 1040.00   62.29
   6   2 -17 1081.29   64.39
   6   2 -17 1204.68   71.69
  -6  -2  17  992.30   59.49
  -6  -2  17 1013.90   60.19
   6   2 -18   53.79    5.10
   6   2 -18   69.79    6.10
   6   2 -18   57.79    6.00
  -6  -2  18   40.20    4.70
  -6  -2  18   66.29    5.40
   6   2 -19    0.00    3.10
   6   2 -19   10.90    4.50
   6   2 -19    4.20    3.80
  -6  -2  19   10.30    3.70
  -6  -2  19   11.10    2.80
   6   2 -20   13.40    4.00
   6   2 -20   11.60    4.60
  -6  -2  20   11.70    3.60
  -6  -2  20   11.40    4.20
  -6  -2  20    8.70    3.20
   6   2 -21  104.99    8.60
   6   2 -21   89.09    7.40
  -6  -2  21   75.49    6.40
  -6  -2  21   88.19    7.30
  -6  -2  21   78.89    6.10
   6   2 -22    7.90    5.30
   6   2 -22   -3.30    5.40
  -6  -2  22    3.30    4.00
  -6  -2  22    5.30    4.30
  -6  -2  22    5.70    3.40
   6   2 -23   74.79    8.50
   6   2 -23   53.69    6.90
  -6  -2  23   65.49    6.60
  -6  -2  23   70.99    6.70
   6   2 -24   -4.00    7.50
   6   2 -24    6.50    6.40
  -6  -2  24    9.10    5.10
  -6  -2  24    5.00    4.10
   6   2 -25   14.00    7.20
   6   2 -25   14.70    7.90
  -6  -2  25   13.60    5.10
  -6  -2  25   16.60    4.30
   6   2 -26  -10.50    7.30
   6   2 -26    4.20    8.90
  -6  -2  26    1.30    4.40
  -6  -2  26    4.20    6.00
   5   2  21   13.00    4.70
  -5  -2 -21   11.00    5.00
  -5  -2 -21   10.40    5.00
   5   2  20   58.69    5.80
  -5  -2 -20   61.89    6.10
  -5  -2 -20   61.39    6.30
   5   2  19   42.90    5.10
  -5  -2 -19   39.90    5.00
  -5  -2 -19   38.60    4.60
   5   2  18   74.99    6.10
  -5  -2 -18   84.19    7.00
  -5  -2 -18   85.09    7.10
   5   2  17    0.20    3.00
  -5  -2 -17    1.80    3.30
  -5  -2 -17    0.60    3.40
   5   2  16   12.90    3.50
  -5  -2 -16   13.90    3.60
  -5  -2 -16   13.80    3.80
   5   2  15    8.90    1.30
   5   2  15    6.80    2.80
  -5  -2 -15   12.10    3.50
  -5  -2 -15   12.30    3.50
   5   2  14    7.80    1.50
   5   2  14   11.30    1.60
   5   2  14   12.80    2.90
  -5  -2 -14    4.40    2.90
  -5  -2 -14    2.20    3.40
   5   2  13  106.89    6.70
   5   2  13  111.09    7.00
   5   2  13  107.59    7.60
  -5  -2 -13  114.59    8.50
  -5  -2 -13  111.69    8.10
   5   2  12   65.19    4.50
   5   2  12   57.79    4.00
   5   2  12   51.29    4.70
  -5  -2 -12   61.29    5.70
  -5  -2 -12   56.99    5.20
   5   2  11   -0.40    1.60
   5   2  11   -2.80    2.60
  -5  -2 -11    1.00    1.60
  -5  -2 -11   -2.90    3.20
  -5  -2 -11    2.70    2.80
   5   2  10  383.36   22.90
   5   2  10  300.67   18.90
  -5  -2 -10  358.66   21.60
  -5  -2 -10  379.26   23.50
   5   2   9   -1.70    1.50
   5   2   9    0.00    3.40
  -5  -2  -9   -1.90    1.80
  -5  -2  -9    1.00    3.20
   5   2   8   12.40    1.90
   5   2   8   14.80    3.50
  -5  -2  -8    8.50    2.00
  -5  -2  -8   10.20    3.30
   5   2   7   -0.70    1.50
   5   2   7   -1.50    2.80
  -5  -2  -7   -0.10    2.00
  -5  -2  -7   -1.60    2.60
   5   2   6 1617.54   95.69
   5   2   6 1586.34   94.09
  -5  -2  -6 1466.15   86.89
  -5  -2  -6 1702.13  100.79
   5   2   5  205.18   12.70
   5   2   5  223.78   14.50
  -5  -2  -5  210.18   13.10
  -5  -2  -5  202.48   13.20
   5   2   4 1490.95   88.19
   5   2   4 1517.65   90.09
  -5  -2  -4 1585.04   93.89
  -5  -2  -4 1513.85   89.89
   5   2   3  467.75   28.10
   5   2   3  473.65   29.00
  -5  -2  -3  442.26   26.70
  -5  -2  -3  448.16   27.50
   5   2   2 4912.31  289.77
   5   2   2 4935.91  290.67
  -5  -2  -2 5108.29  301.27
  -5  -2  -2 5491.15  323.17
   5   2   1  313.17   19.10
   5   2   1  313.97   19.50
  -5  -2  -1  306.67   18.90
  -5  -2  -1  293.37   18.30
   5   2   0  114.59    7.80
   5   2   0  110.39    7.90
  -5  -2   0  107.09    7.50
  -5  -2   0  124.19    8.50
   5   2  -1  443.46   27.00
   5   2  -1  445.06   27.10
  -5  -2   1  466.45   28.30
  -5  -2   1  456.35   27.70
   5   2  -2  204.78   13.10
   5   2  -2  182.38   11.90
  -5  -2   2  206.48   13.30
  -5  -2   2  200.68   12.90
   5   2  -3  118.59    8.30
   5   2  -3  116.59    8.10
  -5  -2   3   96.19    7.00
  -5  -2   3   97.79    7.10
   5   2  -4  674.83   40.60
   5   2  -4  648.14   38.90
  -5  -2   4  657.73   39.70
  -5  -2   4  621.24   37.40
   5   2  -5 1915.81  113.59
   5   2  -5 1957.80  115.69
  -5  -2   5 1956.50  116.09
  -5  -2   5 1976.30  116.79
   5   2  -6  801.42   48.20
   5   2  -6  779.22   46.50
  -5  -2   6  798.32   48.10
  -5  -2   6  751.22   44.80
   5   2  -7 1534.85   91.19
   5   2  -7 1613.04   95.39
  -5  -2   7 1530.35   90.99
  -5  -2   7 1419.76   83.99
   5   2  -8  167.48   11.00
   5   2  -8  151.58    9.80
  -5  -2   8  161.78   10.90
  -5  -2   8  168.78   10.90
   5   2  -9  968.70   57.99
   5   2  -9 1015.20   60.29
  -5  -2   9  954.70   57.19
  -5  -2   9  991.00   58.89
   5   2 -10   24.30    3.60
   5   2 -10   23.50    3.10
  -5  -2  10   32.50    4.00
  -5  -2  10   20.00    2.90
   5   2 -11    3.50    3.00
   5   2 -11    4.50    2.30
  -5  -2  11    6.60    2.80
  -5  -2  11    3.20    2.20
   5   2 -12  156.38   10.60
   5   2 -12  155.98   10.10
  -5  -2  12  136.79    9.60
  -5  -2  12  146.89    9.30
   5   2 -13  111.59    8.10
   5   2 -13  110.39    7.70
  -5  -2  13  102.59    7.90
  -5  -2  13  106.19    7.00
   5   2 -14   41.50    4.30
   5   2 -14   40.00    4.30
  -5  -2  14   38.80    4.50
  -5  -2  14   48.40    4.40
   5   2 -15 1799.42  106.89
   5   2 -15 1871.31  110.59
  -5  -2  15 1802.02  106.99
  -5  -2  15 1798.82  106.29
   5   2 -16   10.10    3.00
   5   2 -16    0.80    4.00
   5   2 -16    4.70    3.10
  -5  -2  16    9.60    3.80
  -5  -2  16    6.80    2.20
   5   2 -17   10.60    3.10
   5   2 -17   11.70    3.70
   5   2 -17   11.80    3.90
  -5  -2  17    7.40    3.90
  -5  -2  17    9.20    2.60
   5   2 -18   21.80    4.50
   5   2 -18   33.90    4.60
  -5  -2  18   33.40    4.50
  -5  -2  18   22.90    4.00
  -5  -2  18   28.30    3.50
   5   2 -19    7.10    3.60
   5   2 -19   10.90    4.50
  -5  -2  19    3.00    3.50
  -5  -2  19    4.40    3.40
  -5  -2  19    3.50    2.30
   5   2 -20   94.19    7.80
   5   2 -20   94.99    7.50
  -5  -2  20  113.19    8.60
  -5  -2  20  110.29    8.40
  -5  -2  20   96.09    6.90
   5   2 -21    0.80    4.40
   5   2 -21    3.20    3.90
  -5  -2  21   -1.80    4.10
  -5  -2  21   -2.20    3.70
   5   2 -22  103.99    8.70
   5   2 -22   97.29    8.30
  -5  -2  22   99.99    8.40
  -5  -2  22  100.59    7.60
   5   2 -23   40.10    6.70
   5   2 -23   37.40    6.40
  -5  -2  23   30.50    4.80
  -5  -2  23   39.90    5.00
   5   2 -24    6.00    7.20
   5   2 -24    1.20    5.80
  -5  -2  24   -7.20    5.20
  -5  -2  24    2.20    4.00
   5   2 -25    9.00    7.70
   5   2 -25   10.80    7.40
  -5  -2  25    3.60    5.30
  -5  -2  25   10.40    4.40
   5   2 -26   17.40    9.30
   5   2 -26    4.40    6.60
  -5  -2  26    4.30    4.70
  -5  -2  26   14.00    5.90
  -4  -2 -22   -3.60    4.60
  -4  -2 -22   -3.90    5.00
   4   2  21   59.49    5.70
  -4  -2 -21   51.99    5.80
  -4  -2 -21   57.39    6.20
   4   2  20   16.00    3.80
  -4  -2 -20   13.70    4.30
  -4  -2 -20    9.20    4.00
   4   2  19   96.89    7.50
  -4  -2 -19  100.19    7.80
  -4  -2 -19   98.89    7.60
   4   2  18   15.60    3.20
  -4  -2 -18   11.30    3.40
  -4  -2 -18   11.50    4.00
   4   2  17   -0.60    2.60
  -4  -2 -17    1.00    3.00
  -4  -2 -17    8.80    3.30
   4   2  16    6.80    3.00
  -4  -2 -16    5.80    3.60
  -4  -2 -16    6.20    2.90
   4   2  15   14.20    2.90
  -4  -2 -15   15.50    3.80
  -4  -2 -15   12.80    3.30
   4   2  14  200.08   12.90
   4   2  13   13.60    2.80
  -4  -2 -13   14.60    3.10
  -4  -2 -13   17.60    3.40
   4   2  12  187.98   12.40
  -4  -2 -12  195.58   12.90
  -4  -2 -12  192.28   12.70
   4   2  11   23.90    1.90
   4   2  11   22.00    1.80
   4   2  11   29.30    3.90
  -4  -2 -11   27.10    3.60
  -4  -2 -11   33.70    4.10
   4   2  10   57.29    3.70
   4   2  10   66.99    4.30
   4   2  10   58.79    5.50
  -4  -2 -10   64.59    5.70
  -4  -2 -10   64.19    5.60
   4   2   9   49.10    3.30
   4   2   9   59.49    6.00
  -4  -2  -9   46.00    3.30
  -4  -2  -9   48.40    4.90
   4   2   8  894.31   52.99
   4   2   8  817.32   49.00
  -4  -2  -8  789.32   46.80
  -4  -2  -8  797.62   47.90
   4   2   7   51.29    3.50
   4   2   7   57.39    5.40
  -4  -2  -7   50.29    3.60
  -4  -2  -7   50.29    4.80
   4   2   6 1244.78   73.69
   4   2   6 1098.49   65.49
  -4  -2  -6 1226.38   72.59
  -4  -2  -6 1330.67   79.09
   4   2   5    1.40    1.40
   4   2   5    1.10    2.60
  -4  -2  -5    1.80    1.50
  -4  -2  -5    3.70    2.70
   4   2   4   76.39    5.10
   4   2   4   88.09    6.60
  -4  -2  -4   75.09    5.20
  -4  -2  -4   85.99    6.60
   4   2   3 1320.47   78.19
   4   2   3 1272.77   75.59
  -4  -2  -3 1431.76   84.89
  -4  -2  -3 1313.47   78.09
   4   2   2  773.42   46.10
   4   2   2  697.13   41.90
  -4  -2  -2  688.23   41.10
  -4  -2  -2  713.03   42.80
   4   2   1   30.70    3.00
   4   2   1   42.40    4.40
  -4  -2  -1   24.80    3.00
  -4  -2  -1   42.30    3.90
   4   2   0   11.60    2.40
   4   2   0   13.40    3.00
  -4  -2   0   18.90    2.80
  -4  -2   0   17.10    2.70
   4   2  -1  970.00   57.79
   4   2  -1  907.01   53.99
  -4  -2   1  980.80   58.49
  -4  -2   1  916.61   54.49
   4   2  -2  446.66   27.10
   4   2  -2  441.16   26.70
  -4  -2   2  429.96   26.20
  -4  -2   2  430.96   26.10
   4   2  -3   42.50    3.90
   4   2  -3   44.10    4.00
  -4  -2   3   43.60    4.00
  -4  -2   3   40.90    3.80
   4   2  -4  873.91   52.29
   4   2  -4  938.21   55.79
  -4  -2   4  855.51   51.19
  -4  -2   4  774.72   46.20
   4   2  -5 2678.53  158.48
   4   2  -5 2957.10  174.18
  -4  -2   5 2833.72  167.58
  -4  -2   5 2760.52  162.68
   4   2  -6  799.52   47.90
   4   2  -6  806.52   48.00
  -4  -2   6  760.72   45.80
  -4  -2   6  753.72   44.80
   4   2  -7 1649.33   97.99
   4   2  -7 1604.84   94.79
  -4  -2   7 1473.15   87.69
  -4  -2   7 1564.14   92.19
   4   2  -8 1196.48   71.29
   4   2  -8 1329.97   78.59
  -4  -2   8 1217.48   72.69
  -4  -2   8 1276.57   75.39
   4   2  -9  380.16   23.50
   4   2  -9  389.26   23.50
  -4  -2   9  400.96   24.70
  -4  -2   9  366.66   22.10
   4   2 -10   38.10    4.10
   4   2 -10   36.00    3.30
  -4  -2  10   27.50    3.70
  -4  -2  10   36.10    3.40
   4   2 -11  205.18   13.30
   4   2 -11  176.98   11.20
  -4  -2  11  188.88   12.40
  -4  -2  11  199.78   12.50
   4   2 -12  271.57   17.20
   4   2 -12  266.87   16.50
  -4  -2  12  271.07   17.20
  -4  -2  12  259.67   15.90
   4   2 -13 1041.90   62.29
   4   2 -13 1198.98   71.09
  -4  -2  13 1088.29   64.89
  -4  -2  13 1129.69   66.79
   4   2 -14    3.80    3.00
   4   2 -14   -3.40    2.30
   4   2 -14    1.80    2.90
  -4  -2  14    6.20    3.00
  -4  -2  14    0.20    2.10
   4   2 -15   57.39    5.00
   4   2 -15   56.59    5.10
  -4  -2  15   61.49    5.70
  -4  -2  15   58.39    5.50
  -4  -2  15   62.49    5.00
   4   2 -16  310.67   19.40
   4   2 -16  327.07   20.10
  -4  -2  16  313.27   19.70
  -4  -2  16  321.87   20.40
   4   2 -17  352.26   21.80
   4   2 -17  321.17   19.80
  -4  -2  17  352.16   22.10
  -4  -2  17  327.37   20.50
  -4  -2  17  325.07   19.80
   4   2 -18    4.10    3.40
   4   2 -18   -1.00    3.60
  -4  -2  18    3.60    3.50
  -4  -2  18    6.80    3.20
  -4  -2  18    9.60    2.60
  -4  -2  19  652.63   39.50
  -4  -2  19  644.94   39.20
   4   2 -20    8.00    4.10
   4   2 -20   11.00    4.20
  -4  -2  20    8.20    4.50
  -4  -2  20   11.40    4.00
   4   2 -21  399.76   24.70
   4   2 -21  433.16   26.60
  -4  -2  21  405.96   25.20
  -4  -2  21  414.46   25.40
   4   2 -22   12.00    4.80
   4   2 -22   13.10    4.60
  -4  -2  22    9.50    4.80
  -4  -2  22   20.60    4.60
   4   2 -23   14.60    5.70
   4   2 -23   15.50    5.10
  -4  -2  23   11.00    5.00
  -4  -2  23   16.80    4.40
   4   2 -24   19.20    6.50
   4   2 -24   13.00    6.00
  -4  -2  24   17.10    4.70
  -4  -2  24    6.80    5.30
   4   2 -25   -8.70    7.50
   4   2 -25    3.30    7.10
  -4  -2  25   -5.80    5.10
  -4  -2  25    3.20    3.70
   4   2 -26    7.70    7.10
   4   2 -26   10.50    9.10
  -4  -2  26    3.30    4.30
  -4  -2  26   13.50    5.00
  -3  -2 -23    0.60    5.60
  -3  -2 -23    1.90    5.30
  -3  -2 -22   46.70    5.50
  -3  -2 -22   45.60    6.40
  -3  -2 -21   58.59    5.90
  -3  -2 -21   66.99    6.30
   3   2  20    3.10    2.90
  -3  -2 -20   -0.30    3.90
  -3  -2 -20    4.00    4.30
   3   2  19   54.29    5.00
  -3  -2 -19   53.79    5.60
  -3  -2 -19   50.89    5.40
   3   2  18    2.60    2.90
  -3  -2 -18    9.40    3.80
  -3  -2 -18    2.50    3.90
   3   2  17   30.30    3.60
  -3  -2 -17   33.00    4.70
  -3  -2 -17   34.60    4.30
   3   2  16  109.39    7.80
  -3  -2 -16  114.99    8.40
  -3  -2 -16  117.29    8.50
   3   2  15  343.97   21.30
  -3  -2 -15  371.26   23.00
  -3  -2 -15  378.06   23.40
   3   2  14  135.79    9.30
   3   2  13   -0.60    2.80
  -3  -2 -13   -1.30    3.30
  -3  -2 -13    1.90    3.20
   3   2  12   36.70    4.10
  -3  -2 -12   40.40    4.60
  -3  -2 -12   40.60    4.30
   3   2  11   20.30    3.80
  -3  -2 -11   10.10    3.30
  -3  -2 -11    6.10    3.50
   3   2  10   87.29    6.90
   3   2   9   35.50    4.30
  -3  -2  -9   31.70    4.00
  -3  -2  -9   35.90    4.50
   3   2   8   70.29    5.90
  -3  -2  -8   70.19    5.80
  -3  -2  -8   72.19    5.90
   3   2   7  914.01   54.99
   3   2   7 1156.38   69.19
  -3  -2  -7  912.81   54.49
  -3  -2  -7  906.41   54.09
   3   2   6 1057.79   62.69
   3   2   6 1076.19   64.09
  -3  -2  -6 1206.58   71.49
  -3  -2  -6 1114.99   66.39
   3   2   4 1262.57   74.69
   3   2   4 1071.79   63.89
  -3  -2  -4 1416.56   83.79
  -3  -2  -4 1263.87   75.09
   3   2   3  271.97   16.40
   3   2   3  250.07   15.80
  -3  -2  -3  278.77   16.90
  -3  -2  -3  260.87   16.40
   3   2   2 2694.43  159.08
   3   2   2 2861.71  168.68
  -3  -2  -2 2960.30  174.68
  -3  -2  -2 2779.02  163.88
   3   2   1  861.21   51.19
   3   2   1  829.42   49.50
  -3  -2  -1  825.62   49.10
  -3  -2  -1  816.12   48.70
   3   2   0 2117.49  125.19
   3   2   0 2513.75  148.29
  -3  -2   0 2350.26  138.89
  -3  -2   0 2362.36  139.29
   3   2  -1 1233.38   73.29
   3   2  -1 1145.59   67.89
  -3  -2   1 1260.67   74.89
  -3  -2   1 1181.18   69.89
   3   2  -2 1326.87   78.79
   3   2  -2 1336.37   79.09
  -3  -2   2 1332.57   79.09
  -3  -2   2 1285.47   76.09
   3   2  -3 2572.24  151.98
   3   2  -3 2632.04  154.98
  -3  -2   3 2564.04  151.68
  -3  -2   3 2633.94  155.18
   3   2  -4  388.36   23.80
   3   2  -4  411.96   24.80
  -3  -2   4  427.66   26.20
  -3  -2   4  409.96   24.70
   3   2  -5  702.83   42.30
   3   2  -5  735.33   43.70
  -3  -2   5  726.43   43.70
  -3  -2   5  720.03   42.80
   3   2  -6   91.19    6.70
   3   2  -6   85.99    5.70
  -3  -2   6   78.69    6.10
  -3  -2   6   85.39    5.70
   3   2  -7    7.50    2.60
   3   2  -7    3.90    1.70
  -3  -2   7    5.70    2.70
  -3  -2   7    5.60    1.50
   3   2  -8  321.77   20.00
   3   2  -8  309.87   18.70
  -3  -2   8  325.77   20.40
  -3  -2   8  340.07   20.40
   3   2  -9    5.20    2.70
   3   2  -9    5.40    1.70
  -3  -2   9   -2.10    2.50
  -3  -2   9    5.50    1.50
   3   2 -10   38.00    4.10
   3   2 -10   36.70    3.00
  -3  -2  10   26.30    3.60
  -3  -2  10   37.00    3.10
   3   2 -11    5.40    2.80
   3   2 -11   -1.20    1.70
   3   2 -11    2.90    2.00
  -3  -2  11    2.90    3.00
  -3  -2  11    0.10    1.60
   3   2 -12   -2.10    2.30
   3   2 -12   -1.00    1.70
  -3  -2  12   -0.60    2.90
  -3  -2  12   -2.20    2.60
  -3  -2  12    1.50    1.60
  -3  -2  13  452.15   27.80
  -3  -2  13  448.36   27.40
  -3  -2  13  370.56   22.30
   3   2 -14  458.75   27.60
   3   2 -14  485.15   29.30
  -3  -2  14  431.56   26.60
  -3  -2  14  446.76   27.40
  -3  -2  14  503.15   30.10
   3   2 -15  951.60   56.49
   3   2 -15 1065.39   63.19
  -3  -2  15 1057.79   63.29
  -3  -2  15 1099.09   65.79
  -3  -2  15  818.62   48.70
  -3  -2  16  339.37   21.20
  -3  -2  16  339.67   21.20
   3   2 -17  347.37   21.30
   3   2 -17  371.26   22.70
  -3  -2  17  347.87   21.80
  -3  -2  17  339.87   21.10
  -3  -2  18   46.90    5.10
  -3  -2  18   41.30    4.70
   3   2 -19  155.28   10.60
   3   2 -19  147.99   10.30
  -3  -2  19  160.38   11.10
  -3  -2  19  156.88   11.10
  -3  -2  20   29.40    4.60
  -3  -2  20   41.60    4.80
   3   2 -21   28.10    4.90
   3   2 -21   24.40    4.70
  -3  -2  21   38.60    5.50
  -3  -2  21   33.20    4.50
   3   2 -22   36.00    5.50
   3   2 -22   41.30    5.30
  -3  -2  22   36.70    5.60
  -3  -2  22   34.00    5.10
   3   2 -23   63.19    7.00
   3   2 -23   80.49    7.50
  -3  -2  23   60.69    6.20
  -3  -2  23   64.99    6.20
   3   2 -24   25.40    6.80
   3   2 -24   20.60    6.90
  -3  -2  24   27.60    5.60
  -3  -2  24   26.40    5.10
   3   2 -25   30.20    7.50
   3   2 -25   28.50    8.50
  -3  -2  25   34.80    5.90
  -3  -2  25   26.60    5.10
   3   2 -26    3.10    8.50
   3   2 -26    1.50    6.70
  -3  -2  26    8.10    5.70
  -3  -2  26    2.90    4.60
  -2  -2 -24   46.20    7.90
  -2  -2 -24   45.70    6.90
  -2  -2 -23   -6.60    5.00
  -2  -2 -23    1.10    4.90
  -2  -2 -22    0.10    4.40
  -2  -2 -22    1.60    4.20
  -2  -2 -21   45.50    5.80
  -2  -2 -21   49.40    5.80
  -2  -2 -20   22.10    4.70
  -2  -2 -20   24.50    4.70
  -2  -2 -19   18.80    4.10
  -2  -2 -19   19.40    4.40
   2   2  18  149.59   10.00
  -2  -2 -18  130.49    9.30
  -2  -2 -18  143.19   10.10
   2   2  17    0.20    2.80
  -2  -2 -17    3.20    3.50
  -2  -2 -17   -1.10    3.70
   2   2  16  163.48   10.90
  -2  -2 -16  164.28   11.20
  -2  -2 -16  167.88   11.40
   2   2  15  466.45   28.40
  -2  -2 -15  500.95   30.60
  -2  -2 -15  547.75   33.40
   2   2  14  243.68   15.60
  -2  -2 -14  259.07   16.70
  -2  -2 -14  257.27   16.40
   2   2  13   85.79    6.60
  -2  -2 -13   89.79    7.00
  -2  -2 -13   80.49    6.60
   2   2  12  150.28   10.50
  -2  -2 -12  137.89    9.60
  -2  -2 -12  158.28   10.80
   2   2  11  298.77   18.80
  -2  -2 -11  251.97   16.20
  -2  -2 -11  277.37   17.50
   2   2  10   54.49    5.10
   2   2   9  941.41   56.39
  -2  -2  -9  961.10   57.49
  -2  -2  -9  984.60   58.89
   2   2   8 2011.90  118.99
  -2  -2  -8 1940.01  114.89
  -2  -2  -8 1976.30  116.89
   2   2   7 1785.42  105.69
  -2  -2  -7 1875.11  110.99
  -2  -2  -7 1892.91  111.99
   2   2   6   63.09    5.30
  -2  -2  -6   83.69    6.30
  -2  -2  -6   80.59    6.10
   2   2   5    7.20    3.10
  -2  -2  -5   10.60    2.90
  -2  -2  -5   14.10    2.70
   2   2   4 1851.61  109.59
  -2  -2  -4 1978.80  116.99
  -2  -2  -4 1742.23  102.99
  -2  -2  -4 1826.12  108.09
   2   2   3 1107.99   65.59
   2   2   3 1076.89   64.09
  -2  -2  -3 1047.00   61.99
  -2  -2  -3 1091.49   64.89
  -2  -2  -2  141.89    8.80
  -2  -2  -2  135.49    9.00
   2   2   1   76.59    5.30
   2   2   1   78.29    5.80
  -2  -2  -1   64.89    4.60
  -2  -2  -1   89.29    6.30
   2   2   0  452.65   27.30
   2   2   0  415.96   25.10
  -2  -2   0  420.16   25.40
  -2  -2   0  439.56   26.50
   2   2  -1 2977.40  175.78
   2   2  -1 2945.61  173.38
  -2  -2   1 3005.40  177.48
  -2  -2   1 2922.71  172.08
   2   2  -2  198.98   12.60
   2   2  -2  183.08   11.40
  -2  -2   2  186.88   12.00
  -2  -2   2  173.48   10.80
   2   2  -3   98.19    6.90
   2   2  -3  121.39    7.70
  -2  -2   3  121.09    8.20
  -2  -2   3  111.49    7.10
   2   2  -4 2048.79  121.39
   2   2  -4 2068.49  121.79
  -2  -2   4 2184.28  129.49
  -2  -2   4 2163.28  127.39
   2   2  -5  515.95   31.30
   2   2  -5  459.45   27.30
  -2  -2   5  437.46   26.80
  -2  -2   5  477.75   28.40
   2   2  -6   81.39    6.10
   2   2  -6   90.29    5.70
  -2  -2   6   79.99    6.00
  -2  -2   6   89.79    5.60
   2   2  -7  168.18   10.20
  -2  -2   7  163.68   10.90
  -2  -2   7  149.59   10.00
  -2  -2   7  165.68   10.00
   2   2  -8  995.50   58.79
  -2  -2   8  879.71   52.79
  -2  -2   8  939.51   56.29
  -2  -2   8  949.60   55.99
  -2  -2   9  100.49    7.40
  -2  -2   9  106.39    7.60
  -2  -2   9   85.89    5.40
   2   2 -10  466.65   27.80
   2   2 -10  435.86   26.00
  -2  -2  10  483.85   29.50
  -2  -2  10  464.25   28.40
  -2  -2  10  501.65   29.80
   2   2 -11   23.70    2.50
   2   2 -11   24.60    2.40
  -2  -2  11   29.70    3.90
  -2  -2  11   26.60    3.40
  -2  -2  11   26.90    2.40
   2   2 -12   45.00    3.60
   2   2 -12   49.80    3.90
  -2  -2  12   63.49    5.60
  -2  -2  12   54.39    4.80
   2   2 -13   50.09    4.00
   2   2 -13   59.39    4.40
  -2  -2  13   54.79    5.20
  -2  -2  13   50.49    4.80
   2   2 -14  250.57   15.40
   2   2 -14  294.97   18.00
  -2  -2  14  288.57   18.20
  -2  -2  14  307.27   19.30
   2   2 -15   67.99    5.30
   2   2 -15   82.19    5.80
  -2  -2  15   73.89    6.20
  -2  -2  15   64.99    5.50
  -2  -2  16  230.98   15.10
  -2  -2  16  217.08   13.90
   2   2 -17  189.38   12.20
   2   2 -17  177.38   11.50
  -2  -2  17  174.18   11.50
  -2  -2  17  192.58   13.10
   2   2 -18    4.20    3.10
   2   2 -18    3.30    3.30
  -2  -2  18   -1.60    3.90
  -2  -2  18    4.20    3.30
   2   2 -19    9.40    3.70
   2   2 -19    8.60    3.70
  -2  -2  19    0.60    4.30
  -2  -2  19    6.00    4.30
   2   2 -20   32.50    4.80
   2   2 -20   26.00    4.40
  -2  -2  20   34.80    4.90
  -2  -2  20   31.90    4.40
   2   2 -21   80.49    7.00
   2   2 -21   71.59    6.50
  -2  -2  21   51.99    5.60
  -2  -2  21   56.39    5.50
   2   2 -22   31.20    5.20
   2   2 -22   36.80    5.10
  -2  -2  22   28.70    4.80
  -2  -2  22   35.30    4.80
   2   2 -23  170.88   12.00
   2   2 -23  180.88   12.80
  -2  -2  23  183.28   12.60
  -2  -2  23  180.78   12.30
   2   2 -24   11.60    6.60
   2   2 -24    6.90    6.20
  -2  -2  24   10.00    5.50
  -2  -2  24    6.90    4.20
   2   2 -25    2.30    6.70
   2   2 -25    4.20    7.40
  -2  -2  25    5.60    5.50
  -2  -2  25    6.20    4.70
   2   2 -26   33.70    8.50
   2   2 -26   25.60    9.30
  -1  -2 -24    1.30    4.80
  -1  -2 -24    2.70    5.10
  -1  -2 -23   32.20    5.20
  -1  -2 -23   42.70    6.50
  -1  -2 -21   16.70    4.60
  -1  -2 -21    7.70    4.60
  -1  -2 -20   21.30    4.10
  -1  -2 -20   14.50    4.40
  -1  -2 -19  315.57   19.90
  -1  -2 -19  304.17   19.30
  -1  -2 -18  261.97   16.70
  -1  -2 -18  252.37   16.10
  -1  -2 -17  636.74   38.50
  -1  -2 -17  606.74   36.90
   1   2  16    3.20    2.30
  -1  -2 -16    2.30    3.10
  -1  -2 -16    4.80    3.40
   1   2  15   -3.10    2.70
  -1  -2 -15   -1.00    3.20
  -1  -2 -15   -2.70    3.50
   1   2  14  461.15   28.20
  -1  -2 -14  468.45   28.80
  -1  -2 -14  455.15   28.00
   1   2  13   55.39    5.40
  -1  -2 -13   52.09    5.10
  -1  -2 -13   59.79    5.60
   1   2  12   12.70    3.40
  -1  -2 -12   15.40    3.40
  -1  -2 -12   12.90    3.40
   1   2  11   24.60    4.10
  -1  -2 -11   23.60    3.80
  -1  -2 -11   18.70    3.30
   1   2  10  290.17   18.40
  -1  -2 -10  285.07   18.00
  -1  -2 -10  239.08   15.40
   1   2   9  183.38   12.10
   1   2   8 1510.05   89.59
  -1  -2  -8 1445.16   85.79
  -1  -2  -8 1541.25   91.39
   1   2   7  175.68   11.60
  -1  -2  -7  180.98   12.00
  -1  -2  -7  159.38   10.60
   1   2   6   11.10    2.90
  -1  -2  -6    9.60    2.70
  -1  -2  -6    7.50    2.60
   1   2   5    7.10    2.80
  -1  -2  -5   13.50    3.10
  -1  -2  -5   14.20    2.90
   1   2   4   47.90    4.40
  -1  -2  -4   50.79    3.30
  -1  -2  -4   43.70    2.90
  -1  -2  -4   44.40    4.20
  -1  -2  -4   49.30    4.40
   1   2   3    7.70    2.40
  -1  -2  -3    4.50    1.30
  -1  -2  -3    3.00    1.30
  -1  -2  -3    5.20    2.40
  -1  -2  -3    3.20    2.40
   1   2   2  176.38   11.30
  -1  -2  -2  190.58   11.70
  -1  -2  -2  176.98   10.90
  -1  -2  -2  161.58   10.50
  -1  -2  -2  175.58   11.20
   1   2   1  132.79    8.70
  -1  -2  -1  137.19    8.70
  -1  -2  -1  134.19    8.50
  -1  -2  -1  130.89    8.70
  -1  -2  -1  123.99    8.10
   1   2   0 1054.59   62.39
  -1  -2   0 1065.39   63.29
  -1  -2   0 1213.58   71.89
  -1  -2   0 1046.30   61.99
  -1  -2   0 1060.99   62.89
   1   2  -1    9.30    1.90
  -1  -2   1   10.00    2.40
  -1  -2   1    9.50    2.50
  -1  -2   1    8.80    1.80
  -1  -2   1    9.70    1.80
   1   2  -2 1198.98   70.69
  -1  -2   2 1202.18   71.39
  -1  -2   2 1149.98   68.29
  -1  -2   2 1105.49   65.19
  -1  -2   2 1147.49   67.69
   1   2  -3  346.57   20.60
  -1  -2   3  325.17   20.10
  -1  -2   3  335.17   20.50
  -1  -2   3  323.47   19.30
  -1  -2   3  343.57   20.50
   1   2  -4  879.71   52.09
  -1  -2   4  898.81   53.79
  -1  -2   4  861.91   51.49
  -1  -2   4  924.81   54.69
  -1  -2   4  870.11   51.49
  -1  -2   5  124.09    8.40
  -1  -2   5  118.69    8.20
  -1  -2   6  619.64   37.40
  -1  -2   6  634.54   38.40
   1   2  -7   98.19    6.00
   1   2  -7  109.89    6.70
  -1  -2   7  121.59    8.70
  -1  -2   7   97.09    7.00
   1   2  -8  778.52   46.10
   1   2  -8  767.12   45.40
  -1  -2   8  823.72   49.50
  -1  -2   8  773.42   46.40
   1   2  -9   87.19    5.50
   1   2  -9   93.09    5.80
  -1  -2   9  111.99    8.00
  -1  -2   9  102.19    7.50
   1   2 -10 1101.69   65.09
   1   2 -10 1120.79   66.19
  -1  -2  10 1041.30   62.19
  -1  -2  10 1097.19   65.49
   1   2 -11  105.89    6.80
   1   2 -11   92.69    6.00
  -1  -2  11  108.69    7.90
  -1  -2  11  104.49    7.30
   1   2 -12   25.30    2.50
   1   2 -12   20.40    2.40
  -1  -2  12   24.00    3.60
  -1  -2  12   24.10    3.50
   1   2 -13  321.87   19.60
   1   2 -13  316.47   19.10
  -1  -2  13  312.77   19.60
  -1  -2  13  278.17   17.60
  -1  -2  14  403.76   25.00
  -1  -2  14  381.66   23.60
   1   2 -15  162.78   10.50
   1   2 -15  183.78   11.60
  -1  -2  15  163.48   11.10
  -1  -2  15  176.18   11.60
  -1  -2  16   18.30    4.20
  -1  -2  16   14.00    3.40
   1   2 -17   70.79    5.70
   1   2 -17   63.69    5.30
  -1  -2  17   68.39    6.20
  -1  -2  17   67.59    5.90
   1   2 -18    9.00    3.50
   1   2 -18    7.60    3.40
  -1  -2  18    9.10    3.90
  -1  -2  18    9.70    3.50
   1   2 -19  189.88   12.50
   1   2 -19  196.18   12.80
  -1  -2  19  178.08   12.20
  -1  -2  19  192.88   12.60
   1   2 -20   50.89    5.10
   1   2 -20   41.00    5.00
  -1  -2  20   37.20    4.90
  -1  -2  20   37.10    4.60
   1   2 -21  256.97   16.50
   1   2 -21  239.38   15.40
  -1  -2  21  260.17   16.90
  -1  -2  21  231.98   15.00
   1   2 -22   11.60    4.70
   1   2 -22   12.50    4.70
  -1  -2  22   12.30    5.00
  -1  -2  22   21.40    4.90
   1   2 -23    8.50    5.40
   1   2 -23    7.10    5.20
  -1  -2  23    7.30    5.10
  -1  -2  23    7.80    4.50
   1   2 -24    4.60    6.60
   1   2 -24    3.00    6.20
  -1  -2  24    6.90    5.80
  -1  -2  24    9.50    4.70
   1   2 -25   22.70    7.30
   1   2 -25    9.90    6.60
  -1  -2  25    2.00    5.70
  -1  -2  25    2.90    4.80
   0  -2 -25   -0.10    5.40
   0  -2 -25    5.90    5.90
   0  -2 -24   26.50    5.10
   0  -2 -24   11.20    5.50
   0  -2 -23   39.00    5.40
   0  -2 -23   45.10    5.80
   0  -2 -22   82.69    7.50
   0  -2 -22   97.99    8.10
   0  -2 -21   61.09    5.90
   0  -2 -21   58.09    6.10
   0   2  20  562.64   33.70
   0   2  20  547.15   32.70
   0  -2 -20  513.35   31.30
   0  -2 -20  509.95   31.10
   0   2  19  383.86   23.00
   0   2  19  392.06   23.50
   0  -2 -19  402.56   24.90
   0  -2 -19  402.86   24.90
   0   2  18   50.89    3.80
   0   2  18   58.59    3.90
   0  -2 -18   49.99    5.10
   0  -2 -18   48.70    5.20
   0   2  17  225.38   13.60
   0   2  17  197.38   12.00
   0   2  16   58.39    3.90
   0   2  16   54.59    3.90
   0   2  15    6.20    1.50
   0   2  15    5.50    1.20
   0  -2 -15   12.40    3.70
   0  -2 -15    7.30    3.50
   0   2  14    3.70    1.30
   0   2  14    4.20    1.20
   0  -2 -14    4.10    3.00
   0  -2 -14    8.40    3.00
   0   2  13    2.90    1.20
   0   2  13    3.40    1.00
   0  -2 -13    2.60    3.20
   0  -2 -13    3.20    2.90
   0  -2 -12   44.70    4.60
   0  -2 -12   52.29    4.80
   0   2  11  380.16   23.60
   0  -2 -11  265.27   16.80
   0  -2 -11  289.97   18.20
   0   2  10  980.20   58.59
   0  -2 -10 1083.19   64.59
   0  -2 -10  956.60   57.19
   0   2   9  178.88   11.70
   0  -2  -9  164.08   10.90
   0  -2  -9  166.98   11.20
   0   2   8 2964.10  174.88
   0   2   7  190.08   12.50
   0   2   7  164.08   10.90
   0  -2  -7  177.78   11.70
   0   2   6 2568.44  152.68
   0   2   6 2588.84  152.88
   0   2   6 2362.36  139.29
   0  -2  -6 2583.04  152.38
   0  -2  -6 2372.56  140.09
   0   2   5  178.58   10.80
   0   2   5  224.78   14.20
   0   2   5  243.48   15.30
   0  -2  -5  183.98   11.10
   0  -2  -5  218.98   13.90
   0  -2  -5  214.98   13.70
   0   2   4  751.82   44.60
   0   2   4  776.62   46.40
   0   2   4  797.62   47.60
   0  -2  -4  667.83   39.60
   0  -2  -4  774.72   46.30
   0  -2  -4  743.53   44.50
   0   2   3    4.20    1.40
   0   2   3    7.60    2.30
   0   2   3    4.40    2.40
   0  -2  -3    5.70    1.50
   0  -2  -3    3.70    2.20
   0  -2  -3    1.20    2.30
   0   2   2 1455.95   86.09
   0   2   2 1608.64   94.99
   0   2   2 1679.83   99.19
   0  -2  -2 1652.53   97.59
   0  -2  -2 1726.33  101.99
   0  -2  -2 1641.04   96.89
   0   2   1   21.70    2.60
   0   2   1   23.30    2.80
   0   2   1   21.20    2.50
   0  -2  -1   18.10    2.30
   0  -2  -1   22.00    2.60
   0  -2  -1   20.40    2.70
   0   2   0 1502.35   89.09
   0   2   0 1438.76   84.89
   0  -2   0 1365.66   80.99
   0  -2   0 1392.96   82.19
   0  -2   0 1403.16   82.89
   0   2  -1   20.20    2.90
   0   2  -1   18.10    1.90
   0  -2   1   16.10    2.80
   0  -2   1   22.60    2.40
   0  -2   1   18.50    2.00
   0   2  -2 1759.32  104.29
   0  -2   2 1744.73  103.39
   0  -2   2 1802.62  106.19
   0  -2   2 1656.33   97.59
   0   2  -3    1.90    2.40
   0  -2   3    7.10    2.60
   0  -2   3    4.10    0.80
   0  -2   3    5.30    0.90
   0   2  -4  771.52   46.30
   0  -2   4  731.53   43.90
   0   2  -5  230.68   14.70
   0  -2   5  245.18   15.50
   0  -2   6 2376.36  140.69
   0  -2   6 2432.36  143.99
   0  -2   7  182.58   12.00
   0  -2   7  176.28   11.40
   0   2  -8 3336.17  196.78
   0   2  -8 3098.29  182.78
   0  -2   8 2962.80  175.28
   0  -2   8 2976.20  176.08
   0   2  -9  195.38   11.80
   0   2  -9  176.08   10.70
   0  -2   9  183.48   12.10
   0  -2   9  196.18   12.80
   0   2 -10  989.70   58.49
   0   2 -10  874.61   51.69
   0  -2  10  984.00   58.89
   0  -2  10 1036.20   61.79
   0   2 -11  344.67   20.70
   0   2 -11  302.47   18.20
   0  -2  11  304.07   19.00
   0  -2  11  290.17   18.10
   0   2 -12   60.49    4.50
   0   2 -12   53.69    4.00
   0  -2  12   56.89    5.00
   0  -2  12   47.10    4.90
   0   2 -13   -0.40    2.00
   0   2 -13    3.20    1.90
   0  -2  13    0.10    2.70
   0  -2  13   -1.10    3.10
   0   2 -14    2.90    2.20
   0   2 -14    5.00    2.20
   0  -2  14    6.90    3.00
   0  -2  14    3.30    2.60
   0   2 -15    2.70    2.40
   0   2 -15    7.70    2.70
   0  -2  15    8.10    3.20
   0  -2  15   10.80    3.30
   0   2 -16   66.19    5.40
   0   2 -16   59.99    5.00
   0  -2  16   80.69    6.70
   0  -2  16   82.79    6.60
   0   2 -17  234.78   14.90
   0   2 -17  260.77   16.30
   0  -2  17  232.58   15.20
   0  -2  17  225.98   14.80
   0   2 -18   61.99    5.30
   0   2 -18   55.59    5.10
   0  -2  18   46.50    5.10
   0  -2  18   53.39    5.10
   0   2 -19  448.16   27.20
   0   2 -19  474.25   28.80
   0  -2  19  410.66   25.30
   0  -2  19  421.06   25.90
   0   2 -20  539.75   32.60
   0   2 -20  540.75   32.70
   0  -2  20  539.35   32.90
   0  -2  20  574.34   34.90
   0   2 -21   63.19    6.00
   0   2 -21   74.19    6.60
   0  -2  21   79.79    7.20
   0  -2  21   79.59    6.70
   0   2 -22   95.69    7.70
   0   2 -22  109.69    8.70
   0  -2  22   90.69    7.90
   0  -2  22   98.09    7.60
   0   2 -23   47.90    6.60
   0   2 -23   31.10    6.50
   0  -2  23   37.20    5.90
   0  -2  23   40.10    5.20
   0   2 -24   13.40    6.20
   0   2 -24   19.40    6.90
   0  -2  24   24.50    6.10
   0  -2  24   17.00    5.00
   0   2 -25    7.40    7.40
   0   2 -25    0.30    6.70
   0  -2  25    3.30    5.60
   0  -2  25   -3.20    5.10
   1  -2 -25    8.50    5.20
   1  -2 -25   11.80    6.30
   1  -2 -24    2.20    4.90
   1  -2 -24   -6.90    5.00
  -1   2  23    0.10    3.50
  -1   2  23    7.70    2.80
   1  -2 -23    5.90    4.40
   1  -2 -23    4.00    4.90
  -1   2  22   11.50    3.60
  -1   2  22    6.90    2.60
   1  -2 -22    9.60    4.80
   1  -2 -22   19.70    4.50
  -1   2  21  225.98   14.20
  -1   2  21  220.68   13.60
  -1   2  20   34.90    3.80
  -1   2  20   38.80    3.50
   1  -2 -20   48.30    5.20
   1  -2 -20   41.30    5.30
  -1   2  19  144.89    9.40
  -1   2  19  166.98   10.40
   1  -2 -19  174.18   11.90
   1  -2 -19  165.48   11.40
  -1   2  18    4.40    2.40
  -1   2  18    4.20    1.90
   1  -2 -18    7.00    4.10
   1  -2 -18    5.00    3.80
  -1   2  17   60.49    4.60
  -1   2  17   55.89    4.20
   1  -2 -17   65.29    5.90
   1  -2 -17   63.59    6.00
  -1   2  16   13.30    1.80
  -1   2  16   16.40    2.30
   1  -2 -16   12.00    4.10
   1  -2 -16   10.60    3.90
   1  -2 -15  181.98   12.30
   1  -2 -15  211.18   13.90
  -1   2  14  374.06   22.50
  -1   2  14  394.16   23.60
   1  -2 -14  361.76   22.50
   1  -2 -14  382.86   23.70
  -1   2  13  279.47   16.90
  -1   2  13  318.17   19.00
   1  -2 -13  316.17   19.80
   1  -2 -13  350.16   22.10
  -1   2  12   27.50    2.30
  -1   2  12   24.00    2.20
  -1   2  12   26.30    3.70
   1  -2 -12   24.20    3.70
   1  -2 -12   21.40    3.80
  -1   2  11  109.49    7.00
  -1   2  11   98.79    7.20
   1  -2 -11   93.79    6.00
   1  -2 -11  104.29    7.70
   1  -2 -11  103.49    7.80
  -1   2  10 1102.29   65.29
  -1   2  10 1131.59   67.39
   1  -2 -10 1062.89   62.89
   1  -2 -10 1080.09   64.49
   1  -2 -10 1118.89   66.69
  -1   2   9  101.29    6.30
  -1   2   9  112.29    8.00
   1  -2  -9   90.59    5.70
   1  -2  -9   91.49    7.00
   1  -2  -9   99.29    7.40
  -1   2   8  918.51   54.39
  -1   2   8  763.32   45.80
   1  -2  -8  770.32   45.70
   1  -2  -8  802.12   48.10
   1  -2  -8  797.02   47.80
  -1   2   7  108.89    6.80
  -1   2   7  119.29    8.20
   1  -2  -7  109.69    6.80
   1  -2  -7  100.89    7.30
   1  -2  -7  108.19    7.60
  -1   2   6  576.84   34.30
  -1   2   6  544.85   32.90
   1  -2  -6  628.74   37.40
   1  -2  -6  565.94   34.10
   1  -2  -6  606.34   36.60
  -1   2   5  121.09    7.60
  -1   2   5  116.49    8.00
   1  -2  -5  116.19    7.30
   1  -2  -5  123.79    8.40
   1  -2  -5  123.39    8.40
  -1   2   4  889.91   52.79
  -1   2   4  880.31   52.49
   1  -2  -4  888.61   52.69
   1  -2  -4  876.51   52.19
   1  -2  -4  906.41   53.99
  -1   2   3  379.56   22.80
  -1   2   3  336.37   20.50
   1  -2  -3  303.57   18.40
   1  -2  -3  355.06   21.70
   1  -2  -3  309.17   19.00
  -1   2   2 1200.28   71.19
  -1   2   2 1131.59   66.99
   1  -2  -2 1129.69   66.99
   1  -2  -2 1147.49   68.09
   1  -2  -2 1130.89   66.99
  -1   2   1   11.30    2.50
  -1   2   1   10.60    2.10
   1  -2  -1   14.30    2.40
   1  -2  -1   12.20    2.40
   1  -2  -1    8.90    2.10
  -1   2   0 1077.49   64.09
  -1   2   0  996.70   58.89
   1  -2   0 1137.29   67.59
   1  -2   0 1056.49   62.49
  -1   2  -1  134.59    9.00
  -1   2  -1  125.19    7.90
   1  -2   1  121.09    8.10
   1  -2   1  134.89    8.40
  -1   2  -2  179.38   11.50
  -1   2  -2  170.58   10.40
   1  -2   2  190.48   12.20
   1  -2   2  186.58   11.40
  -1   2  -3    3.00    2.60
  -1   2  -3    4.20    1.10
   1  -2   3    9.10    2.70
   1  -2   3    5.20    1.20
  -1   2  -4   57.59    5.10
  -1   2  -4   45.90    3.10
   1  -2   4   48.30    4.50
   1  -2   4   44.00    2.90
  -1   2  -5    8.30    2.80
  -1   2  -5    9.40    1.20
   1  -2   5    3.00    2.60
   1  -2   5   11.90    1.30
  -1   2  -6   16.30    3.10
  -1   2  -6   12.20    1.30
   1  -2   6   10.40    3.00
   1  -2   6    9.00    1.20
  -1   2  -7  178.88   11.70
  -1   2  -7  151.48    9.20
  -1   2  -7  183.28   11.10
   1  -2   7  169.58   11.20
   1  -2   7  171.58   10.40
  -1   2  -8 1601.64   95.29
  -1   2  -8 1556.44   91.79
  -1   2  -8 1584.44   93.39
   1  -2   8 1519.55   90.29
   1  -2   8 1602.94   94.49
  -1   2  -9  203.68   13.20
   1  -2   9  113.29    8.10
   1  -2   9  111.59    7.00
  -1   2 -10  291.97   17.60
  -1   2 -10  252.57   15.30
   1  -2  10  235.78   15.00
   1  -2  10  243.28   15.30
   1  -2  10  270.47   16.40
  -1   2 -11   26.00    2.70
  -1   2 -11   18.30    2.30
   1  -2  11   21.10    3.40
   1  -2  11   17.90    3.40
   1  -2  11   28.30    2.90
  -1   2 -12   10.30    2.20
  -1   2 -12   11.00    2.00
   1  -2  12   10.40    3.10
   1  -2  12    7.50    3.00
  -1   2 -13   55.39    4.50
  -1   2 -13   53.49    4.20
   1  -2  13   62.69    5.10
   1  -2  13   51.49    5.00
  -1   2 -14  481.15   29.00
  -1   2 -14  444.96   26.80
   1  -2  14  483.75   29.40
   1  -2  14  446.96   27.40
  -1   2 -15    2.40    2.40
  -1   2 -15    3.60    2.60
   1  -2  15    2.40    3.10
   1  -2  15    1.40    3.60
  -1   2 -16    1.20    2.50
  -1   2 -16    4.40    2.80
   1  -2  16   -2.90    3.90
   1  -2  16    0.80    3.60
  -1   2 -17  646.24   38.80
  -1   2 -17  610.14   36.70
   1  -2  17  658.93   39.80
   1  -2  17  653.23   39.40
  -1   2 -18  231.18   14.60
  -1   2 -18  262.57   16.60
   1  -2  18  228.78   14.70
   1  -2  18  236.98   15.20
  -1   2 -19  289.27   18.00
  -1   2 -19  319.27   19.80
   1  -2  19  332.57   20.90
   1  -2  19  310.67   19.50
  -1   2 -20   18.10    3.90
  -1   2 -20   28.10    4.60
   1  -2  20   27.70    4.40
   1  -2  20   32.30    5.00
  -1   2 -21    7.80    4.10
  -1   2 -21   11.90    4.40
   1  -2  21   11.50    4.80
   1  -2  21    5.60    4.10
  -1   2 -22    0.50    4.10
  -1   2 -22   -5.90    5.30
   1  -2  22    6.60    5.00
   1  -2  22    2.30    4.20
  -1   2 -23   44.00    6.70
  -1   2 -23   28.50    6.70
   1  -2  23   48.90    6.70
   1  -2  23   37.00    5.20
  -1   2 -24    2.90    6.60
  -1   2 -24    4.40    6.00
   1  -2  24    2.80    5.70
   1  -2  24   -2.70    4.20
   2  -2 -26   24.40    7.30
  -2   2  25    6.80    5.70
  -2   2  25    2.50    3.80
   2  -2 -25    4.20    5.30
   2  -2 -25    4.00    5.20
  -2   2  24    0.90    5.50
  -2   2  24    5.90    3.60
   2  -2 -23  178.08   12.20
   2  -2 -23  170.38   11.80
  -2   2  22   24.00    4.80
  -2   2  22   29.80    3.70
   2  -2 -22   25.30    4.80
   2  -2 -22   37.30    5.00
  -2   2  21   72.49    6.00
  -2   2  21   62.39    4.90
   2  -2 -21   76.99    6.70
   2  -2 -21   61.59    5.80
  -2   2  20   26.50    3.80
  -2   2  20   25.10    3.10
   2  -2 -20   36.40    4.80
   2  -2 -20   24.50    4.20
  -2   2  19    9.50    2.40
  -2   2  19    4.90    2.90
   2  -2 -19   11.30    4.00
   2  -2 -19    8.30    3.60
  -2   2  18    3.10    2.90
  -2   2  18    2.10    2.00
   2  -2 -18    1.90    3.50
   2  -2 -18   -3.70    3.50
  -2   2  17  166.38   10.60
  -2   2  17  168.98   10.70
   2  -2 -17  147.89   10.30
   2  -2 -17  158.18   10.90
  -2   2  16  189.08   11.90
  -2   2  16  199.88   12.30
  -2   2  16  231.28   14.70
   2  -2 -16  231.08   15.00
   2  -2 -16  210.58   13.90
  -2   2  15   66.99    4.80
  -2   2  15   72.89    5.70
   2  -2 -15   75.49    5.30
   2  -2 -15   67.89    6.10
   2  -2 -15   75.59    6.50
  -2   2  14  318.97   19.40
  -2   2  14  326.07   20.40
   2  -2 -14  287.97   17.50
   2  -2 -14  292.97   18.50
   2  -2 -14  306.77   19.30
  -2   2  13   64.39    4.50
  -2   2  13   66.39    5.50
   2  -2 -13   65.99    4.60
   2  -2 -13   53.29    5.10
   2  -2 -13   64.09    5.60
  -2   2  12   45.80    3.50
  -2   2  12   56.99    5.10
   2  -2 -12   46.90    3.60
   2  -2 -12   38.40    4.40
   2  -2 -12   46.70    4.90
  -2   2  11   24.70    2.50
  -2   2  11   21.20    3.30
   2  -2 -11   24.50    2.40
   2  -2 -11   26.00    3.80
   2  -2 -11   21.30    3.60
  -2   2  10  477.85   28.60
  -2   2  10  523.65   31.70
   2  -2 -10  496.05   29.70
   2  -2 -10  453.05   27.70
   2  -2 -10  436.96   26.80
  -2   2   9  115.59    7.40
  -2   2   9  102.69    7.60
   2  -2  -9  111.49    7.20
   2  -2  -9   91.89    7.00
   2  -2  -9  103.19    7.70
  -2   2   8 1015.20   60.19
  -2   2   8  922.31   55.09
   2  -2  -8  969.40   57.49
   2  -2  -8  992.90   59.29
   2  -2  -8  966.20   57.59
  -2   2   7  160.08   10.10
  -2   2   7  168.08   11.00
   2  -2  -7  158.28    9.90
   2  -2  -7  169.28   11.10
   2  -2  -7  149.69   10.00
  -2   2   6   96.89    6.50
  -2   2   6   87.29    6.40
   2  -2  -6   75.69    5.20
   2  -2  -6   79.09    6.10
   2  -2  -6   85.59    6.40
  -2   2   5  481.45   28.90
  -2   2   5  495.15   30.00
   2  -2  -5  444.46   26.70
   2  -2  -5  434.66   26.50
   2  -2  -5  430.46   26.20
  -2   2   4 2084.99  123.29
  -2   2   4 2109.89  124.59
   2  -2  -4 2118.79  125.19
   2  -2  -4 2009.30  118.69
  -2   2   3  118.49    7.80
  -2   2   3  122.49    8.20
   2  -2  -3  113.39    7.50
   2  -2  -3  117.09    7.90
  -2   2   2  159.88   10.30
  -2   2   2  164.18   10.50
   2  -2  -2  171.98   10.90
   2  -2  -2  180.88   11.50
  -2   2   1 2917.61  172.38
  -2   2   1 2864.21  168.58
   2  -2  -1 2793.62  164.98
   2  -2  -1 2848.92  167.78
  -2   2   0  455.35   27.60
  -2   2   0  405.26   24.40
   2  -2   0  398.36   24.20
   2  -2   0  443.46   26.70
  -2   2  -1   65.19    5.10
  -2   2  -1   69.99    4.90
  -2   2  -2  148.99   10.00
  -2   2  -2  141.19    8.90
   2  -2   2  152.68   10.00
   2  -2   2  125.69    8.00
  -2   2  -3 1130.29   67.49
  -2   2  -3 1088.29   64.29
   2  -2   3 1078.79   64.29
   2  -2   3 1100.99   64.99
  -2   2  -4 1823.62  108.19
  -2   2  -4 1868.81  110.09
   2  -2   4 1716.73  101.89
   2  -2   4 1870.71  110.19
  -2   2  -5   14.60    3.20
  -2   2  -5   12.20    1.80
   2  -2   5    6.30    2.50
   2  -2   5   11.20    1.70
  -2   2  -6   90.29    6.80
  -2   2  -6   66.69    4.60
   2  -2   6   86.59    6.70
   2  -2   6   70.39    4.80
  -2   2  -7 1849.71  109.89
  -2   2  -7 1980.70  116.69
   2  -2   7 2008.10  119.09
   2  -2   7 2335.67  137.49
  -2   2  -8 2240.88  132.99
  -2   2  -8 1982.00  116.89
   2  -2   8 1992.80  118.19
   2  -2   8 1836.32  108.29
  -2   2  -9 1031.70   61.79
  -2   2  -9 1045.70   61.89
  -2   2  -9 1097.19   64.99
   2  -2   9 1024.70   61.29
   2  -2   9 1174.18   69.49
  -2   2 -10   59.09    5.40
   2  -2  10   60.29    5.20
   2  -2  10   55.49    4.30
  -2   2 -11  282.07   17.90
  -2   2 -11  319.87   19.40
  -2   2 -11  291.77   17.90
   2  -2  11  256.17   16.30
   2  -2  11  289.47   17.80
  -2   2 -12  154.98   10.50
  -2   2 -12  149.69    9.80
  -2   2 -12  142.99    9.30
   2  -2  12  132.89    9.30
   2  -2  12  125.29    8.60
   2  -2  12  132.99    8.90
  -2   2 -13   85.89    6.10
  -2   2 -13   77.89    5.70
   2  -2  13   77.69    6.20
   2  -2  13   80.09    6.20
   2  -2  13   69.29    5.20
  -2   2 -14  249.38   15.50
  -2   2 -14  243.78   15.10
   2  -2  14  271.37   17.20
   2  -2  14  265.17   16.80
   2  -2  14  246.28   15.10
  -2   2 -15  417.46   25.30
  -2   2 -15  500.55   30.20
   2  -2  15  533.65   32.60
   2  -2  15  494.75   30.20
   2  -2  15  514.35   30.80
  -2   2 -16  175.28   11.50
  -2   2 -16  184.78   11.90
   2  -2  16  184.48   12.30
   2  -2  16  183.18   12.30
  -2   2 -17   -5.10    2.80
  -2   2 -17   -2.50    3.30
   2  -2  17   -0.20    3.30
   2  -2  17   -2.70    3.20
   2  -2  18  148.79   10.40
   2  -2  18  148.19   10.30
  -2   2 -19   15.90    3.80
  -2   2 -19   15.50    3.50
   2  -2  19   16.80    4.40
   2  -2  19   20.40    4.00
  -2   2 -20   26.60    4.30
  -2   2 -20   19.60    4.50
   2  -2  20   26.90    4.60
   2  -2  20   18.00    4.20
  -2   2 -21   45.00    5.70
  -2   2 -21   37.80    5.20
   2  -2  21   45.10    5.60
   2  -2  21   42.00    5.30
  -2   2 -22   -1.70    4.80
  -2   2 -22    1.40    5.80
   2  -2  22    1.10    4.80
   2  -2  22   -0.50    4.40
  -2   2 -23   -1.20    5.60
  -2   2 -23   -6.70    6.60
   2  -2  23   -1.10    4.20
   2  -2  23    3.30    5.40
  -2   2 -24   27.70    6.70
  -2   2 -24   30.80    7.60
   2  -2  24   28.30    5.50
   2  -2  24   33.20    6.20
  -3   2  26   -0.40    5.30
  -3   2  26   -4.70    7.40
   3  -2 -26    2.30    6.10
   3  -2 -26    1.80    6.10
  -3   2  25   25.50    7.00
  -3   2  25   27.00    5.20
   3  -2 -25   36.60    5.90
   3  -2 -25   31.20    6.20
  -3   2  24   24.30    4.80
  -3   2  24   41.00    6.70
   3  -2 -24   26.40    5.60
   3  -2 -24   23.10    5.20
  -3   2  23   55.59    5.40
  -3   2  23   57.09    6.60
   3  -2 -23   74.19    7.20
   3  -2 -23   60.69    6.20
  -3   2  22   32.00    5.10
  -3   2  22   34.20    4.20
   3  -2 -22   36.90    5.40
   3  -2 -22   40.00    5.30
  -3   2  21   29.10    3.80
  -3   2  21   24.70    4.80
   3  -2 -21   28.30    4.40
   3  -2 -21   25.10    4.60
  -3   2  20   31.90    3.70
  -3   2  20   28.10    4.10
  -3   2  19  144.29    9.40
  -3   2  19  140.09    9.60
  -3   2  19  152.78   10.20
   3  -2 -19  134.49    9.70
   3  -2 -19  161.58   11.20
  -3   2  18   29.80    3.90
  -3   2  18   42.60    4.10
  -3   2  18   38.30    4.30
   3  -2 -18   39.10    4.90
   3  -2 -18   37.00    5.10
  -3   2  17  330.87   20.10
  -3   2  17  358.76   22.20
   3  -2 -17  287.27   17.70
   3  -2 -17  368.46   22.90
   3  -2 -17  356.26   22.30
  -3   2  16  343.77   20.90
  -3   2  16  338.57   20.90
   3  -2 -16  341.37   20.80
   3  -2 -16  326.57   20.60
   3  -2 -16  346.87   21.70
  -3   2  15 1055.19   62.79
  -3   2  15 1102.29   65.59
   3  -2 -15 1105.49   65.69
   3  -2 -15 1120.09   66.89
   3  -2 -15 1088.29   65.09
   3  -2 -14  436.26   26.30
   3  -2 -14  452.65   27.80
   3  -2 -14  441.16   27.10
  -3   2  13  468.25   28.10
  -3   2  13  461.65   28.20
   3  -2 -13  472.05   28.40
   3  -2 -13  456.85   28.00
   3  -2 -13  438.26   27.00
  -3   2  12   -1.00    2.10
  -3   2  12    7.70    2.80
   3  -2 -12    0.00    1.80
   3  -2 -12   -6.10    3.10
   3  -2 -12    2.30    2.90
  -3   2  11    2.20    2.20
  -3   2  11    4.40    2.80
   3  -2 -11    6.30    2.10
   3  -2 -11    4.20    3.00
   3  -2 -11    4.30    3.60
  -3   2  10   40.80    3.60
  -3   2  10   42.10    4.10
   3  -2 -10   36.40    3.20
   3  -2 -10   36.20    4.10
   3  -2 -10   40.60    4.50
  -3   2   9    8.20    2.00
  -3   2   9    8.60    3.10
   3  -2  -9    4.60    1.80
   3  -2  -9    0.60    2.70
   3  -2  -9    1.80    2.90
  -3   2   8  334.47   20.30
  -3   2   8  324.57   20.20
   3  -2  -8  311.57   19.10
   3  -2  -8  345.87   21.60
  -3   2   7    6.00    2.00
  -3   2   7    1.10    2.30
   3  -2  -7    1.40    1.80
   3  -2  -7    2.70    2.60
  -3   2   6   71.19    5.30
  -3   2   6   91.19    6.70
   3  -2  -6   80.49    5.60
   3  -2  -6   71.49    5.80
  -3   2   5  764.52   45.70
  -3   2   5  683.73   41.00
   3  -2  -5  714.33   42.70
   3  -2  -5  722.63   43.30
  -3   2   4  407.26   24.60
  -3   2   4  381.96   23.40
   3  -2  -4  384.36   23.30
   3  -2  -4  404.86   24.70
  -3   2   3 2605.34  153.88
  -3   2   3 2410.06  142.19
   3  -2  -3 2434.26  143.99
   3  -2  -3 2525.15  148.89
  -3   2   2 1347.17   79.99
  -3   2   2 1308.37   77.49
   3  -2  -2 1300.77   77.29
   3  -2  -2 1326.17   78.49
  -3   2   1 1193.88   71.09
  -3   2   1 1174.78   69.69
   3  -2  -1 1193.28   70.99
   3  -2  -1 1178.68   69.89
  -3   2   0 2541.75  150.38
  -3   2   0 2450.15  144.39
   3  -2   0 2252.97  133.29
   3  -2   0 2391.66  140.99
  -3   2  -1  793.22   47.50
  -3   2  -1  833.92   49.60
   3  -2   1  823.72   49.30
   3  -2   1  894.91   53.19
  -3   2  -2 3037.20  179.58
  -3   2  -2 2803.12  165.08
   3  -2   2 2741.43  162.18
   3  -2   2 2717.33  160.08
  -3   2  -3  238.68   15.20
  -3   2  -3  281.87   17.20
   3  -2   3  253.47   16.00
   3  -2   3  266.27   16.40
  -3   2  -4 1293.17   76.99
  -3   2  -4 1286.17   75.99
   3  -2   4 1190.68   70.99
   3  -2   4 1188.78   70.39
  -3   2  -6 1071.79   64.09
  -3   2  -6 1125.19   66.59
   3  -2   6 1050.19   62.79
   3  -2   6 1074.99   63.59
  -3   2  -7  976.40   58.49
  -3   2  -7  956.00   56.69
   3  -2   7  935.01   55.99
   3  -2   7  818.62   48.60
  -3   2  -8   68.89    5.90
  -3   2  -8   69.69    5.10
   3  -2   8   75.09    5.90
   3  -2   8   62.59    4.60
  -3   2  -9   33.20    4.10
  -3   2  -9   44.00    3.70
   3  -2   9   38.50    4.40
   3  -2   9   36.00    3.10
  -3   2 -10  108.89    8.40
  -3   2 -10   95.19    6.70
   3  -2  10  101.89    7.70
   3  -2  10   82.49    5.80
  -3   2 -11    4.50    3.20
  -3   2 -11    9.60    2.60
  -3   2 -11    9.50    2.10
   3  -2  11    6.70    3.40
   3  -2  11    6.60    2.50
  -3   2 -12   39.40    4.40
  -3   2 -12   38.30    4.00
  -3   2 -12   36.50    3.60
   3  -2  12   43.50    4.90
   3  -2  12   36.80    3.70
  -3   2 -13    0.10    2.80
  -3   2 -13    2.00    2.10
  -3   2 -13    5.50    2.50
   3  -2  13    0.90    3.00
   3  -2  13   -4.20    2.20
  -3   2 -14  140.89    9.30
  -3   2 -14  143.39    9.50
   3  -2  14  147.29   10.10
   3  -2  14  146.79   10.20
   3  -2  14  159.18   10.30
  -3   2 -15  365.06   22.30
  -3   2 -15  306.77   19.00
   3  -2  15  362.96   22.50
   3  -2  15  389.06   24.20
   3  -2  15  340.07   20.70
  -3   2 -16  128.09    8.70
  -3   2 -16  124.19    8.60
   3  -2  16  117.89    8.50
   3  -2  16  111.49    7.90
   3  -2  16  111.39    7.70
  -3   2 -17   32.20    4.00
  -3   2 -17   28.10    3.60
   3  -2  17   30.20    4.30
   3  -2  17   32.50    4.50
   3  -2  17   35.40    3.90
  -3   2 -18    3.40    3.00
  -3   2 -18    1.00    3.30
   3  -2  18    0.70    3.60
   3  -2  18    2.60    3.80
  -3   2 -19   49.99    4.90
  -3   2 -19   56.29    5.60
   3  -2  19   57.19    5.70
   3  -2  19   49.90    5.80
  -3   2 -20    3.40    3.60
  -3   2 -20    6.60    4.60
   3  -2  20   -8.20    4.10
   3  -2  20    2.50    4.30
  -3   2 -21   53.39    6.20
  -3   2 -21   65.69    7.00
   3  -2  21   62.49    6.50
   3  -2  21   57.89    6.00
  -3   2 -22   60.99    6.70
  -3   2 -22   45.00    7.10
   3  -2  22   54.49    7.10
   3  -2  22   40.70    5.60
  -3   2 -23   -2.30    6.00
  -3   2 -23    6.50    6.60
   3  -2  23   -1.20    4.90
   3  -2  23    2.90    4.80
  -4   2  26    1.80    6.50
  -4   2  26    9.80    5.30
   4  -2 -26   15.50    5.90
   4  -2 -26   15.90    6.40
  -4   2  25   -1.10    5.90
  -4   2  25    7.60    4.70
   4  -2 -25    5.70    5.30
   4  -2 -25    5.20    4.90
  -4   2  24    5.90    6.50
  -4   2  24   18.20    4.90
   4  -2 -24   20.20    5.10
   4  -2 -24   17.30    5.00
  -4   2  23   10.80    4.00
  -4   2  23    7.40    5.50
   4  -2 -23    6.90    4.50
   4  -2 -23    3.80    4.60
  -4   2  22   15.90    3.80
  -4   2  22   14.20    5.10
   4  -2 -22   12.80    4.50
   4  -2 -22   18.20    4.50
  -4   2  21  436.96   26.80
  -4   2  21  416.36   25.40
  -4   2  21  403.26   24.60
   4  -2 -21  426.96   26.30
   4  -2 -21  388.16   24.10
  -4   2  20   14.30    3.30
  -4   2  20    9.50    3.70
  -4   2  20   20.00    3.40
   4  -2 -20   10.80    3.00
   4  -2 -20   13.10    4.10
   4  -2 -20   11.00    4.40
  -4   2  19  612.24   36.70
  -4   2  19  605.84   36.60
   4  -2 -19  622.24   37.40
   4  -2 -19  672.93   40.80
   4  -2 -19  699.03   42.20
  -4   2  18    7.90    2.90
  -4   2  18    3.00    3.10
   4  -2 -18    2.80    2.50
   4  -2 -18    0.40    3.90
   4  -2 -18   10.80    4.20
  -4   2  17  328.57   20.10
  -4   2  17  362.96   22.30
   4  -2 -17  360.56   22.20
   4  -2 -17  354.06   22.10
   4  -2 -17  308.77   19.60
  -4   2  16  293.47   18.00
  -4   2  16  267.57   16.80
   4  -2 -16  282.17   17.40
   4  -2 -16  308.77   19.60
   4  -2 -16  313.27   19.80
  -4   2  15   56.79    4.70
  -4   2  15   51.09    4.60
   4  -2 -15   61.79    4.90
   4  -2 -15   59.19    6.00
   4  -2 -15   49.90    5.90
  -4   2  14    3.80    2.40
  -4   2  14    0.90    3.10
   4  -2 -14    4.70    2.30
   4  -2 -14    3.80    3.40
   4  -2 -14   -3.80    3.60
  -4   2  13 1083.19   64.29
  -4   2  13 1249.28   74.49
   4  -2 -13 1103.59   65.59
   4  -2 -13 1069.89   63.89
   4  -2 -13 1090.19   65.09
  -4   2  12  269.07   16.50
  -4   2  12  277.47   17.40
   4  -2 -12  270.87   16.70
   4  -2 -12  277.17   17.70
   4  -2 -12  237.98   15.30
  -4   2  11  200.08   12.70
  -4   2  11  191.48   12.40
   4  -2 -11  185.08   11.80
   4  -2 -11  169.08   11.50
   4  -2 -11  191.08   12.70
  -4   2  10   36.70    3.50
  -4   2  10   37.40    3.90
   4  -2 -10   40.00    3.70
   4  -2 -10   39.30    4.50
  -4   2   9  388.66   23.60
  -4   2   9  388.86   23.90
   4  -2  -9  388.36   23.70
   4  -2  -9  390.46   24.10
  -4   2   8 1361.16   80.69
  -4   2   8 1249.88   74.39
   4  -2  -8 1289.97   76.69
   4  -2  -8 1268.37   75.39
  -4   2   7 1607.34   95.39
  -4   2   7 1567.94   92.89
   4  -2  -7 1798.12  106.59
   4  -2  -7 1584.44   93.99
  -4   2   6  802.72   48.10
  -4   2   6  784.92   47.00
   4  -2  -6  862.51   51.49
   4  -2  -6  744.23   44.70
  -4   2   5 2852.11  168.58
  -4   2   5 2875.01  169.48
   4  -2  -5 2677.83  158.28
   4  -2  -5 2870.61  169.38
  -4   2   4  840.92   50.29
  -4   2   4  831.32   49.70
   4  -2  -4  825.02   49.30
   4  -2  -4  839.62   50.19
  -4   2   3   49.50    4.30
  -4   2   3   39.70    3.80
   4  -2  -3   41.80    3.90
   4  -2  -3   35.70    4.00
  -4   2   2  441.16   27.00
  -4   2   2  410.66   25.00
   4  -2  -2  432.96   26.40
   4  -2  -2  370.36   22.60
  -4   2   1  906.41   54.29
  -4   2   1  914.01   54.39
   4  -2  -1  891.81   53.29
   4  -2  -1  984.00   58.49
  -4   2   0   13.10    2.90
  -4   2   0   17.10    2.90
   4  -2   0   15.80    3.10
   4  -2   0   11.70    2.50
  -4   2  -1   34.30    4.00
  -4   2  -1   31.30    3.30
   4  -2   1   38.30    3.90
   4  -2   1   24.70    3.20
  -4   2  -2  721.93   43.50
  -4   2  -2  697.73   41.70
   4  -2   2  663.43   40.00
   4  -2   2  706.03   42.20
  -4   2  -3 1377.06   82.09
  -4   2  -3 1269.57   75.19
   4  -2   3 1260.07   75.09
   4  -2   3 1433.66   84.89
   4  -2   4   84.49    6.40
   4  -2   4   67.09    5.20
  -4   2  -5   -0.60    2.90
  -4   2  -5    4.30    2.20
   4  -2   5    2.10    2.50
   4  -2   5   -2.60    2.30
  -4   2  -6 1284.87   76.69
  -4   2  -6 1241.58   73.49
   4  -2   6 1342.77   79.99
   4  -2   6 1174.18   69.69
  -4   2  -7   56.49    5.10
  -4   2  -7   51.79    4.30
   4  -2   7   58.89    5.10
   4  -2   7   46.40    4.20
  -4   2  -8  816.72   49.20
  -4   2  -8  811.62   48.40
   4  -2   8  819.92   49.20
   4  -2   8  738.53   44.10
  -4   2  -9   54.69    5.30
  -4   2  -9   60.59    4.80
   4  -2   9   52.69    5.00
   4  -2   9   48.80    4.30
  -4   2 -10   64.89    5.80
  -4   2 -10   72.89    5.80
   4  -2  10   58.69    5.50
   4  -2  10   57.09    4.70
  -4   2 -11   26.00    4.00
  -4   2 -11   26.90    3.00
   4  -2  11   25.20    3.90
   4  -2  11   26.00    3.40
  -4   2 -12  187.28   12.30
  -4   2 -12  186.58   12.00
  -4   2 -13   13.50    3.00
  -4   2 -13   11.70    2.60
  -4   2 -13   13.40    2.70
   4  -2  13   13.10    3.50
   4  -2  13   13.70    3.00
  -4   2 -14  212.18   13.70
  -4   2 -14  188.18   12.10
  -4   2 -14  191.68   12.40
   4  -2  14  216.58   14.10
   4  -2  14  223.78   14.10
  -4   2 -15    8.50    2.90
  -4   2 -15   13.40    3.00
  -4   2 -15    5.00    3.10
   4  -2  15    8.00    2.80
   4  -2  15   15.60    4.00
   4  -2  15   15.30    3.00
  -4   2 -16    3.10    2.80
  -4   2 -16    6.60    2.90
   4  -2  16    4.80    3.60
   4  -2  16    4.10    3.40
   4  -2  16    3.60    3.20
  -4   2 -17   -1.40    2.80
  -4   2 -17    2.70    3.50
   4  -2  17    5.00    3.70
   4  -2  17    3.30    3.30
   4  -2  17    2.20    2.90
  -4   2 -18    7.70    3.90
  -4   2 -18   12.00    3.40
   4  -2  18   12.10    4.20
   4  -2  18    1.80    4.00
   4  -2  18   11.60    3.40
  -4   2 -19   80.89    6.60
  -4   2 -19   82.99    7.40
   4  -2  19   92.89    7.80
   4  -2  19   98.39    8.00
   4  -2  19  100.29    7.60
  -4   2 -20    6.80    4.20
  -4   2 -20   -0.50    4.70
   4  -2  20    7.90    4.20
   4  -2  20   14.60    4.40
  -4   2 -21   54.29    6.10
  -4   2 -21   47.90    6.80
   4  -2  21   65.49    6.80
   4  -2  21   63.89    6.90
  -4   2 -22    0.60    5.00
  -4   2 -22    1.70    6.90
   4  -2  22    2.30    4.20
   4  -2  22    5.00    4.60
  -5   2  26    3.80    7.20
  -5   2  26    6.40    6.00
   5  -2 -26    8.00    5.90
   5  -2 -26    5.80    6.20
  -5   2  25    2.60    7.10
  -5   2  25   -3.40    5.20
   5  -2 -25    9.70    5.10
   5  -2 -25    1.90    4.90
  -5   2  24    2.80    6.70
  -5   2  24   -4.60    4.90
   5  -2 -24   -3.20    4.80
   5  -2 -24   -3.00    5.20
  -5   2  23   36.20    4.90
  -5   2  23   34.80    6.20
  -5   2  23   50.89    5.00
   5  -2 -23   37.40    5.50
   5  -2 -23   19.70    4.90
  -5   2  22   97.59    7.90
  -5   2  22   86.49    6.80
  -5   2  22   90.79    6.70
   5  -2 -22   98.39    7.40
   5  -2 -22   90.49    7.50
   5  -2 -22   92.89    7.70
  -5   2  21   -2.80    3.10
  -5   2  21    4.00    3.00
   5  -2 -21    5.50    3.40
   5  -2 -21   -2.20    4.50
   5  -2 -21   -1.10    3.90
  -5   2  20  108.29    7.70
  -5   2  20  107.89    7.90
   5  -2 -20   97.29    7.10
   5  -2 -20   94.29    8.00
   5  -2 -20   88.59    7.40
  -5   2  19    4.30    2.60
  -5   2  19    5.00    2.90
   5  -2 -19    4.50    3.00
   5  -2 -19   -1.00    4.20
   5  -2 -19    2.90    3.80
  -5   2  18   28.10    3.80
  -5   2  18   33.70    4.30
   5  -2 -18   29.30    3.50
   5  -2 -18   24.20    4.40
   5  -2 -18   29.20    4.80
  -5   2  17   12.60    2.60
  -5   2  17   11.40    3.00
   5  -2 -17   12.40    2.90
   5  -2 -17   17.80    4.10
   5  -2 -17   14.10    4.30
  -5   2  16    3.40    2.80
  -5   2  16   11.10    2.70
   5  -2 -16    5.70    2.40
   5  -2 -16    6.30    3.90
   5  -2 -16   13.20    4.30
  -5   2  15 1739.63  103.19
  -5   2  15 1803.92  106.69
   5  -2 -15 1713.53  101.49
   5  -2 -15 1753.62  104.09
   5  -2 -15 1817.22  107.79
  -5   2  14   41.40    3.80
  -5   2  14   42.30    4.50
   5  -2 -14   48.50    4.20
   5  -2 -14   35.80    4.30
   5  -2 -14   36.40    4.80
  -5   2  13  104.09    7.20
  -5   2  13  110.59    8.10
   5  -2 -13  101.79    7.30
   5  -2 -13   98.19    7.50
   5  -2 -13   95.69    7.40
  -5   2  12  152.68   10.20
  -5   2  12  145.39    9.70
   5  -2 -12  149.59    9.80
   5  -2 -12  156.88   10.80
  -5   2  11    3.10    2.80
  -5   2  11   11.00    2.90
   5  -2 -11    5.60    2.70
   5  -2 -11    1.10    3.00
  -5   2  10   22.50    3.10
  -5   2  10   25.20    3.60
   5  -2 -10   27.20    3.20
   5  -2 -10   26.40    3.80
  -5   2   9  992.30   59.09
  -5   2   9 1006.30   60.09
   5  -2  -9  979.50   58.49
   5  -2  -9  987.80   59.09
  -5   2   8  159.88   10.30
  -5   2   8  181.18   11.90
   5  -2  -8  169.88   11.10
   5  -2  -8  148.89   10.10
  -5   2   7 1562.84   92.79
  -5   2   7 1555.14   92.19
   5  -2  -7 1501.75   89.19
   5  -2  -7 1525.25   90.59
  -5   2   6  788.72   47.30
  -5   2   6  811.62   48.70
   5  -2  -6  797.62   47.80
   5  -2  -6  748.63   45.10
  -5   2   5 1833.82  108.69
  -5   2   5 1887.21  111.69
   5  -2  -5 1871.31  110.89
   5  -2  -5 1962.90  116.19
  -5   2   4  609.14   36.60
  -5   2   4  634.44   38.20
   5  -2  -4  603.74   36.40
   5  -2  -4  715.63   43.00
  -5   2   3   89.99    6.60
  -5   2   3   99.69    7.30
   5  -2  -3  109.69    7.80
   5  -2  -3   88.69    6.80
  -5   2   2  203.18   13.20
  -5   2   2  203.18   13.10
   5  -2  -2  204.68   13.10
   5  -2  -2  201.98   13.20
  -5   2   1  420.16   25.80
  -5   2   1  419.26   25.60
   5  -2  -1  433.06   26.50
   5  -2  -1  436.96   26.60
  -5   2   0  110.79    8.00
  -5   2   0  124.19    8.50
  -5   2  -1  304.87   19.20
  -5   2  -1  317.67   19.60
   5  -2   1  311.17   19.40
   5  -2   1  300.27   18.60
  -5   2  -2 5035.10  297.37
  -5   2  -2 5164.28  303.77
   5  -2   2 4692.93  277.07
   5  -2   2 5275.57  310.37
  -5   2  -3  511.25   31.20
  -5   2  -3  457.35   27.70
   5  -2   3  510.05   31.00
   5  -2   3  422.46   25.70
  -5   2  -4 1555.84   92.49
  -5   2  -4 1557.74   92.19
   5  -2   4 1452.15   86.29
   5  -2   4 1628.34   96.29
  -5   2  -5  216.98   14.20
  -5   2  -5  205.58   13.10
   5  -2   5  227.58   14.60
   5  -2   5  211.08   13.40
  -5   2  -6 1672.83   99.49
  -5   2  -6 1750.42  103.59
   5  -2   6 1578.04   93.79
   5  -2   6 1626.44   96.19
  -5   2  -7   -0.90    3.20
  -5   2  -7   -2.30    2.60
   5  -2   7    2.90    2.80
   5  -2   7    3.00    2.50
  -5   2  -8   13.40    3.30
  -5   2  -8   22.10    3.20
   5  -2   8   14.70    3.10
   5  -2   8   16.30    3.10
  -5   2  -9    0.00    3.30
  -5   2  -9   -1.90    2.60
   5  -2   9   -1.60    2.80
   5  -2   9   -2.80    2.80
  -5   2 -10  395.46   24.50
  -5   2 -10  372.26   22.80
   5  -2  10  370.06   22.90
   5  -2  10  379.96   23.30
  -5   2 -11   -1.20    2.80
  -5   2 -11    1.30    2.30
   5  -2  11    7.50    3.20
   5  -2  11    0.00    2.90
  -5   2 -12   55.39    5.10
  -5   2 -12   62.69    5.00
   5  -2  12   66.69    5.90
   5  -2  12   57.79    5.10
  -5   2 -13  119.39    8.40
  -5   2 -13  111.49    7.70
   5  -2  13  117.79    8.50
   5  -2  13   82.59    6.30
  -5   2 -14    6.30    3.00
  -5   2 -14    7.10    2.80
  -5   2 -14   12.20    3.10
   5  -2  14    0.70    3.20
   5  -2  14    5.80    2.80
  -5   2 -15   14.90    3.50
  -5   2 -15   11.10    3.10
  -5   2 -15    9.70    2.90
   5  -2  15    7.20    3.10
   5  -2  15    5.80    3.10
  -5   2 -16   14.20    3.10
  -5   2 -16   17.60    3.30
  -5   2 -16   17.00    3.50
   5  -2  16   14.90    3.90
   5  -2  16   14.70    3.50
   5  -2  16   11.40    3.50
  -5   2 -17    0.70    3.30
  -5   2 -17   -4.10    2.70
   5  -2  17    0.40    3.40
   5  -2  17    0.70    3.70
   5  -2  17    8.70    3.80
  -5   2 -18   77.09    6.70
  -5   2 -18   77.59    6.60
   5  -2  18   83.79    7.30
   5  -2  18   82.09    6.90
   5  -2  18   80.89    6.90
  -5   2 -19   35.10    5.40
  -5   2 -19   49.10    5.40
   5  -2  19   50.29    5.90
   5  -2  19   39.00    5.20
   5  -2  19   35.30    5.30
  -5   2 -20   63.39    6.30
  -5   2 -20   82.09    7.80
   5  -2  20   66.49    7.00
   5  -2  20   57.29    6.40
   5  -2  20   66.89    7.00
  -5   2 -21   19.30    6.80
  -5   2 -21    8.10    5.20
   5  -2  21   17.10    5.10
   5  -2  21    9.10    5.00
  -6   2  26   -2.10    6.50
  -6   2  26   -1.40    5.20
   6  -2 -26    2.90    6.40
   6  -2 -26   -6.40    6.50
  -6   2  25   10.00    7.60
  -6   2  25    7.40    5.40
  -6   2  25   15.60    3.90
   6  -2 -25   16.90    6.20
   6  -2 -25   14.50    5.40
  -6   2  24   10.20    5.10
  -6   2  24    1.60    6.40
  -6   2  24    6.30    3.40
   6  -2 -24   14.40    5.00
   6  -2 -24   10.00    5.20
  -6   2  23   59.09    6.20
  -6   2  23   54.69    5.00
   6  -2 -23   72.09    6.50
   6  -2 -23   73.19    7.20
   6  -2 -23   67.89    6.80
  -6   2  22    9.00    4.00
  -6   2  22    8.10    3.20
   6  -2 -22    0.00    3.60
   6  -2 -22    9.70    4.80
   6  -2 -22    1.00    4.90
  -6   2  21   83.39    6.60
  -6   2  21  105.39    7.70
   6  -2 -21   92.99    7.10
   6  -2 -21   71.79    6.80
   6  -2 -21   79.49    7.20
  -6   2  20   13.70    3.70
  -6   2  20   14.40    3.30
   6  -2 -20   10.20    3.10
   6  -2 -20   14.80    4.40
   6  -2 -20    7.00    4.10
  -6   2  19    4.50    3.10
  -6   2  19    4.00    3.10
   6  -2 -19    8.00    3.00
   6  -2 -19    0.50    5.00
   6  -2 -19    5.60    4.00
  -6   2  18   63.49    5.40
  -6   2  18   58.89    5.20
   6  -2 -18   72.29    5.60
   6  -2 -18   61.19    6.10
   6  -2 -18   44.30    5.30
  -6   2  17 1026.60   61.19
  -6   2  17 1006.90   59.99
   6  -2 -17  980.20   58.49
   6  -2 -17 1012.60   60.59
   6  -2 -17 1005.60   60.19
  -6   2  16  238.48   15.10
  -6   2  16  231.38   14.60
   6  -2 -16  239.18   15.10
   6  -2 -16  252.97   16.40
   6  -2 -16  234.18   15.40
  -6   2  15   29.80    3.80
  -6   2  15   29.70    4.00
   6  -2 -15   32.80    3.60
   6  -2 -15   26.80    4.40
   6  -2 -15   40.40    5.30
  -6   2  14  169.18   11.00
  -6   2  14  165.98   11.20
   6  -2 -14  171.98   11.20
   6  -2 -14  151.68   10.80
  -6   2  13   31.80    3.70
  -6   2  13   28.40    3.80
   6  -2 -13   33.10    3.60
   6  -2 -13   36.30    4.80
  -6   2  12    2.60    2.80
  -6   2  12    4.80    3.00
   6  -2 -12    4.90    2.80
   6  -2 -12    2.80    3.00
  -6   2  11  110.69    7.90
  -6   2  11  104.29    7.50
   6  -2 -11  107.39    7.60
   6  -2 -11  121.69    8.90
  -6   2  10  369.76   22.60
  -6   2  10  319.57   19.90
   6  -2 -10  347.47   21.40
   6  -2 -10  342.07   21.40
  -6   2   9  147.99    9.80
  -6   2   9  134.59    9.40
   6  -2  -9  145.69    9.80
   6  -2  -9  137.79    9.70
  -6   2   8    9.80    2.70
  -6   2   8   15.20    3.20
   6  -2  -8   11.90    2.80
   6  -2  -8   10.80    3.30
  -6   2   7 1392.36   82.99
  -6   2   7 1431.16   84.89
   6  -2  -7 1525.25   90.69
   6  -2  -7 1356.76   80.69
  -6   2   6  351.76   21.90
  -6   2   6  363.66   22.50
   6  -2  -6  358.06   22.20
   6  -2  -6  345.17   21.40
  -6   2   5   14.60    3.10
  -6   2   5   13.70    3.10
   6  -2  -5    6.70    2.70
   6  -2  -5   13.10    3.50
  -6   2   4  120.79    8.40
  -6   2   4  115.69    8.20
   6  -2  -4  117.09    8.20
   6  -2  -4  123.49    8.70
  -6   2   3  457.95   28.00
  -6   2   3  472.85   28.80
   6  -2  -3  462.15   28.30
   6  -2  -3  444.96   27.20
  -6   2   2   -0.10    2.70
  -6   2   2    3.40    2.50
   6  -2  -2    0.70    2.70
   6  -2  -2    1.20    2.60
  -6   2   1   94.49    6.90
  -6   2   1  130.19    9.00
   6  -2  -1  114.69    8.20
   6  -2  -1  106.99    7.70
  -6   2   0   23.00    3.20
  -6   2   0   18.90    3.30
   6  -2   0   25.80    3.60
   6  -2   0   20.80    3.20
  -6   2  -1   15.50    3.30
  -6   2  -1   18.20    3.10
   6  -2   1   11.80    3.10
   6  -2   1   13.10    2.80
  -6   2  -2   51.19    5.00
  -6   2  -2   56.89    4.80
   6  -2   2   51.89    4.70
   6  -2   2   49.99    4.60
  -6   2  -3  366.26   22.80
  -6   2  -3  405.66   24.80
   6  -2   3  357.76   22.20
   6  -2   3  374.06   23.10
  -6   2  -4  351.06   21.90
  -6   2  -4  332.17   20.60
   6  -2   4  345.27   21.60
   6  -2   4  340.17   21.20
  -6   2  -5  702.23   42.50
  -6   2  -5  665.93   40.10
   6  -2   5  670.43   40.60
   6  -2   5  670.43   40.40
  -6   2  -6    5.70    3.40
  -6   2  -6    5.50    2.60
   6  -2   6   11.70    3.10
   6  -2   6    0.20    3.00
  -6   2  -7  130.69    9.30
  -6   2  -7  128.39    8.90
   6  -2   7  150.28   10.20
   6  -2   7  125.29    8.70
  -6   2  -8  154.08   10.70
  -6   2  -8  157.48   10.30
   6  -2   8  145.49    9.90
   6  -2   8  146.39    9.90
  -6   2  -9  110.09    8.10
  -6   2  -9  100.59    7.10
   6  -2   9  104.09    7.60
   6  -2   9  114.19    8.30
  -6   2 -10  497.75   30.50
  -6   2 -10  448.16   27.20
   6  -2  10  504.75   30.90
   6  -2  10  552.04   33.50
  -6   2 -11    0.20    3.00
  -6   2 -11    1.30    2.40
   6  -2  11    5.90    3.40
   6  -2  11    4.70    3.20
  -6   2 -12  427.86   26.30
  -6   2 -12  431.66   26.30
   6  -2  12  476.65   29.20
   6  -2  12  472.75   28.70
  -6   2 -13    7.00    3.50
  -6   2 -13   13.20    3.00
   6  -2  13    7.80    3.20
   6  -2  13   10.00    3.50
  -6   2 -14    7.00    3.10
  -6   2 -14   -3.90    2.50
   6  -2  14    5.50    3.50
   6  -2  14    0.90    3.30
  -6   2 -15   -1.50    3.00
  -6   2 -15    5.40    3.00
  -6   2 -15    2.40    3.40
   6  -2  15    1.60    3.50
   6  -2  15    1.10    3.20
  -6   2 -16   10.50    3.20
  -6   2 -16   15.00    3.80
  -6   2 -16   21.30    3.90
   6  -2  16   15.60    3.80
   6  -2  16   17.90    4.00
  -6   2 -17    8.70    3.60
  -6   2 -17   -2.30    3.80
   6  -2  17    0.60    3.90
   6  -2  17   -2.60    3.50
   6  -2  17    4.40    4.30
  -6   2 -18    7.80    4.30
  -6   2 -18    2.10    3.90
   6  -2  18    1.40    4.30
   6  -2  18    6.90    4.20
   6  -2  18    6.50    4.60
  -6   2 -19   54.39    6.40
  -6   2 -19   66.29    6.60
   6  -2  19   64.69    6.50
   6  -2  19   68.09    6.80
   6  -2  19   60.19    6.80
  -6   2 -20    3.00    5.10
  -6   2 -20    0.30    6.10
   6  -2  20    0.10    4.40
   6  -2  20   -1.40    4.50
   6  -2  20    2.70    5.80
  -7   2  25   12.00    5.60
  -7   2  25   18.10    3.90
   7  -2 -25   14.30    5.70
   7  -2 -25   16.20    5.70
   7  -2 -25   13.80    5.70
  -7   2  24    7.40    4.80
  -7   2  24    1.50    3.60
   7  -2 -24    0.50    4.70
   7  -2 -24    6.00    5.30
   7  -2 -24    5.30    5.70
  -7   2  23   10.50    4.70
  -7   2  23   -0.10    3.20
   7  -2 -23    1.20    4.00
   7  -2 -23    7.20    5.40
   7  -2 -23   -1.50    4.70
  -7   2  22    4.10    4.00
  -7   2  22   -2.30    3.30
   7  -2 -22    0.90    3.80
   7  -2 -22    5.40    4.80
   7  -2 -22   -7.80    4.70
  -7   2  21  340.07   21.10
  -7   2  21  345.17   21.50
   7  -2 -21  352.46   21.90
   7  -2 -21  376.76   23.70
   7  -2 -21  353.56   22.30
  -7   2  20   74.39    6.20
  -7   2  20   78.19    6.30
   7  -2 -20   84.79    6.70
  -7   2  19  128.99    8.90
  -7   2  19  127.99    8.90
   7  -2 -19  156.28   10.50
   7  -2 -19  139.79   10.30
   7  -2 -19  136.69   10.30
  -7   2  18  121.29    8.50
  -7   2  18  107.89    7.70
   7  -2 -18  126.99    8.80
   7  -2 -18  120.39    9.20
   7  -2 -18  108.09    8.50
  -7   2  17   55.89    5.00
  -7   2  17   53.69    4.90
   7  -2 -17   52.79    4.80
   7  -2 -17   62.29    6.20
   7  -2 -17   65.59    6.40
  -7   2  16   90.49    7.10
  -7   2  16   82.59    6.30
   7  -2 -16   80.89    6.30
   7  -2 -16   96.09    7.90
  -7   2  15   -2.50    3.30
  -7   2  15   10.50    3.10
   7  -2 -15    6.60    3.00
   7  -2 -15    3.60    4.00
  -7   2  14    1.10    2.80
  -7   2  14    4.60    3.10
   7  -2 -14    7.60    2.80
   7  -2 -14    8.80    4.00
  -7   2  13  666.63   40.20
  -7   2  13  753.72   45.30
   7  -2 -13  738.53   44.40
   7  -2 -13  758.82   45.80
  -7   2  12  634.14   38.40
  -7   2  12  526.55   31.90
   7  -2 -12  601.54   36.40
   7  -2 -12  618.84   37.60
  -7   2  11  175.08   11.60
  -7   2  11  181.68   11.90
   7  -2 -11  165.48   11.00
   7  -2 -11  165.58   11.30
  -7   2  10  247.58   15.60
  -7   2  10  251.37   16.00
   7  -2 -10  220.68   14.20
   7  -2 -10  215.68   14.10
  -7   2   9  133.39    9.10
  -7   2   9  138.19    9.70
   7  -2  -9  135.39    9.30
   7  -2  -9  132.99    9.60
  -7   2   8  578.14   35.20
  -7   2   8  610.64   36.90
   7  -2  -8  550.74   33.40
   7  -2  -8  551.14   33.60
  -7   2   7  123.49    8.80
  -7   2   7  126.79    8.90
   7  -2  -7  134.89    9.30
   7  -2  -7  130.29    9.40
  -7   2   6  112.89    8.10
  -7   2   6  118.59    8.50
   7  -2  -6  108.29    7.80
   7  -2  -6  102.89    7.80
  -7   2   5   80.49    6.30
  -7   2   5   87.29    6.70
   7  -2  -5   82.09    6.40
   7  -2  -5   94.69    7.30
  -7   2   4  233.78   15.00
  -7   2   4  234.18   15.00
   7  -2  -4  230.78   14.80
   7  -2  -4  226.08   14.60
  -7   2   3  629.74   38.20
  -7   2   3  611.04   36.90
   7  -2  -3  569.84   34.60
   7  -2  -3  593.54   36.00
  -7   2   2  164.38   11.10
  -7   2   2  158.98   10.70
   7  -2  -2  149.39   10.10
   7  -2  -2  139.19    9.70
  -7   2   1   17.40    3.10
  -7   2   1   19.00    3.30
   7  -2  -1   19.00    3.50
   7  -2  -1   18.40    3.90
  -7   2   0  394.06   24.40
  -7   2   0  418.36   25.70
   7  -2   0  402.46   24.80
   7  -2   0  386.66   24.00
  -7   2  -1  204.78   13.40
  -7   2  -1  207.98   13.50
   7  -2   1  245.28   15.70
   7  -2   1  205.28   13.50
  -7   2  -2    1.70    2.90
  -7   2  -2    8.50    3.10
   7  -2   2    5.20    3.00
   7  -2   2    3.90    2.60
  -7   2  -3   63.29    5.80
  -7   2  -3   64.89    5.60
   7  -2   3   85.79    6.70
   7  -2   3   70.39    5.80
  -7   2  -4   22.70    4.20
  -7   2  -4   36.70    4.00
   7  -2   4   22.90    3.50
   7  -2   4   19.00    3.50
  -7   2  -5    4.80    3.50
  -7   2  -5    1.90    2.70
   7  -2   5    1.50    3.10
   7  -2   5    1.10    2.90
  -7   2  -6  130.69    9.40
  -7   2  -6  118.89    8.20
   7  -2   6  119.69    8.50
   7  -2   6  119.59    8.60
  -7   2  -7  410.06   25.40
  -7   2  -7  419.96   25.70
   7  -2   7  405.46   24.90
   7  -2   7  470.15   28.80
  -7   2  -8  158.48   10.80
  -7   2  -8  156.48   10.30
   7  -2   8  143.99    9.90
   7  -2   8  143.59    9.80
  -7   2  -9  337.27   21.20
  -7   2  -9  346.07   21.40
   7  -2   9  326.67   20.40
   7  -2   9  292.17   18.30
  -7   2 -10  144.29   10.10
  -7   2 -10  136.99    9.20
   7  -2  10  127.49    8.80
   7  -2  10  155.78   10.70
  -7   2 -11   10.10    3.50
  -7   2 -11   13.70    2.80
   7  -2  11   14.20    3.30
   7  -2  11    4.60    3.70
  -7   2 -12   29.50    4.30
  -7   2 -12   38.50    4.00
   7  -2  12   28.20    4.20
   7  -2  12   23.70    4.00
  -7   2 -13    6.10    3.50
  -7   2 -13    6.60    2.90
   7  -2  13    8.50    3.30
   7  -2  13    0.10    3.70
  -7   2 -14  122.19    8.70
  -7   2 -14  128.59    8.90
   7  -2  14  112.89    8.30
   7  -2  14  128.59    9.20
  -7   2 -15   73.59    6.20
  -7   2 -15   70.69    5.80
  -7   2 -15   69.49    6.00
   7  -2  15   73.79    6.20
   7  -2  15   85.89    7.00
  -7   2 -16  178.68   12.00
  -7   2 -16  191.28   12.70
  -7   2 -16  170.28   11.60
   7  -2  16  182.88   12.40
   7  -2  16  163.68   11.30
  -7   2 -17   18.70    4.30
  -7   2 -17   25.60    4.40
  -7   2 -17   22.50    4.70
   7  -2  17   17.50    4.40
   7  -2  17   26.70    5.70
  -7   2 -18    6.80    4.40
  -7   2 -18   -1.80    4.70
   7  -2  18    9.20    4.70
   7  -2  18    9.40    4.70
   7  -2  18   -1.00    5.60
  -7   2 -19   21.70    5.70
  -7   2 -19   26.90    5.80
   7  -2  19   15.80    4.50
   7  -2  19   17.30    4.90
   7  -2  19   12.20    6.80
  -8   2  25    5.90    5.60
  -8   2  25    8.20    4.20
   8  -2 -25    8.00    4.50
   8  -2 -25    7.00    5.80
   8  -2 -25    0.30    6.00
  -8   2  24   18.40    5.00
  -8   2  24   16.40    3.80
   8  -2 -24   21.00    5.30
   8  -2 -24   20.10    5.80
   8  -2 -24   11.40    5.60
  -8   2  23   60.99    6.60
  -8   2  23   64.29    5.70
   8  -2 -23   53.09    5.80
   8  -2 -23   57.39    6.80
   8  -2 -23   78.59    7.80
  -8   2  22  202.18   13.30
  -8   2  22  218.98   14.20
   8  -2 -22  197.68   13.10
   8  -2 -22  208.88   14.40
   8  -2 -22  201.08   13.80
  -8   2  21  254.27   16.30
  -8   2  21  233.08   14.90
   8  -2 -21  258.47   16.50
   8  -2 -21  266.67   17.50
   8  -2 -21  244.38   16.00
  -8   2  20  234.88   15.20
  -8   2  20  203.98   13.20
   8  -2 -20  238.68   15.30
   8  -2 -20  231.58   15.50
   8  -2 -20  227.68   14.80
  -8   2  19    0.70    3.60
  -8   2  19    1.90    2.90
   8  -2 -19    2.10    2.90
   8  -2 -19    1.90    4.30
   8  -2 -19    0.70    4.20
  -8   2  18  196.38   12.80
  -8   2  18  176.48   11.50
   8  -2 -18  172.78   11.50
   8  -2 -18  171.68   11.80
   8  -2 -18  169.78   11.60
  -8   2  17   97.29    7.30
  -8   2  17   89.79    6.80
   8  -2 -17   92.59    7.00
   8  -2 -17  103.79    8.30
  -8   2  16   26.00    4.30
  -8   2  16   30.40    3.90
   8  -2 -16   25.30    3.80
   8  -2 -16   19.80    4.50
  -8   2  15  190.68   12.40
  -8   2  15  192.88   12.80
   8  -2 -15  194.68   12.70
   8  -2 -15  197.48   13.30
  -8   2  14  464.05   28.30
  -8   2  14  422.46   26.00
   8  -2 -14  457.35   28.00
   8  -2 -14  505.25   31.00
  -8   2  13  741.63   44.80
  -8   2  13  634.44   38.30
   8  -2 -13  703.53   42.40
   8  -2 -13  699.63   42.40
  -8   2  12 1669.03   99.29
  -8   2  12 1563.44   92.69
   8  -2 -12 1558.34   92.59
   8  -2 -12 1668.43   99.19
  -8   2  11  282.77   17.80
  -8   2  11  302.67   19.00
   8  -2 -11  289.97   18.20
   8  -2 -11  317.37   20.20
  -8   2  10   91.09    6.80
  -8   2  10   81.59    6.40
   8  -2 -10   99.39    7.30
   8  -2 -10   89.49    7.60
  -8   2   9  431.96   26.50
  -8   2   9  446.56   27.40
   8  -2  -9  437.26   26.90
   8  -2  -9  411.46   25.50
  -8   2   8  100.59    7.60
  -8   2   8   76.19    6.20
   8  -2  -8   85.39    6.70
   8  -2  -8   95.89    7.50
  -8   2   7  421.26   26.00
  -8   2   7  469.05   28.70
   8  -2  -7  446.46   27.40
   8  -2  -7  441.16   27.20
  -8   2   6  321.87   20.00
  -8   2   6  360.36   22.50
   8  -2  -6  330.47   20.70
   8  -2  -6  317.57   20.10
  -8   2   5  772.22   46.50
  -8   2   5  693.93   41.90
   8  -2  -5  663.43   40.20
   8  -2  -5  843.42   50.79
  -8   2   4  228.88   14.80
  -8   2   4  234.88   15.00
   8  -2  -4  235.18   15.20
   8  -2  -4  241.68   15.70
  -8   2   3   60.29    5.50
  -8   2   3   77.59    6.30
   8  -2  -3   71.59    5.90
   8  -2  -3   59.79    5.70
  -8   2   2   15.70    3.10
  -8   2   2   20.40    3.60
   8  -2  -2   18.30    3.40
   8  -2  -2    9.20    3.40
  -8   2   1   13.90    3.30
  -8   2   1   23.90    3.60
   8  -2  -1   18.80    3.40
   8  -2  -1   17.10    3.50
  -8   2   0   37.80    4.80
  -8   2   0   32.60    3.80
   8  -2   0   36.80    4.20
   8  -2   0   19.70    3.60
  -8   2  -1  200.28   13.30
  -8   2  -1  215.48   13.90
   8  -2   1  225.78   14.60
   8  -2   1  225.68   14.80
  -8   2  -2  104.99    7.80
  -8   2  -2  105.19    7.70
   8  -2   2  108.49    7.90
   8  -2   2  109.69    8.20
  -8   2  -3   13.20    3.80
  -8   2  -3   14.30    2.70
   8  -2   3   14.00    3.20
   8  -2   3    6.40    3.50
  -8   2  -4   24.90    4.20
  -8   2  -4   48.50    4.50
   8  -2   4   34.10    4.30
   8  -2   4   45.20    5.00
  -8   2  -5  214.28   14.00
  -8   2  -5  205.88   13.30
   8  -2   5  227.78   14.60
   8  -2   5  236.48   15.20
  -8   2  -6  212.98   14.00
  -8   2  -6  214.78   13.70
   8  -2   6  196.08   12.90
   8  -2   6  219.68   14.20
  -8   2  -7   54.79    5.30
  -8   2  -7   70.19    5.60
   8  -2   7   73.19    6.10
   8  -2   7   66.99    5.90
  -8   2  -8   39.80    4.70
  -8   2  -8   47.10    4.40
   8  -2   8   38.70    4.50
   8  -2   8   34.60    4.80
  -8   2  -9  185.58   12.40
  -8   2  -9  182.68   11.90
   8  -2   9  178.58   11.80
   8  -2   9  188.18   12.50
  -8   2 -10  109.89    8.00
  -8   2 -10  104.19    7.50
   8  -2  10  106.59    7.90
   8  -2  10  103.29    7.80
  -8   2 -11  158.38   10.80
  -8   2 -11  180.18   11.80
   8  -2  11  179.28   11.80
   8  -2  11  176.08   11.90
  -8   2 -12  211.88   13.80
  -8   2 -12  212.58   13.80
   8  -2  12  214.08   14.00
   8  -2  12  163.38   11.10
  -8   2 -13   92.59    7.20
  -8   2 -13   81.99    6.60
   8  -2  13   80.49    6.50
   8  -2  13  100.59    8.00
  -8   2 -14  114.59    8.40
  -8   2 -14  105.69    8.00
   8  -2  14  118.09    8.50
   8  -2  14  126.79    9.60
  -8   2 -15    2.40    3.80
  -8   2 -15    1.70    3.80
   8  -2  15    3.20    3.60
   8  -2  15    3.80    4.20
  -8   2 -16   16.00    4.10
  -8   2 -16   27.10    4.80
  -8   2 -16   23.80    4.90
   8  -2  16   16.10    4.40
   8  -2  16   26.70    5.60
  -8   2 -17   69.19    6.50
  -8   2 -17   53.29    6.30
  -8   2 -17   70.19    7.00
   8  -2  17   63.59    6.20
   8  -2  17   63.29    6.80
  -8   2 -18   10.60    4.20
  -8   2 -18    0.50    5.10
  -8   2 -18    7.80    5.40
   8  -2  18    5.60    4.20
   8  -2  18   12.80    4.80
   8  -2  18    7.80    6.60
  -9   2  25    8.90    4.90
  -9   2  25   10.80    4.80
   9  -2 -25    6.30    4.80
   9  -2 -25    9.60    5.70
   9  -2 -25    6.60    6.00
  -9   2  24    0.40    4.30
  -9   2  24   -1.80    3.50
   9  -2 -24   -5.70    4.10
   9  -2 -24    0.00    5.50
   9  -2 -24   -8.00    5.10
  -9   2  23   23.50    4.90
  -9   2  23   22.50    4.10
   9  -2 -23   13.90    4.50
   9  -2 -23   16.70    6.10
   9  -2 -23   26.10    5.90
  -9   2  22   81.69    7.50
  -9   2  22   75.59    6.10
   9  -2 -22   90.29    7.50
   9  -2 -22   72.09    7.20
   9  -2 -22   79.29    7.90
  -9   2  21    1.00    4.30
  -9   2  21    9.80    3.50
   9  -2 -21    1.00    3.40
   9  -2 -21   12.10    4.90
   9  -2 -21    0.90    4.90
  -9   2  20   24.30    4.60
  -9   2  20   30.70    3.90
   9  -2 -20   32.40    4.30
   9  -2 -20   36.70    5.80
   9  -2 -20   20.80    4.80
  -9   2  19   26.30    4.40
  -9   2  19   28.50    3.70
   9  -2 -19   33.70    4.10
   9  -2 -19   21.80    5.00
  -9   2  18    5.40    3.30
  -9   2  18    3.10    2.70
   9  -2 -18    1.30    3.10
   9  -2 -18   -5.70    4.40
  -9   2  17    4.30    3.40
  -9   2  17    3.60    3.00
   9  -2 -17    2.10    3.00
   9  -2 -17    1.00    4.30
  -9   2  16    4.60    3.30
  -9   2  16    1.80    3.00
   9  -2 -16    4.30    3.00
   9  -2 -16    5.40    4.20
  -9   2  15   12.90    3.20
  -9   2  15   14.80    3.30
   9  -2 -15   16.10    3.40
   9  -2 -15    6.80    4.20
  -9   2  14  189.08   12.60
  -9   2  14  189.98   12.40
   9  -2 -14  183.08   12.10
   9  -2 -14  186.78   12.70
  -9   2  13   57.39    5.70
  -9   2  13   51.89    4.80
   9  -2 -13   47.10    4.70
   9  -2 -13   37.10    5.10
  -9   2  12   -3.00    2.90
  -9   2  12    0.80    2.70
   9  -2 -12    0.40    2.60
   9  -2 -12   -6.80    4.00
  -9   2  11  353.56   21.90
  -9   2  11  312.87   19.60
   9  -2 -11  350.56   21.80
   9  -2 -11  414.06   25.80
  -9   2  10    6.30    3.10
  -9   2  10    7.70    3.20
   9  -2 -10    3.80    2.70
   9  -2 -10   -2.60    3.90
  -9   2   9  466.85   28.70
  -9   2   9  462.45   28.30
   9  -2  -9  467.95   28.60
   9  -2  -9  485.35   30.00
  -9   2   8  181.38   12.20
  -9   2   8  164.68   11.00
   9  -2  -8  170.48   11.40
   9  -2  -8  172.98   12.00
  -9   2   7   -2.30    3.00
  -9   2   7    4.00    2.70
   9  -2  -7    8.00    3.00
   9  -2  -7    1.60    4.10
  -9   2   6  274.57   17.40
  -9   2   6  275.27   17.60
   9  -2  -6  272.07   17.20
   9  -2  -6  286.87   18.40
  -9   2   5   48.30    4.90
  -9   2   5   49.20    4.90
   9  -2  -5   41.50    4.30
   9  -2  -5   31.70    4.60
  -9   2   3  114.79    8.20
  -9   2   3  106.09    7.90
   9  -2  -3  107.79    7.80
   9  -2  -3   93.79    7.40
  -9   2   2   60.89    5.40
  -9   2   2   58.89    5.30
   9  -2  -2   58.59    5.30
   9  -2  -2   54.69    5.40
  -9   2   1   12.90    3.80
  -9   2   1   20.40    3.60
   9  -2  -1   21.10    3.50
   9  -2  -1   12.00    3.80
  -9   2   0  405.66   25.20
  -9   2   0  370.26   22.80
   9  -2   0  396.86   24.50
   9  -2   0  448.46   27.70
  -9   2  -1    2.50    3.40
  -9   2  -1    1.90    2.60
  -9   2  -2  122.99    8.90
  -9   2  -2  124.09    8.60
   9  -2   2  131.69    9.20
   9  -2   2  134.59    9.80
  -9   2  -3   24.70    4.30
  -9   2  -3   19.70    3.00
   9  -2   3   16.90    3.50
   9  -2   3   23.30    4.80
  -9   2  -4  112.89    8.30
  -9   2  -4   96.99    7.10
   9  -2   4  109.49    7.90
   9  -2   4  119.99    9.10
  -9   2  -5  131.19    9.40
  -9   2  -5  133.79    9.10
   9  -2   5  139.19    9.50
   9  -2   5  134.49    9.80
  -9   2  -6   94.89    7.40
  -9   2  -6  129.99    9.00
   9  -2   6   95.99    7.20
   9  -2   6  112.89    8.50
  -9   2  -7  310.97   19.60
  -9   2  -7  323.27   20.00
   9  -2   7  333.77   20.70
   9  -2   7  355.06   22.20
  -9   2  -8  440.86   27.10
  -9   2  -8  391.76   24.10
   9  -2   8  400.26   24.70
   9  -2   8  407.36   25.20
  -9   2  -9   10.10    3.80
  -9   2  -9   12.40    3.20
   9  -2   9   17.80    3.90
   9  -2   9   11.90    4.30
  -9   2 -10   48.80    5.40
  -9   2 -10   53.69    5.00
   9  -2  10   56.69    5.10
   9  -2  10   50.09    5.90
  -9   2 -11  440.56   27.20
  -9   2 -11  492.55   30.10
   9  -2  11  434.86   26.80
   9  -2  11  432.96   26.70
   9  -2  12  176.48   11.80
   9  -2  12  244.68   15.90
  -9   2 -13   63.19    6.00
  -9   2 -13   62.19    5.90
   9  -2  13   56.19    5.70
   9  -2  13   68.09    7.20
  -9   2 -14  145.09   10.30
  -9   2 -14  145.49   10.60
   9  -2  14  162.48   11.40
   9  -2  14  164.58   12.00
  -9   2 -15   26.30    5.00
  -9   2 -15   21.70    4.60
   9  -2  15   34.80    4.80
   9  -2  15   21.00    5.70
  -9   2 -16   22.80    4.70
  -9   2 -16   27.60    5.10
  -9   2 -16   20.10    4.80
   9  -2  16   31.80    5.10
   9  -2  16   28.20    6.10
 -10   2  24   25.50    4.90
 -10   2  24   27.50    4.70
  10  -2 -24   33.10    5.10
  10  -2 -24   35.10    6.90
  10  -2 -24   21.30    6.50
 -10   2  23   24.00    5.00
 -10   2  23   10.50    4.20
  10  -2 -23    9.60    3.90
  10  -2 -23    5.60    5.80
  10  -2 -23   10.50    5.80
 -10   2  22   10.90    4.50
 -10   2  22   10.20    3.60
  10  -2 -22    5.00    4.00
  10  -2 -22    1.70    5.50
  10  -2 -22   11.10    5.30
 -10   2  21    2.00    4.30
 -10   2  21    3.40    3.60
  10  -2 -21    4.40    3.70
  10  -2 -21   -2.40    5.00
  10  -2 -21    4.80    5.20
 -10   2  20   14.80    4.20
 -10   2  20   21.50    3.80
  10  -2 -20   15.60    3.50
  10  -2 -20   15.20    5.30
 -10   2  19   53.29    5.30
 -10   2  19   45.90    4.90
  10  -2 -19   51.99    5.20
  10  -2 -19   56.39    6.30
 -10   2  18   35.00    4.50
 -10   2  18   28.20    3.80
  10  -2 -18   19.50    3.70
  10  -2 -18   23.30    5.10
 -10   2  17  148.69   10.20
 -10   2  17  146.39    9.90
  10  -2 -17  148.99   10.10
  10  -2 -17  144.39   10.60
 -10   2  16    1.60    3.20
 -10   2  16    6.00    3.00
  10  -2 -16   -0.30    2.90
  10  -2 -16   -0.20    4.30
 -10   2  15  105.09    7.70
 -10   2  15   99.59    7.30
  10  -2 -15  106.69    8.00
  10  -2 -15   88.39    7.70
 -10   2  14   40.70    5.10
 -10   2  14   35.10    3.90
  10  -2 -14   31.20    4.00
  10  -2 -14   33.00    5.50
 -10   2  13   16.20    4.00
 -10   2  13   17.10    3.10
  10  -2 -13   12.40    3.30
  10  -2 -13    8.20    4.10
 -10   2  12  258.67   16.20
 -10   2  12  266.07   16.90
  10  -2 -12  232.88   14.90
  10  -2 -12  230.48   15.10
 -10   2  11  481.35   29.30
 -10   2  11  533.85   32.60
  10  -2 -11  494.35   30.20
  10  -2 -11  532.85   32.60
 -10   2  10 1087.09   64.99
 -10   2  10 1201.58   71.59
  10  -2 -10 1137.29   67.99
  10  -2 -10 1138.59   68.09
 -10   2   9  272.47   17.40
 -10   2   9  275.97   17.40
  10  -2  -9  275.57   17.50
  10  -2  -9  276.57   17.80
 -10   2   8  486.65   29.60
 -10   2   8  439.26   26.90
  10  -2  -8  530.25   32.40
  10  -2  -8  534.45   32.70
 -10   2   7  368.16   22.80
 -10   2   7  369.66   22.90
  10  -2  -7  356.76   22.20
  10  -2  -7  351.06   22.10
 -10   2   6  112.19    8.30
 -10   2   6  120.69    8.60
  10  -2  -6  110.99    8.10
  10  -2  -6  117.09    9.00
 -10   2   5 1005.60   60.29
 -10   2   5 1000.50   59.79
  10  -2  -5  904.51   54.29
  10  -2  -5 1049.49   62.79
 -10   2   4  651.33   39.40
 -10   2   4  627.94   37.90
  10  -2  -4  609.04   37.00
  10  -2  -4  637.34   38.70
 -10   2   3   81.49    6.60
 -10   2   3   82.39    6.50
  10  -2  -3   83.99    6.70
  10  -2  -3   67.49    6.50
 -10   2   2  180.88   12.10
 -10   2   2  192.88   12.70
  10  -2  -2  187.68   12.40
  10  -2  -2  146.99   10.40
 -10   2   1    7.00    3.20
 -10   2   1    3.60    2.70
  10  -2  -1    4.90    3.20
  10  -2  -1    2.70    3.80
 -10   2   0   15.90    3.80
 -10   2   0   26.10    3.50
  10  -2   0   30.70    4.00
  10  -2   0   17.40    4.50
 -10   2  -1  394.96   24.60
 -10   2  -1  373.46   23.00
  10  -2   1  371.96   23.00
  10  -2   1  388.46   24.30
 -10   2  -2   17.20    4.00
 -10   2  -2   25.60    3.50
  10  -2   2   22.90    3.60
  10  -2   2   24.40    4.60
 -10   2  -3   72.89    6.40
 -10   2  -3   63.09    5.30
  10  -2   3   64.19    5.50
  10  -2   3   67.79    6.40
 -10   2  -4   -1.00    3.40
 -10   2  -4    1.60    2.60
  10  -2   4   -1.70    2.80
  10  -2   4    2.00    4.00
 -10   2  -5  225.78   14.60
 -10   2  -5  212.58   13.80
  10  -2   5  236.68   15.10
  10  -2   5  202.88   13.50
 -10   2  -6  335.57   21.10
 -10   2  -6  288.37   18.10
  10  -2   6  339.77   21.10
  10  -2   6  391.26   24.30
 -10   2  -7  111.79    8.20
 -10   2  -7  126.59    9.00
  10  -2   7  115.79    8.30
  10  -2   7  126.09    9.20
 -10   2  -8   14.70    4.10
 -10   2  -8   25.00    3.80
  10  -2   8   21.30    4.00
  10  -2   8   16.80    4.70
 -10   2  -9  101.79    7.90
 -10   2  -9  113.89    8.20
  10  -2   9  122.79    8.80
  10  -2   9   94.19    7.70
 -10   2 -10   65.09    6.50
 -10   2 -10   65.89    6.10
  10  -2  10   53.69    5.30
  10  -2  10   49.40    6.60
 -10   2 -11   48.30    5.50
 -10   2 -11   51.59    5.50
  10  -2  11   54.49    5.70
  10  -2  11   47.40    6.90
 -10   2 -12    4.10    4.40
 -10   2 -12    7.10    3.90
  10  -2  12   -1.50    4.10
  10  -2  12   -8.20    5.20
 -10   2 -13   11.80    4.70
 -10   2 -13   20.10    4.80
  10  -2  13   20.00    4.40
  10  -2  13   15.50    5.70
 -10   2 -14   -0.70    4.10
 -10   2 -14    1.80    4.40
  10  -2  14    3.80    4.10
  10  -2  14   -2.90    5.80
 -10   2 -15   72.19    6.70
 -10   2 -15   84.89    7.80
  10  -2  15   81.69    7.30
  10  -2  15   72.49    8.50
 -11   2  23    5.30    4.40
 -11   2  23    2.60    4.20
  11  -2 -23   15.80    4.70
  11  -2 -23   12.30    7.00
  11  -2 -23    2.50    5.60
 -11   2  22   17.30    4.80
 -11   2  22   19.20    4.20
  11  -2 -22   15.20    4.30
  11  -2 -22   16.60    5.50
  11  -2 -22   13.50    6.10
 -11   2  21   29.60    4.90
 -11   2  21   36.50    4.50
  11  -2 -21   24.00    4.10
  11  -2 -21   20.40    6.30
 -11   2  20   -1.60    4.10
 -11   2  20   -1.70    3.60
  11  -2 -20   -2.60    3.60
  11  -2 -20    2.40    5.80
 -11   2  19    5.30    3.80
 -11   2  19    0.70    3.30
  11  -2 -19    7.40    3.40
  11  -2 -19    2.30    5.00
 -11   2  18   -0.30    3.90
 -11   2  18   -0.70    3.20
  11  -2 -18   -1.40    3.50
  11  -2 -18    4.40    5.10
 -11   2  17   19.10    4.30
 -11   2  17   14.40    3.40
  11  -2 -17   22.20    4.00
  11  -2 -17    8.10    4.90
 -11   2  16   -0.70    3.50
 -11   2  16   -0.20    2.80
  11  -2 -16    6.20    3.30
  11  -2 -16    3.50    4.70
 -11   2  15    1.90    3.70
 -11   2  15    3.70    2.60
  11  -2 -15    4.10    3.20
  11  -2 -15   -2.30    4.40
 -11   2  14   -4.50    3.90
 -11   2  14   -3.90    2.70
  11  -2 -14   -2.10    3.00
  11  -2 -14   -2.00    4.40
 -11   2  13   27.80    4.20
 -11   2  13   23.40    3.70
  11  -2 -13   29.40    3.80
  11  -2 -13   16.10    4.90
 -11   2  12    2.30    3.00
 -11   2  12   -1.00    3.20
  11  -2 -12    0.10    2.70
  11  -2 -12    0.60    4.30
 -11   2  11   39.60    4.40
 -11   2  11   43.10    4.60
  11  -2 -11   40.50    4.30
  11  -2 -11   51.59    5.70
 -11   2  10   19.70    3.80
 -11   2  10   15.80    3.40
  11  -2 -10   21.00    3.50
  11  -2 -10    5.20    4.00
 -11   2   9   42.00    4.30
 -11   2   9   35.50    4.10
  11  -2  -9   46.60    4.70
  11  -2  -9   42.10    5.30
 -11   2   8    4.20    2.90
 -11   2   8    2.90    3.00
  11  -2  -8    6.90    3.00
  11  -2  -8    2.00    4.10
 -11   2   7   21.20    3.90
 -11   2   7   15.50    3.30
  11  -2  -7   15.10    3.60
  11  -2  -7    9.90    3.90
 -11   2   6    1.10    3.30
 -11   2   6   13.60    3.20
  11  -2  -6   14.10    3.30
  11  -2  -6    4.70    4.10
 -11   2   5  184.78   12.10
 -11   2   5  182.38   12.00
  11  -2  -5  163.18   11.10
  11  -2  -5  177.28   12.10
 -11   2   4  498.35   30.50
 -11   2   4  508.65   31.00
  11  -2  -4  397.06   24.60
  11  -2  -4  500.55   30.70
 -11   2   3   89.59    7.10
 -11   2   3   80.09    6.50
  11  -2  -3   83.49    6.60
  11  -2  -3   86.89    7.50
 -11   2   2    2.70    3.10
 -11   2   2    0.70    2.80
  11  -2  -2    2.10    2.90
  11  -2  -2   -0.60    4.10
 -11   2   1    3.10    3.40
 -11   2   1   -1.70    2.90
  11  -2  -1    1.90    3.00
  11  -2  -1    5.20    4.10
 -11   2   0   28.70    4.80
 -11   2   0   26.60    3.90
  11  -2   0   26.90    3.70
  11  -2   0   24.50    4.70
 -11   2  -1   76.99    6.60
 -11   2  -1   83.49    6.40
  11  -2   1   87.49    6.70
  11  -2   1   75.19    6.70
 -11   2  -2   18.00    3.60
 -11   2  -2   14.80    3.20
  11  -2   2   11.00    3.00
  11  -2   2   19.50    5.00
 -11   2  -3  358.46   22.40
 -11   2  -3  360.26   22.30
  11  -2   3  359.56   22.30
  11  -2   3  406.56   25.20
 -11   2  -4  432.16   26.60
 -11   2  -4  408.76   25.20
  11  -2   4  396.16   24.30
  11  -2   4  462.85   28.40
 -11   2  -5    1.80    3.60
 -11   2  -5   11.40    3.20
  11  -2   5    8.50    3.40
  11  -2   5    2.60    4.30
 -11   2  -6   39.70    5.10
 -11   2  -6   45.50    4.70
  11  -2   6   43.20    4.50
  11  -2   6   34.70    5.20
 -11   2  -7   46.90    5.70
 -11   2  -7   59.69    5.80
  11  -2   7   57.69    5.20
  11  -2   7   63.09    6.30
 -11   2  -8  202.68   13.50
 -11   2  -8  193.18   12.80
  11  -2   8  181.78   12.30
  11  -2   8  194.08   13.30
 -11   2  -9   -3.90    4.10
 -11   2  -9    3.30    3.60
  11  -2   9    0.60    3.90
  11  -2   9   -1.40    5.20
 -11   2 -10   32.70    5.60
 -11   2 -10   26.80    4.40
  11  -2  10   30.60    4.90
  11  -2  10   29.70    5.40
 -11   2 -11    8.70    4.60
 -11   2 -11    2.30    4.10
  11  -2  11   -4.80    3.80
  11  -2  11    6.70    5.80
 -11   2 -12   11.70    4.90
 -11   2 -12    6.90    4.30
  11  -2  12    8.30    4.30
  11  -2  12   11.30    5.40
 -11   2 -13  107.39    8.30
 -11   2 -13  115.39    9.30
  11  -2  13  100.99    8.00
  11  -2  13  103.89   10.30
 -12   2  22   36.50    5.50
 -12   2  22   25.90    5.20
  12  -2 -22   39.50    5.30
  12  -2 -22   28.70    6.90
 -12   2  21   48.80    5.50
 -12   2  21   38.40    5.10
  12  -2 -21   35.00    4.90
  12  -2 -21   49.40    7.30
 -12   2  20   44.80    5.20
 -12   2  20   46.30    5.60
  12  -2 -20   49.20    5.30
  12  -2 -20   51.29    6.90
 -12   2  19    2.70    3.90
 -12   2  19    1.60    3.60
  12  -2 -19   -0.80    3.30
  12  -2 -19   -1.60    5.40
 -12   2  18    8.10    4.20
 -12   2  18    4.90    3.50
  12  -2 -18    1.20    3.40
  12  -2 -18    5.00    5.40
 -12   2  17  145.89   10.20
 -12   2  17  157.58   10.70
  12  -2 -17  147.69   10.30
  12  -2 -17  139.19   10.60
 -12   2  16   99.99    7.60
 -12   2  16   93.89    7.10
  12  -2 -16   88.39    7.10
  12  -2 -16   97.29    8.60
 -12   2  15    4.90    4.00
 -12   2  15    8.10    3.30
  12  -2 -15   12.10    3.80
  12  -2 -15    2.60    4.90
 -12   2  14    3.10    3.30
 -12   2  14    2.10    2.90
  12  -2 -14    6.60    3.00
  12  -2 -14    1.80    4.40
 -12   2  13   45.70    4.80
 -12   2  13   38.00    4.30
  12  -2 -13   43.10    4.60
  12  -2 -13   41.60    5.70
 -12   2  12   27.40    4.00
 -12   2  12   19.30    3.50
  12  -2 -12   19.50    3.30
  12  -2 -12   15.40    4.50
 -12   2  11   -2.10    2.90
 -12   2  11    2.10    2.70
  12  -2 -11   -0.90    2.90
  12  -2 -11    6.70    4.30
 -12   2  10   -0.40    3.10
 -12   2  10    4.50    3.10
  12  -2 -10    2.00    2.90
  12  -2 -10    2.90    4.20
 -12   2   9  243.28   15.60
 -12   2   9  258.57   16.50
  12  -2  -9  224.08   14.50
  12  -2  -9  224.98   14.80
 -12   2   8  904.51   54.29
 -12   2   8  910.81   54.59
  12  -2  -8  876.51   52.59
  12  -2  -8  940.11   56.29
 -12   2   7   19.70    4.00
 -12   2   7   24.90    3.90
  12  -2  -7   23.70    3.80
  12  -2  -7   26.00    4.70
 -12   2   6  111.29    8.20
 -12   2   6  126.99    8.90
  12  -2  -6  139.39    9.70
  12  -2  -6  124.59    9.30
 -12   2   5  343.97   21.50
 -12   2   5  377.16   23.40
  12  -2  -5  372.16   23.10
  12  -2  -5  369.66   23.20
 -12   2   4   23.10    4.10
 -12   2   4   28.90    4.00
  12  -2  -4   34.00    4.10
  12  -2  -4   20.00    4.50
 -12   2   3   41.70    4.50
 -12   2   3   44.70    4.60
  12  -2  -3   39.00    4.40
  12  -2  -3   38.20    5.20
 -12   2   2   19.30    4.00
 -12   2   2   18.60    3.50
  12  -2  -2   17.40    3.40
  12  -2  -2   13.20    4.20
 -12   2   1  106.39    8.20
 -12   2   1  104.39    7.60
  12  -2  -1  107.09    7.80
  12  -2  -1   86.79    7.40
 -12   2   0  305.97   19.20
[truncated: 442,072 more chars]
