# Supplementary material for: Crystal structure and Hirshfeld surface analysis of 2-amino-4-(4-meth­oxy­phen­yl)-6-oxo-1-phenyl-1,4,5,6-tetra­hydro­pyridine-3-carbo­nitrile
Source: Acta Crystallogr E Crystallogr Commun. 2022 Feb 22;78(Pt 3):330–5. doi: 10.1107/S205698902200175X (PMC8900505; doi:10.1107/S205698902200175X)
Supplement: Supplementary file 2 [file e-78-00330-Isup2.hkl]

data_I                                                                          
_shelx_title ' T191 in P2(1)/n'                                                 
_shelx_refln_list_code          4                                               
_shelx_F_calc_maximum      108.55                                               
_exptl_crystal_F_000       672.00                                               
_reflns_d_resolution_high  0.7780                                               
                                                                                
loop_                                                                           
 _space_group_symop_operation_xyz                                               
 'x, y, z'                                                                      
 '-x+1/2, y+1/2, -z+1/2'                                                        
 '-x, -y, -z'                                                                   
 'x-1/2, -y-1/2, z-1/2'                                                         
                                                                                
_cell_length_a    12.9101                                                       
_cell_length_b     6.3200                                                       
_cell_length_c    21.1702                                                       
_cell_angle_alpha  90.000                                                       
_cell_angle_beta  106.476                                                       
_cell_angle_gamma  90.000                                                       
                                                                                
_shelx_F_squared_multiplier     1.000                                           
                                                                                
loop_                                                                           
 _refln_index_h                                                                 
 _refln_index_k                                                                 
 _refln_index_l                                                                 
 _refln_F_squared_calc                                                          
 _refln_F_squared_meas                                                          
 _refln_F_squared_sigma                                                         
 _refln_observed_status                                                         
   2   0   0        847.23        759.25        22.54 o                         
   4   0   0       2003.89       1863.15        55.15 o                         
   6   0   0          5.59          7.48         1.52 o                         
   8   0   0       1191.09       1157.83        34.56 o                         
  10   0   0        299.51        316.15         9.96 o                         
  12   0   0          3.60          2.82         1.66 o                         
  14   0   0        279.41        265.60         8.52 o                         
   1   1   0         16.51         11.82         0.69 o                         
   2   1   0        102.03        103.56         2.46 o                         
   3   1   0        743.58        732.86        15.47 o                         
   4   1   0        658.85        609.30        12.94 o                         
   5   1   0        450.71        507.55        10.89 o                         
   6   1   0        859.78        872.02        18.47 o                         
   7   1   0        415.78        415.42         9.02 o                         
   8   1   0        110.55        130.96         3.28 o                         
   9   1   0         19.32         20.57         1.32 o                         
  10   1   0         96.69         91.27         2.53 o                         
  11   1   0          0.46         -0.10         1.06 o                         
  12   1   0          0.02          1.72         1.13 o                         
  13   1   0          4.80         10.11         1.31 o                         
  14   1   0         56.26         49.29         2.41 o                         
  15   1   0         78.71         66.72         2.29 o                         
   0   2   0       1471.79       1522.64        40.25 o                         
   1   2   0       1231.37       1144.23        22.58 o                         
   2   2   0        468.62        443.94         9.47 o                         
   3   2   0       2672.62       2589.35        53.97 o                         
   4   2   0         15.99         15.45         1.00 o                         
   5   2   0         68.30        117.85         3.35 o                         
   6   2   0         22.95         24.85         1.21 o                         
   7   2   0        441.15        411.03         8.95 o                         
   8   2   0         23.81         31.17         1.86 o                         
   9   2   0        420.18        408.83         8.91 o                         
  10   2   0         18.84         20.83         1.91 o                         
  11   2   0         22.52         27.32         1.45 o                         
  12   2   0        301.05        293.21         6.53 o                         
  13   2   0        134.18        190.13         4.48 o                         
  14   2   0         22.31         23.18         1.56 o                         
  15   2   0         17.63         12.78         1.82 o                         
   1   3   0        314.48        293.88         5.70 o                         
   2   3   0          0.32          0.93         0.71 o                         
   3   3   0         35.61         46.08        11.99 o                         
   4   3   0       1240.26       1140.02        25.95 o                         
   6   3   0         30.16         30.64         1.38 o                         
   7   3   0         41.59         46.67         1.67 o                         
   8   3   0        533.25        546.37        11.73 o                         
   9   3   0        198.70        190.41         4.43 o                         
  10   3   0        203.45        188.92         4.44 o                         
  11   3   0          3.14          2.63         1.23 o                         
  12   3   0         95.94         98.88         3.07 o                         
  13   3   0          4.24          6.79         1.48 o                         
  14   3   0        106.46        110.53         3.14 o                         
   0   4   0          6.43         12.18         1.42 o                         
   1   4   0         29.42         21.17         1.01 o                         
   2   4   0        432.52        396.05         7.62 o                         
   3   4   0         32.55         28.42         1.13 o                         
   4   4   0        337.47        325.76         6.73 o                         
   6   4   0        110.45        111.11         2.82 o                         
   7   4   0         23.79         29.20         1.39 o                         
   8   4   0        235.66        256.53         8.59 o                         
   9   4   0         13.82         10.81         1.24 o                         
  10   4   0         11.76         16.06         1.34 o                         
  11   4   0          7.14          8.12         1.36 o                         
  12   4   0          0.49          1.84         1.45 o                         
  13   4   0          0.24          5.92         1.91 o                         
   1   5   0         21.94         22.79         1.18 o                         
   2   5   0        207.28        202.57         4.33 o                         
   3   5   0        197.15        194.27         3.98 o                         
   4   5   0        111.25        118.20         3.35 o                         
   5   5   0          0.58          1.57         0.95 o                         
   6   5   0         16.29         14.40         1.14 o                         
   7   5   0          5.85          6.43         1.19 o                         
   8   5   0          4.68          4.19         1.22 o                         
   9   5   0         75.68         75.34         2.31 o                         
  10   5   0         53.64         55.93         2.10 o                         
  11   5   0          6.63          4.60         1.59 o                         
  12   5   0          5.82          1.67         1.74 o                         
   0   6   0         12.18         14.88         1.78 o                         
   1   6   0        647.17        670.80        14.25 o                         
   2   6   0        131.19        161.94         6.72 o                         
   3   6   0         70.28         71.06         2.47 o                         
   4   6   0        320.76        313.17         6.89 o                         
   5   6   0          4.31          5.46         1.11 o                         
   6   6   0         26.17         32.00         1.62 o                         
   7   6   0        205.29        218.08         5.15 o                         
   8   6   0         20.85         22.79         1.83 o                         
   9   6   0         11.28         10.22         1.58 o                         
  10   6   0          4.99          3.30         1.65 o                         
   1   7   0         23.58         23.27         1.59 o                         
   2   7   0          0.13         16.19         3.52 o                         
   3   7   0          0.00          5.30         1.69 o                         
   4   7   0         72.73         77.99         2.54 o                         
   6   7   0         22.78         19.73         1.64 o                         
   7   7   0        106.80         84.95         2.52 o                         
   8   7   0         13.96         11.89         2.04 o                         
   0   8   0         80.26         82.49         4.30 o                         
   1   8   0         12.77          8.98         2.11 o                         
   2   8   0         11.53         15.72         2.23 o                         
 -15   0   1         12.84         12.46         2.09 o                         
 -13   0   1          1.51          4.42         1.74 o                         
 -11   0   1        384.17        366.11        12.98 o                         
  -9   0   1          2.21          1.56         1.71 o                         
  -7   0   1       1669.85       1733.13        51.43 o                         
  -5   0   1        903.52        747.83        22.45 o                         
  -3   0   1         64.31         38.74         1.85 o                         
   1   0   1       3691.74       3768.49       128.01 o                         
   3   0   1      11208.95      13833.81       814.83 o                         
   5   0   1          0.38          1.42         1.21 o                         
   7   0   1         15.45         31.23         2.00 o                         
   9   0   1        318.09        312.63         9.85 o                         
  11   0   1        105.82        106.15         5.02 o                         
  13   0   1        558.12        563.78        17.13 o                         
  15   0   1         99.88         99.77         4.08 o                         
 -15   1   1          5.45          7.12         1.48 o                         
 -14   1   1         24.58         28.05         1.60 o                         
 -13   1   1        374.38        359.47         7.90 o                         
 -12   1   1          8.51          5.39         1.18 o                         
 -11   1   1          2.21          1.21         1.10 o                         
 -10   1   1         39.30         45.79         2.05 o                         
  -9   1   1         22.13         20.42         1.31 o                         
  -8   1   1        242.93        230.77         5.28 o                         
  -7   1   1        734.31        724.11        15.43 o                         
  -6   1   1        245.23        264.36         5.91 o                         
  -5   1   1         50.94         43.60         1.75 o                         
  -4   1   1        654.57        567.10        12.07 o                         
  -3   1   1       3437.59       3115.00        64.94 o                         
  -2   1   1       3402.13       3185.22        66.35 o                         
  -1   1   1       1263.71       1438.58        30.02 o                         
   1   1   1       5381.81       5476.76       161.07 o                         
   2   1   1       2046.20       1917.77        40.01 o                         
   3   1   1      10535.29      12012.58       315.92 o                         
   4   1   1        146.27        152.87         3.55 o                         
   5   1   1        198.15        188.04         4.32 o                         
   6   1   1          2.38          3.59         0.97 o                         
   7   1   1         98.67        113.28         2.89 o                         
   8   1   1         35.74         33.13         1.89 o                         
   9   1   1        121.06        124.77         6.40 o                         
  10   1   1         13.12         12.40         1.18 o                         
  11   1   1         25.58         24.21         1.38 o                         
  12   1   1         29.65         49.30         1.88 o                         
  13   1   1         31.06         33.75         1.59 o                         
  14   1   1         16.59         14.86         1.45 o                         
  15   1   1          6.43          2.69         1.55 o                         
 -15   2   1         62.28         54.52         2.52 o                         
 -14   2   1         65.31         79.82         2.48 o                         
 -13   2   1        219.55        221.79         5.13 o                         
 -12   2   1         95.88        100.08         2.82 o                         
 -11   2   1          0.18         -0.18         1.32 o                         
 -10   2   1          3.39          4.21         1.10 o                         
  -9   2   1         16.24         18.49         1.27 o                         
  -8   2   1         23.43         19.92         1.26 o                         
  -7   2   1         13.46         18.71         1.19 o                         
  -5   2   1        445.79        454.11         9.78 o                         
  -4   2   1       1030.25        977.75        20.59 o                         
  -3   2   1       1452.30       1269.56        26.64 o                         
  -2   2   1       3402.95       3270.04        68.15 o                         
  -1   2   1          4.95         10.70         0.69 o                         
   0   2   1         24.91         20.66         0.75 o                         
   1   2   1        158.56        134.10         2.89 o                         
   2   2   1         70.37         75.20         3.37 o                         
   3   2   1        969.27        874.70        18.43 o                         
   5   2   1        368.58        317.00         6.95 o                         
   6   2   1         11.99         14.54         1.05 o                         
   7   2   1        171.27        210.68         4.83 o                         
   8   2   1        216.35        220.59         5.07 o                         
   9   2   1          1.52          3.21         1.50 o                         
  10   2   1        413.06        379.78         8.32 o                         
  11   2   1         82.48         83.86         2.78 o                         
  12   2   1        200.21        199.10         5.34 o                         
  13   2   1        203.96        189.40         5.15 o                         
  14   2   1         15.70         15.28         1.55 o                         
  15   2   1         57.16         44.11         2.05 o                         
 -14   3   1        154.32        151.39         3.88 o                         
 -13   3   1          2.88          2.65         1.36 o                         
 -12   3   1         15.71         15.46         1.37 o                         
 -11   3   1         16.77         16.93         1.33 o                         
 -10   3   1          2.07          4.94         1.11 o                         
  -9   3   1         12.89         38.46         9.82 o                         
  -8   3   1        244.56        227.06         5.17 o                         
  -7   3   1        589.76        538.15        11.56 o                         
  -6   3   1        611.53        668.92        14.25 o                         
  -5   3   1        386.99        363.06         7.92 o                         
  -4   3   1       1193.49       1190.80        25.02 o                         
  -3   3   1         31.14         33.52         1.29 o                         
  -2   3   1        777.43        743.60        14.03 o                         
  -1   3   1         77.07         87.49         1.95 o                         
   0   3   1         46.10         43.26         1.35 o                         
   1   3   1        108.24         88.46         1.97 o                         
   2   3   1        139.02        123.55         2.74 o                         
   3   3   1        427.05        364.05         7.86 o                         
   4   3   1        289.22        277.07         6.10 o                         
   5   3   1         16.44         22.10         1.45 o                         
   6   3   1          9.88          9.95         1.08 o                         
   7   3   1         13.63         35.01        11.51 o                         
   8   3   1        367.12        370.91         9.11 o                         
   9   3   1         59.62         59.37         2.21 o                         
  10   3   1         10.58         15.01         1.29 o                         
  11   3   1         13.92         16.20         1.38 o                         
  12   3   1        315.70        318.47         7.07 o                         
  13   3   1        311.41        322.71         7.24 o                         
  14   3   1          0.06         -1.48         1.58 o                         
 -14   4   1         23.68         13.04         3.25 o                         
 -13   4   1         10.04         11.76         2.40 o                         
 -12   4   1          5.83          2.45         1.41 o                         
 -11   4   1         20.81         31.45         1.58 o                         
 -10   4   1        149.22        142.83         3.53 o                         
  -9   4   1         38.90         45.66         1.72 o                         
  -8   4   1        131.19        103.00         3.58 o                         
  -7   4   1        864.38        784.10        16.66 o                         
  -6   4   1        157.58        171.49         4.01 o                         
  -5   4   1          4.77          6.19         1.12 o                         
  -4   4   1          8.11          6.49         1.10 o                         
  -3   4   1        173.87        152.23         3.17 o                         
  -2   4   1        137.86        117.84         2.54 o                         
  -1   4   1        112.69        134.29         2.98 o                         
   0   4   1        827.69        768.08        16.22 o                         
   1   4   1        197.40        175.26         3.98 o                         
   2   4   1         31.90         50.04        12.39 o                         
   3   4   1         75.99         73.76         1.79 o                         
   4   4   1         11.30         30.05         1.58 o                         
   5   4   1         13.66          9.75         1.03 o                         
   6   4   1        481.46        432.67        14.22 o                         
   7   4   1        532.85        541.00        11.60 o                         
   8   4   1         14.23         11.61         1.23 o                         
   9   4   1        109.39        105.64         2.79 o                         
  10   4   1         77.05         73.30         2.24 o                         
  11   4   1          1.79          0.24         1.34 o                         
  12   4   1          2.26         -0.53         1.54 o                         
  13   4   1         28.31         21.17         1.85 o                         
 -12   5   1          3.74          3.59         1.69 o                         
 -11   5   1          5.24          0.86         1.56 o                         
 -10   5   1          1.02          1.25         1.60 o                         
  -9   5   1         16.76         25.43         2.64 o                         
  -8   5   1        187.81        189.31         4.42 o                         
  -7   5   1        494.37        481.30        10.37 o                         
  -6   5   1        177.74        169.32         3.74 o                         
  -5   5   1        136.72        123.92         3.05 o                         
  -4   5   1          4.41          7.02         0.96 o                         
  -3   5   1          1.10         -0.33         0.86 o                         
  -2   5   1         81.29         85.41         2.14 o                         
  -1   5   1        208.74        244.11         6.25 o                         
   0   5   1        315.16        288.83         6.35 o                         
   1   5   1         76.65         83.78         2.24 o                         
   2   5   1         20.67         33.79         2.07 o                         
   3   5   1        559.17        518.14         9.92 o                         
   4   5   1         40.46         57.05         1.61 o                         
   5   5   1        546.93        509.35         9.77 o                         
   6   5   1        126.97        125.46         3.72 o                         
   7   5   1        167.23        166.63         3.99 o                         
   8   5   1         36.00         39.82         1.69 o                         
   9   5   1         75.24         87.36         2.53 o                         
  10   5   1         68.94         69.01         2.32 o                         
  11   5   1          0.34          1.19         1.63 o                         
  12   5   1          4.61          1.94         1.76 o                         
 -10   6   1         30.52         25.01         1.82 o                         
  -9   6   1         10.29          3.82         1.50 o                         
  -8   6   1          0.72          0.83         1.32 o                         
  -7   6   1         12.99         11.33         1.30 o                         
  -6   6   1          4.97         25.70         2.64 o                         
  -5   6   1         67.38         67.88         1.89 o                         
  -4   6   1        249.75        249.76         5.01 o                         
  -3   6   1         13.75         18.94         1.43 o                         
  -2   6   1          0.05         -0.68         1.12 o                         
  -1   6   1        638.29        781.13        16.54 o                         
   0   6   1          5.15          6.35         1.34 o                         
   1   6   1          7.82         12.30         1.19 o                         
   2   6   1         96.60        105.06         2.71 o                         
   3   6   1        208.51        210.62         5.59 o                         
   4   6   1        216.93        235.46         4.74 o                         
   5   6   1        197.90        206.57         4.25 o                         
   6   6   1         63.02         75.19         2.05 o                         
   7   6   1          8.39         17.58         2.14 o                         
   8   6   1          0.68          0.31         1.43 o                         
   9   6   1         59.76         56.64         2.18 o                         
  10   6   1          0.43         -0.29         1.64 o                         
  -8   7   1        124.35         92.29         2.76 o                         
  -7   7   1          1.02          1.78         1.65 o                         
  -6   7   1          3.93          6.20         1.57 o                         
  -5   7   1         26.84         26.34         1.85 o                         
  -4   7   1          8.31         15.59         2.57 o                         
  -3   7   1          0.05          8.58         3.22 o                         
  -2   7   1        152.60        158.34         3.87 o                         
  -1   7   1         65.57         78.94         2.43 o                         
   0   7   1        309.35        305.01         6.80 o                         
   1   7   1         17.65         27.04         3.07 o                         
   2   7   1         18.56         18.79         1.81 o                         
   3   7   1          3.48          5.72         1.57 o                         
   4   7   1        107.78        124.50         4.37 o                         
   5   7   1         58.14         55.01         2.26 o                         
   6   7   1         13.74         16.44         1.62 o                         
   7   7   1        120.71        106.95         3.50 o                         
  -2   8   1         50.32         37.33         2.51 o                         
  -1   8   1        149.69        165.63         4.44 o                         
   0   8   1         32.43         23.90         2.24 o                         
   1   8   1         26.27         19.50         2.21 o                         
   2   8   1        106.36         70.41         8.29 o                         
 -16   0   2        219.34        174.58         6.07 o                         
 -14   0   2        517.86        505.23        15.44 o                         
 -12   0   2          0.00         -1.07         1.50 o                         
 -10   0   2        332.56        339.73        11.97 o                         
  -8   0   2        883.08        918.41        27.54 o                         
  -6   0   2        958.38        876.54        26.25 o                         
  -4   0   2         55.63         55.13         2.37 o                         
  -2   0   2       2329.88       2586.42        76.19 o                         
   0   0   2       7743.95       6283.00       369.03 o                         
   4   0   2         72.08         48.08         2.19 o                         
   6   0   2       1326.53       1929.14        93.22 o                         
   8   0   2       1068.77       1041.28        31.15 o                         
  10   0   2         53.96         55.30         2.56 o                         
  12   0   2        107.64        100.16         3.82 o                         
  14   0   2        123.48        112.07         5.01 o                         
 -16   1   2         12.90          8.84         1.54 o                         
 -15   1   2         62.44         80.75         2.47 o                         
 -14   1   2        215.29        219.33         5.08 o                         
 -13   1   2        225.69        229.56         5.27 o                         
 -12   1   2        106.93        115.45         2.99 o                         
 -11   1   2         43.28         46.49         1.72 o                         
 -10   1   2         96.69         99.56         3.17 o                         
  -9   1   2        154.34        154.89         3.78 o                         
  -8   1   2          5.50          3.48         1.06 o                         
  -7   1   2        200.64        175.86         4.14 o                         
  -6   1   2        245.28        234.71         5.30 o                         
  -5   1   2          2.17          2.85         0.98 o                         
  -4   1   2        161.30        148.89         3.47 o                         
  -3   1   2      11783.45      12533.56       738.26 o                         
  -2   1   2       2967.72       3287.56        68.47 o                         
  -1   1   2        902.49        690.76        14.50 o                         
   0   1   2         48.87         37.16         0.90 o                         
   1   1   2         71.73         45.76         1.23 o                         
   2   1   2       4853.36       4641.17       103.24 o                         
   3   1   2         45.26         46.51         1.90 o                         
   4   1   2        295.83        267.01         5.90 o                         
   5   1   2        633.48        624.39        13.31 o                         
   6   1   2        110.52        164.19         7.49 o                         
   7   1   2        185.26        165.10         3.93 o                         
   8   1   2          1.57          2.54         1.10 o                         
   9   1   2        146.27        147.25         3.89 o                         
  10   1   2         38.44         38.59         1.59 o                         
  12   1   2         12.20         11.22         2.17 o                         
  13   1   2         39.99         37.68         2.10 o                         
  14   1   2          9.13         10.68         1.52 o                         
  15   1   2         59.76         47.35         2.04 o                         
 -15   2   2          4.03          4.56         1.53 o                         
 -14   2   2          4.17          3.60         1.39 o                         
 -13   2   2         43.47         47.69         1.83 o                         
 -12   2   2         10.71         15.25         1.39 o                         
 -11   2   2          1.83          2.67         1.13 o                         
 -10   2   2        198.12        188.63         4.42 o                         
  -9   2   2         57.65         60.29         1.95 o                         
  -8   2   2         20.34         17.04         1.24 o                         
  -7   2   2        184.97        152.59         3.65 o                         
  -6   2   2          0.16          0.82         0.93 o                         
  -5   2   2        231.76        206.37         4.71 o                         
  -4   2   2        442.45        438.62         9.42 o                         
  -3   2   2       1434.98       1402.80        29.40 o                         
  -2   2   2        147.23        181.60         4.06 o                         
  -1   2   2       1370.58       1231.03        23.04 o                         
   0   2   2       2222.05       1824.76        34.03 o                         
   1   2   2        230.43        183.78         3.84 o                         
   2   2   2        171.50        144.19         3.79 o                         
   3   2   2       3104.39       3103.81        64.70 o                         
   4   2   2        787.19        735.53        15.57 o                         
   5   2   2       5322.44       5712.15       118.90 o                         
   6   2   2         65.73         51.75         1.67 o                         
   7   2   2          5.07          4.66         1.02 o                         
   8   2   2         97.48        108.92         2.85 o                         
   9   2   2        137.45        131.15         3.27 o                         
  10   2   2         24.63         23.97         1.36 o                         
  11   2   2         14.41         16.56         1.24 o                         
  12   2   2          1.87          2.38         1.17 o                         
  13   2   2        115.19        114.23         3.04 o                         
  14   2   2         18.57         17.11         1.99 o                         
  15   2   2         98.56         70.65         2.78 o                         
 -15   3   2         34.59         39.71         2.11 o                         
 -14   3   2         23.90         23.08         1.98 o                         
 -13   3   2         98.98         91.37         2.65 o                         
 -12   3   2         60.34         59.50         2.03 o                         
 -11   3   2        149.43        143.11         3.52 o                         
 -10   3   2        794.15        763.38        16.23 o                         
  -9   3   2        281.17        254.41         5.74 o                         
  -8   3   2        784.01        770.15        16.38 o                         
  -7   3   2         39.31         41.52         1.56 o                         
  -6   3   2          1.06          0.51         1.00 o                         
  -5   3   2        535.32        537.69        11.52 o                         
  -4   3   2        349.74        327.33         7.15 o                         
  -3   3   2       1184.23       1128.93        23.68 o                         
  -2   3   2       1228.31       1441.23        26.99 o                         
  -1   3   2       4013.12       3876.71        72.20 o                         
   0   3   2         80.09         79.44         1.99 o                         
   1   3   2        179.18        162.95         3.29 o                         
   2   3   2         64.96         51.18         1.45 o                         
   3   3   2         37.41         33.54         1.20 o                         
   4   3   2         55.78         54.36         1.63 o                         
   5   3   2        695.15        612.73        15.40 o                         
   6   3   2       1084.55       1104.81        23.26 o                         
   7   3   2         89.79         74.38         2.11 o                         
   8   3   2          1.02          1.51         1.06 o                         
   9   3   2         16.30         16.91         1.31 o                         
  10   3   2         96.43         92.87         2.55 o                         
  11   3   2          0.23          0.22         1.22 o                         
  12   3   2         44.90         45.98         1.87 o                         
  13   3   2          0.01         -0.70         1.51 o                         
  14   3   2         90.37         80.43         2.61 o                         
 -14   4   2         12.73          9.38         1.67 o                         
 -13   4   2        105.76        103.68         2.98 o                         
 -12   4   2          1.02          0.52         1.44 o                         
 -11   4   2          4.08          2.28         1.31 o                         
 -10   4   2          0.17         -0.18         1.27 o                         
  -9   4   2          4.73          5.42         1.17 o                         
  -8   4   2          2.65          2.72         1.12 o                         
  -7   4   2          2.94          3.49         1.04 o                         
  -6   4   2          2.35          2.71         1.00 o                         
  -5   4   2          3.11          9.18         0.97 o                         
  -4   4   2        512.68        489.23        10.49 o                         
  -3   4   2          1.09          2.22         0.77 o                         
  -2   4   2        271.86        276.75         5.44 o                         
  -1   4   2        882.13        809.28        16.11 o                         
   0   4   2         80.54         80.61         2.38 o                         
   1   4   2         19.33         24.62         1.04 o                         
   2   4   2        141.13        117.57         2.55 o                         
   4   4   2        146.10        156.14         3.94 o                         
   5   4   2        333.11        294.63         6.49 o                         
   6   4   2       2781.14       2713.62        56.62 o                         
   7   4   2        280.83        305.06         6.75 o                         
   8   4   2        147.36        150.50         3.64 o                         
   9   4   2         22.88         26.69         1.45 o                         
  10   4   2        117.02        113.38         2.97 o                         
  11   4   2          4.52          6.57         1.40 o                         
  12   4   2         30.19         24.93         2.36 o                         
  13   4   2         46.39         37.33         2.00 o                         
 -12   5   2          3.64          0.15         1.58 o                         
 -11   5   2         13.15         11.24         1.62 o                         
 -10   5   2        154.70        152.60         3.81 o                         
  -9   5   2          3.19          3.26         1.29 o                         
  -8   5   2        162.27        146.15         3.60 o                         
  -7   5   2        133.41        118.57         3.02 o                         
  -6   5   2         48.75         54.50         1.91 o                         
  -5   5   2          9.41          4.82         0.96 o                         
  -4   5   2        241.35        237.86         4.79 o                         
  -3   5   2          0.36          1.72         0.86 o                         
  -2   5   2        183.01        212.99         4.52 o                         
  -1   5   2        364.29        358.42         7.79 o                         
   0   5   2          0.91          3.04         1.02 o                         
   1   5   2          0.53          0.93         0.91 o                         
   2   5   2        183.75        167.74         3.65 o                         
   3   5   2        320.53        311.29         6.83 o                         
   4   5   2         68.26         72.00         2.39 o                         
   5   5   2          8.39         11.43         1.08 o                         
   6   5   2        339.25        340.40         7.04 o                         
   7   5   2          3.02          3.19         1.09 o                         
   8   5   2          6.64          7.83         1.54 o                         
   9   5   2         11.89         13.22         1.43 o                         
  10   5   2          3.40          1.67         1.57 o                         
  11   5   2         30.26         38.07         2.08 o                         
  12   5   2          0.05          0.88         1.74 o                         
 -11   6   2         21.52         11.74         4.92 o                         
 -10   6   2          5.20          4.82         1.61 o                         
  -9   6   2         18.59         22.37         1.64 o                         
  -8   6   2         41.28         34.97         1.97 o                         
  -7   6   2          1.28          5.55         1.25 o                         
  -6   6   2          1.22          3.22         1.15 o                         
  -5   6   2          0.73          1.95         1.08 o                         
  -4   6   2        170.56        177.96         3.73 o                         
  -3   6   2          0.05          0.42         1.12 o                         
  -2   6   2         83.31        107.77         3.77 o                         
  -1   6   2        234.76        231.68         5.23 o                         
   0   6   2          8.83         10.72         1.22 o                         
   1   6   2        140.39        155.74         3.69 o                         
   2   6   2         26.93         26.51         1.36 o                         
   3   6   2        537.79        548.01        11.70 o                         
   4   6   2          6.67          3.77         1.08 o                         
   5   6   2         11.48         13.49         1.24 o                         
   6   6   2          0.20          3.43         1.21 o                         
   7   6   2          8.37         11.14         1.35 o                         
   8   6   2          2.43          8.45         2.40 o                         
   9   6   2         29.90         26.15         1.79 o                         
  10   6   2         72.17         54.44         3.08 o                         
  -8   7   2         23.47         16.74         1.80 o                         
  -7   7   2         41.56         40.79         1.94 o                         
  -6   7   2          0.97         -0.55         1.54 o                         
  -5   7   2          2.38          4.81         1.86 o                         
  -4   7   2         53.57         58.92         2.23 o                         
  -3   7   2          0.34          0.14         1.56 o                         
  -2   7   2          0.15         -0.88         1.44 o                         
  -1   7   2        151.47        135.72         3.45 o                         
   0   7   2         62.25         64.54         2.18 o                         
   2   7   2        133.15        131.11         3.87 o                         
   3   7   2          4.67         10.16         1.59 o                         
   4   7   2          0.70          1.31         1.83 o                         
   5   7   2        131.73        122.57         3.72 o                         
   6   7   2         13.40         10.49         1.64 o                         
   7   7   2         24.02         19.99         1.84 o                         
  -2   8   2          5.21          8.39         2.15 o                         
  -1   8   2         24.46         21.22         2.35 o                         
   0   8   2         13.39          7.14         2.02 o                         
   1   8   2          0.02         -0.12         1.79 o                         
   2   8   2         21.66          9.66         3.35 o                         
 -15   0   3        175.50        155.02         5.47 o                         
 -13   0   3         65.52         66.94         2.97 o                         
 -11   0   3        168.37        169.82         5.79 o                         
  -9   0   3        663.12        688.62        20.81 o                         
  -7   0   3          0.93          0.96         1.43 o                         
  -5   0   3        780.20        747.65        22.44 o                         
  -3   0   3       6124.69       8250.00       565.39 o                         
  -1   0   3        153.33        159.93         4.95 o                         
   1   0   3        656.39        531.33        15.82 o                         
   3   0   3       3904.29       3885.92       114.43 o                         
   7   0   3         52.37         56.45         4.20 o                         
   9   0   3         41.16         36.07         2.07 o                         
  11   0   3          1.40          2.37         1.52 o                         
  13   0   3          5.13          1.39         1.87 o                         
  15   0   3         18.82         18.00         2.40 o                         
 -16   1   3          0.00          0.33         1.54 o                         
 -15   1   3        105.97        101.51         2.82 o                         
 -14   1   3          0.28          0.53         1.32 o                         
 -13   1   3        322.20        345.45         7.59 o                         
 -12   1   3         82.24         81.18         2.36 o                         
 -11   1   3        931.21        920.17        19.50 o                         
 -10   1   3        320.03        331.50         7.35 o                         
  -9   1   3       1019.06       1055.91        22.33 o                         
  -8   1   3        756.79        722.26        15.40 o                         
  -7   1   3        146.85        147.05         3.55 o                         
  -6   1   3         95.17         73.01         2.09 o                         
  -5   1   3        957.93        889.88        18.80 o                         
  -4   1   3        107.89        130.41         3.11 o                         
  -3   1   3       1234.47       1391.10        29.14 o                         
  -2   1   3       9353.25      10935.27       454.75 o                         
  -1   1   3       6721.05       7724.21       227.19 o                         
   0   1   3          0.08          1.94         0.48 o                         
   1   1   3       2814.42       2652.41        90.14 o                         
   3   1   3      10322.50      11384.41       306.55 o                         
   4   1   3          5.11          1.25         0.82 o                         
   5   1   3       1404.72       1492.69        31.31 o                         
   6   1   3        646.38        635.07        13.56 o                         
   7   1   3        438.10        394.89         8.63 o                         
   8   1   3         27.66         27.69         1.83 o                         
   9   1   3        110.09        108.15         2.80 o                         
  10   1   3        145.59        151.64         3.70 o                         
  11   1   3         64.75         69.53         2.11 o                         
  12   1   3          0.31         -0.60         1.17 o                         
  13   1   3          0.15         -0.83         1.65 o                         
  14   1   3          3.66          2.66         1.42 o                         
  15   1   3         52.86         43.51         2.13 o                         
 -15   2   3          0.85         -0.63         1.50 o                         
 -14   2   3         36.45         34.86         1.75 o                         
 -13   2   3        203.84        202.82         4.73 o                         
 -12   2   3         45.81         41.53         1.67 o                         
 -11   2   3         90.07         85.57         2.45 o                         
 -10   2   3         75.10         78.67         3.08 o                         
  -9   2   3         87.53        106.01         2.79 o                         
  -8   2   3         54.82         65.45         2.07 o                         
  -7   2   3        655.87        619.47        13.26 o                         
  -6   2   3        443.83        473.78        10.23 o                         
  -5   2   3         75.66        104.12         3.67 o                         
  -4   2   3         59.86         43.39         1.43 o                         
  -3   2   3       2389.56       2766.20        57.70 o                         
  -2   2   3        113.09        118.22         2.77 o                         
  -1   2   3        408.22        346.65         6.63 o                         
   0   2   3          4.23          4.76         0.53 o                         
   1   2   3          4.01          4.92         0.57 o                         
   2   2   3       1202.07       1150.29        24.13 o                         
   3   2   3        338.18        270.75         5.93 o                         
   4   2   3       1372.54       1402.29        29.40 o                         
   5   2   3        492.87        479.99        10.29 o                         
   6   2   3        381.83        384.05         8.37 o                         
   7   2   3         70.18         70.23         2.86 o                         
   8   2   3         18.42         15.08         1.15 o                         
   9   2   3         14.95         20.82         1.28 o                         
  10   2   3         66.01         70.35         2.12 o                         
  11   2   3        387.36        374.69         8.21 o                         
  12   2   3          0.36          2.24         1.22 o                         
  13   2   3        116.92        103.27         2.87 o                         
  14   2   3         32.75         25.43         1.77 o                         
 -15   3   3         46.70         42.32         2.02 o                         
 -14   3   3          0.75         -0.26         1.51 o                         
 -13   3   3         69.67         77.65         2.38 o                         
 -12   3   3          7.19         10.01         1.34 o                         
 -11   3   3        249.78        227.42         5.21 o                         
 -10   3   3         43.00         35.33         1.55 o                         
  -9   3   3         29.26         25.19         1.34 o                         
  -8   3   3        231.38        226.18         5.15 o                         
  -7   3   3          5.18          7.03         1.11 o                         
  -6   3   3          0.84         -0.35         1.00 o                         
  -5   3   3        672.61        655.82        14.42 o                         
  -4   3   3        240.52        256.15         5.86 o                         
  -3   3   3       1726.64       2179.73        45.54 o                         
  -2   3   3         33.04         31.53         1.00 o                         
  -1   3   3        622.26        548.59        10.98 o                         
   0   3   3         80.39         84.45         2.75 o                         
   1   3   3         14.67         17.08         0.73 o                         
   2   3   3        153.39        155.30         3.35 o                         
   3   3   3        247.39        205.82         4.94 o                         
   4   3   3        755.94        726.34        15.38 o                         
   5   3   3       1027.76        964.26        20.34 o                         
   6   3   3         58.61         66.39         2.14 o                         
   7   3   3        103.82        116.72         2.94 o                         
   8   3   3         18.33         22.43         1.90 o                         
   9   3   3         11.75         14.75         1.23 o                         
  10   3   3          0.05         11.23         1.23 o                         
  11   3   3          2.44          4.44         1.24 o                         
  12   3   3         50.80         49.15         1.92 o                         
  13   3   3         14.94         13.69         1.63 o                         
  14   3   3         31.16         19.79         1.78 o                         
 -14   4   3         13.63         14.41         1.77 o                         
 -13   4   3          9.68          5.08         1.54 o                         
 -12   4   3         16.36         21.48         1.54 o                         
 -11   4   3          9.76         13.95         1.38 o                         
 -10   4   3         42.06         40.40         1.66 o                         
  -9   4   3        230.50        237.35         5.41 o                         
  -7   4   3          4.42          8.18         1.09 o                         
  -6   4   3          3.61          4.46         1.00 o                         
  -5   4   3        182.72        178.42         3.97 o                         
  -4   4   3         61.74         70.28         1.99 o                         
  -3   4   3          0.07          1.73         0.78 o                         
  -2   4   3        939.80        878.88        16.58 o                         
  -1   4   3         55.55         60.41         1.62 o                         
   0   4   3         76.89         69.09         1.87 o                         
   1   4   3          6.89          6.52         1.04 o                         
   3   4   3         77.23         78.11         2.27 o                         
   4   4   3         51.18         45.36         2.44 o                         
   5   4   3        236.59        254.57         5.66 o                         
   6   4   3         18.52         14.44         1.13 o                         
   7   4   3        151.62        204.80         6.62 o                         
   8   4   3        173.72        159.34         3.80 o                         
   9   4   3        149.20        148.64         4.34 o                         
  10   4   3         31.57         32.66         2.51 o                         
  11   4   3         54.58         57.97         2.09 o                         
  12   4   3         59.52         62.70         2.37 o                         
  13   4   3         19.36         17.93         1.86 o                         
 -12   5   3         11.94          9.05         1.69 o                         
 -11   5   3         74.01         70.26         2.39 o                         
 -10   5   3        158.39        160.93         3.96 o                         
  -9   5   3        145.36        152.77         3.71 o                         
  -8   5   3         10.59         21.68         1.99 o                         
  -7   5   3        134.63        130.59         3.28 o                         
  -6   5   3         38.21         34.35         1.52 o                         
  -5   5   3         45.15         41.24         1.38 o                         
  -4   5   3         20.09         26.09         1.31 o                         
  -3   5   3         15.46         23.37         1.15 o                         
  -2   5   3          2.88          2.30         0.90 o                         
  -1   5   3          2.61          5.11         0.92 o                         
   0   5   3          2.82          2.86         0.88 o                         
   1   5   3        348.34        333.98         6.86 o                         
   3   5   3       1364.45       1322.81        26.85 o                         
   4   5   3        363.39        360.32         7.00 o                         
   5   5   3         29.89         34.61         1.37 o                         
   6   5   3        104.98        111.39         2.76 o                         
   7   5   3        147.53        152.50         3.57 o                         
   8   5   3          0.11          0.93         1.44 o                         
   9   5   3          0.03         -0.80         1.37 o                         
  10   5   3        317.86        314.40         7.67 o                         
  11   5   3        106.22        104.34         3.11 o                         
 -11   6   3          3.07          2.13         1.79 o                         
 -10   6   3         23.54         26.48         1.88 o                         
  -9   6   3         22.54         19.90         1.62 o                         
  -8   6   3          2.27          0.00         1.30 o                         
  -7   6   3         22.44         21.93         1.50 o                         
  -6   6   3         35.45         31.97         1.41 o                         
  -5   6   3        137.08        137.80         3.03 o                         
  -4   6   3        116.90        132.28         3.27 o                         
  -3   6   3         76.44         85.40         2.38 o                         
  -2   6   3         56.26         53.03         1.81 o                         
  -1   6   3        470.39        462.53         9.95 o                         
   0   6   3        123.52        141.25         3.40 o                         
   1   6   3        147.88        153.36         3.63 o                         
   2   6   3        298.31        288.40         6.38 o                         
   3   6   3        241.63        248.50         5.56 o                         
   4   6   3         55.90         69.30         1.99 o                         
   5   6   3        128.08        149.74         3.26 o                         
   6   6   3         76.81         84.18         2.58 o                         
   7   6   3         21.31         29.86         1.57 o                         
   8   6   3         29.56         23.21         1.69 o                         
   9   6   3         43.02         36.60         3.03 o                         
  10   6   3          5.13          1.62         1.81 o                         
  -8   7   3        123.55        116.13         3.10 o                         
  -7   7   3          1.90         -0.33         1.58 o                         
  -6   7   3         13.38         13.63         1.72 o                         
  -5   7   3         11.79         16.47         1.78 o                         
  -4   7   3          5.57          4.43         1.66 o                         
  -3   7   3         25.02         26.68         1.77 o                         
  -2   7   3        129.91        130.33         3.39 o                         
  -1   7   3        157.26        165.61         4.03 o                         
   0   7   3        152.04        163.47         3.91 o                         
   1   7   3         66.53         72.27         3.14 o                         
   2   7   3         14.94         16.61         1.42 o                         
   3   7   3         13.76         18.10         1.92 o                         
   4   7   3          2.02          8.34         2.55 o                         
   5   7   3         16.36         19.70         1.74 o                         
   6   7   3         33.95         36.76         1.92 o                         
   7   7   3         28.45         21.15         2.06 o                         
  -2   8   3          1.07         -0.95         1.84 o                         
  -1   8   3         96.34         89.56         3.49 o                         
   0   8   3          0.87          0.19         2.21 o                         
   1   8   3         50.38         42.52         2.69 o                         
 -16   0   4         10.75          8.45         2.13 o                         
 -14   0   4        213.54        231.89        10.58 o                         
 -12   0   4         33.56         32.58         2.39 o                         
 -10   0   4       1020.46       1024.13        30.60 o                         
  -8   0   4          6.22          5.82         1.93 o                         
  -6   0   4        640.40        609.67        18.41 o                         
  -4   0   4         33.57         23.28         1.66 o                         
   0   0   4       2450.92       2280.46        61.61 o                         
   2   0   4       5529.20       6013.22       214.84 o                         
   6   0   4       1351.90       1277.71        38.04 o                         
   8   0   4        431.52        432.40        13.30 o                         
  10   0   4         23.43         24.06         1.86 o                         
  12   0   4         55.30         59.78         2.84 o                         
  14   0   4         79.55         86.56         3.70 o                         
 -16   1   4          0.15          1.98         1.48 o                         
 -15   1   4          1.99          1.01         1.32 o                         
 -14   1   4         76.31         77.46         2.34 o                         
 -13   1   4         94.74        100.98         2.73 o                         
 -12   1   4        324.63        327.02         8.11 o                         
 -11   1   4        209.76        212.48         4.92 o                         
 -10   1   4         70.20         81.33         2.31 o                         
  -9   1   4        289.63        299.35         6.70 o                         
  -8   1   4        127.30        136.07         3.36 o                         
  -7   1   4        427.22        430.54         9.36 o                         
  -6   1   4         29.57         23.71         1.24 o                         
  -5   1   4        458.37        393.84         8.53 o                         
  -4   1   4       6600.41       8131.77       169.16 o                         
  -3   1   4       6645.85       6729.24       139.98 o                         
  -2   1   4       3284.95       3138.44        65.33 o                         
  -1   1   4          3.07          1.90         0.72 o                         
   0   1   4       1941.22       1631.68        29.06 o                         
   1   1   4       1830.05       1803.70        37.71 o                         
   2   1   4       3516.57       3550.33        73.93 o                         
   3   1   4        455.08        435.64         9.33 o                         
   5   1   4       2696.57       2642.63        55.17 o                         
   6   1   4        655.26        653.64        13.93 o                         
   7   1   4         14.61         13.44         1.18 o                         
   8   1   4         89.08        105.71         2.80 o                         
   9   1   4          2.68          3.15         1.03 o                         
  10   1   4        225.47        223.38         5.12 o                         
  11   1   4        162.39        151.15         3.69 o                         
  12   1   4        197.56        187.34         4.44 o                         
  13   1   4         16.95         14.97         1.47 o                         
  14   1   4         60.93         60.79         2.24 o                         
 -15   2   4         70.42         73.92         2.41 o                         
 -14   2   4          1.07          0.71         1.28 o                         
 -13   2   4         10.57         15.03         1.42 o                         
 -12   2   4         28.52         28.06         1.51 o                         
 -11   2   4        490.16        484.78        10.72 o                         
 -10   2   4        645.86        658.81        14.10 o                         
  -9   2   4         44.24         97.02        17.20 o                         
  -8   2   4        267.88        245.79         5.57 o                         
  -7   2   4        231.82        236.12         5.35 o                         
  -6   2   4        122.55        118.27         2.95 o                         
  -5   2   4        665.41        668.02        14.19 o                         
  -4   2   4        738.30        879.85        18.56 o                         
  -3   2   4        400.36        415.10         8.91 o                         
  -2   2   4       2371.90       2284.26        47.70 o                         
  -1   2   4       1056.66        935.46        17.58 o                         
   0   2   4        970.30        788.31        16.62 o                         
   1   2   4         47.54         48.39         1.24 o                         
   2   2   4       2112.73       1971.80        41.19 o                         
   3   2   4       1498.18       1311.36        29.54 o                         
   4   2   4         65.43         80.60         3.05 o                         
   5   2   4       1653.01       1619.14        33.92 o                         
   6   2   4        352.00        349.11         7.65 o                         
   7   2   4         19.61         28.58         1.88 o                         
   8   2   4         42.12         40.82         2.61 o                         
  10   2   4          0.14          0.89         1.08 o                         
  11   2   4        447.33        435.29         9.45 o                         
  12   2   4        146.90        135.56         3.40 o                         
  13   2   4          4.67          2.93         1.39 o                         
  14   2   4         43.67         43.26         2.05 o                         
 -15   3   4         18.35         17.50         1.68 o                         
 -14   3   4          0.30         -0.27         1.42 o                         
 -13   3   4         62.17         60.31         2.05 o                         
 -12   3   4          4.82          4.38         1.24 o                         
 -11   3   4        162.43        164.41         3.97 o                         
 -10   3   4          0.05          0.33         1.12 o                         
  -8   3   4        176.89        183.69         4.32 o                         
  -7   3   4        206.40        202.30         4.68 o                         
  -6   3   4         25.54         22.45         1.27 o                         
  -5   3   4       2085.22       1990.58        41.66 o                         
  -4   3   4         32.25         36.51         1.64 o                         
  -3   3   4        424.78        432.11         9.26 o                         
  -2   3   4          0.26          0.70         0.59 o                         
  -1   3   4         49.78         48.21         1.30 o                         
   0   3   4        295.71        286.53         6.20 o                         
   1   3   4        590.50        656.46        12.40 o                         
   2   3   4          0.22          1.25         0.67 o                         
   3   3   4        393.97        375.79         7.63 o                         
   4   3   4        114.83        159.05         9.47 o                         
   5   3   4        453.68        414.17         8.94 o                         
   6   3   4         33.06         45.60         3.96 o                         
   7   3   4         22.10         18.77         1.18 o                         
   8   3   4        560.72        556.39        12.09 o                         
   9   3   4         54.60         69.46         2.09 o                         
  10   3   4         11.92         10.35         1.20 o                         
  11   3   4         29.47         27.54         1.84 o                         
  12   3   4         13.45         13.52         1.53 o                         
  13   3   4         49.11         40.40         2.06 o                         
 -14   4   4          6.99          3.24         1.65 o                         
 -13   4   4         76.49         77.87         2.47 o                         
 -12   4   4         75.65         77.29         2.39 o                         
 -11   4   4         25.10         26.88         1.66 o                         
 -10   4   4        109.00        104.21         2.80 o                         
  -9   4   4         76.91        101.67         3.54 o                         
  -8   4   4       1008.02        959.68        20.30 o                         
  -7   4   4          5.67          8.00         1.08 o                         
  -6   4   4        147.96        145.13         3.47 o                         
  -5   4   4        103.16        111.11         3.00 o                         
  -4   4   4         68.57         79.37         2.27 o                         
  -3   4   4        571.93        563.20        10.74 o                         
  -2   4   4         67.36         57.45         1.49 o                         
  -1   4   4        372.48        374.86         7.62 o                         
   0   4   4        320.44        297.78         6.47 o                         
   1   4   4        297.15        303.84         6.22 o                         
   2   4   4          3.12          4.22         0.67 o                         
   3   4   4         60.78         58.42         3.12 o                         
   4   4   4        416.28        382.86         7.80 o                         
   5   4   4          2.01          2.46         0.85 o                         
   6   4   4        530.99        550.63        11.76 o                         
   7   4   4        436.22        436.13         9.41 o                         
   8   4   4         13.52         12.65         1.20 o                         
   9   4   4          7.72         15.77         1.61 o                         
  10   4   4        137.49        137.44         3.47 o                         
  11   4   4         37.03         40.41         1.90 o                         
  12   4   4        324.68        310.99         7.04 o                         
 -13   5   4          9.04          6.94         2.99 o                         
 -12   5   4          0.01          2.31         1.64 o                         
 -11   5   4         56.86         56.85         2.72 o                         
 -10   5   4         31.18         34.57         1.96 o                         
  -9   5   4         56.12         64.79         2.10 o                         
  -8   5   4         61.15         56.89         1.92 o                         
  -7   5   4         17.39         20.23         1.57 o                         
  -6   5   4         60.45         52.47         1.77 o                         
  -5   5   4         86.71         68.66         1.80 o                         
  -4   5   4          5.38          1.46         0.84 o                         
  -3   5   4         11.38         10.15         0.87 o                         
  -2   5   4         53.59         45.38         1.43 o                         
  -1   5   4         46.62         54.20         1.63 o                         
   0   5   4          0.27          1.56         0.80 o                         
   1   5   4        176.41        213.78         4.77 o                         
   2   5   4        259.69        249.40         5.18 o                         
   3   5   4       1404.33       1391.95        26.10 o                         
   4   5   4       1215.44       1182.44        22.20 o                         
   5   5   4        593.44        576.07        11.59 o                         
   6   5   4         33.51         34.81         1.81 o                         
   7   5   4          9.71          7.38         1.17 o                         
   8   5   4          3.01          0.35         1.18 o                         
   9   5   4         21.45         20.37         1.59 o                         
  10   5   4          3.01          2.77         1.52 o                         
  11   5   4          0.99         -1.84         1.84 o                         
 -11   6   4          5.47          4.17         1.80 o                         
 -10   6   4          4.91          1.91         1.58 o                         
  -9   6   4          0.46          1.97         1.48 o                         
  -8   6   4         65.43         63.03         1.99 o                         
  -7   6   4         31.51         24.96         1.54 o                         
  -6   6   4         31.26         29.77         1.37 o                         
  -5   6   4        144.65        163.79         3.49 o                         
  -4   6   4         54.84         81.71         2.64 o                         
  -3   6   4        143.37        142.59         3.47 o                         
  -2   6   4         57.94         62.32         1.92 o                         
  -1   6   4         12.09         24.52         1.64 o                         
   0   6   4         51.31         55.36         1.76 o                         
   1   6   4         27.70         30.78         2.08 o                         
   2   6   4         19.96         17.07         1.17 o                         
   3   6   4         82.67         88.81         2.37 o                         
   4   6   4         62.91         66.90         1.91 o                         
   5   6   4         62.33         74.07         1.98 o                         
   6   6   4        121.80        125.49         4.83 o                         
   7   6   4          4.66          4.86         1.34 o                         
   8   6   4          5.13          5.73         1.54 o                         
   9   6   4         48.57         40.14         2.16 o                         
  -8   7   4         64.78         48.86         2.12 o                         
  -7   7   4         26.62         19.39         1.74 o                         
  -6   7   4          4.67          3.40         1.64 o                         
  -5   7   4          6.43          8.38         1.69 o                         
  -4   7   4          0.02          1.52         1.66 o                         
  -3   7   4        178.07        179.36         5.01 o                         
  -2   7   4        183.19        176.66         4.23 o                         
  -1   7   4         44.99         49.02         2.33 o                         
   0   7   4         11.12         11.73         1.71 o                         
   1   7   4          0.16         -0.98         1.72 o                         
   2   7   4        280.73        287.64         7.48 o                         
   3   7   4          3.01          4.65         1.78 o                         
   4   7   4        200.29        198.46         6.41 o                         
   5   7   4        182.60        155.62         4.48 o                         
   6   7   4         65.56         49.77         4.34 o                         
   7   7   4         20.14         11.70         6.13 o                         
  -2   8   4         50.31         29.99         6.14 o                         
  -1   8   4          1.18          8.79         2.33 o                         
   0   8   4         19.58         18.19         2.56 o                         
 -15   0   5         20.40         20.86         2.20 o                         
 -13   0   5        213.01        230.51        10.99 o                         
 -11   0   5        473.07        459.51        23.64 o                         
  -9   0   5         45.89         52.85         2.55 o                         
  -7   0   5        446.20        446.57        13.72 o                         
  -5   0   5        437.31        526.87        15.97 o                         
  -3   0   5        990.48        936.65        30.84 o                         
  -1   0   5        666.84        550.33        14.69 o                         
   1   0   5       3800.87       3377.89       121.97 o                         
   3   0   5        664.42        818.30        52.58 o                         
   5   0   5       1661.79       1759.37        52.14 o                         
   7   0   5        143.25        119.03         4.22 o                         
   9   0   5        788.81        805.06        24.18 o                         
  11   0   5         34.79         38.42         2.53 o                         
  13   0   5         34.69         37.49         2.59 o                         
 -16   1   5          5.28          6.34         1.56 o                         
 -15   1   5         33.85         31.47         1.69 o                         
 -14   1   5         36.56         36.29         1.69 o                         
 -13   1   5         84.38         93.58         3.15 o                         
 -12   1   5          7.21          9.10         1.20 o                         
 -11   1   5        136.45        133.94         3.36 o                         
 -10   1   5         12.42         13.87         1.21 o                         
  -9   1   5         20.65         19.91         1.32 o                         
  -8   1   5        454.52        449.16         9.76 o                         
  -7   1   5        124.11        121.74         3.05 o                         
  -6   1   5        481.26        476.90        10.29 o                         
  -5   1   5       1381.03       1579.10        33.11 o                         
  -4   1   5          0.89          0.93         0.84 o                         
  -3   1   5       1133.24       1039.81        21.85 o                         
  -2   1   5       1716.39       1526.57        31.91 o                         
  -1   1   5          8.48          7.75         0.65 o                         
   1   1   5       7703.83       8529.12       204.80 o                         
   2   1   5       1087.75       1085.59        22.79 o                         
   3   1   5        260.58        255.15         5.62 o                         
   4   1   5       1937.77       1905.81        39.87 o                         
   6   1   5          7.52          7.07         1.04 o                         
   7   1   5        179.16        175.14         4.11 o                         
   9   1   5         76.42         74.19         2.17 o                         
  10   1   5        474.19        462.68        10.38 o                         
  11   1   5          0.00         -1.16         1.16 o                         
  12   1   5          2.53          2.27         1.24 o                         
  13   1   5         20.16         16.23         1.49 o                         
  14   1   5          0.00          0.71         2.48 o                         
 -16   2   5          0.34          1.34         2.28 o                         
 -15   2   5          0.09          0.08         1.38 o                         
 -14   2   5         25.81         24.21         1.80 o                         
 -13   2   5         21.96         21.73         1.50 o                         
 -12   2   5        341.75        346.86        12.07 o                         
 -11   2   5        180.36        183.81         4.32 o                         
 -10   2   5        987.39       1043.55        22.05 o                         
  -9   2   5         39.20         44.68         1.70 o                         
  -8   2   5        699.98        722.29        20.70 o                         
  -7   2   5         88.68         93.02         2.61 o                         
  -6   2   5          2.87         13.39         1.07 o                         
  -5   2   5       1726.24       2033.51        42.56 o                         
  -4   2   5       3154.42       3077.97        64.21 o                         
  -3   2   5        814.27        752.19        15.90 o                         
  -2   2   5        509.16        479.62         9.63 o                         
  -1   2   5        157.45        123.69         3.11 o                         
   1   2   5          9.45         10.67         1.33 o                         
   2   2   5          8.31         11.72         1.02 o                         
   4   2   5          0.01          1.48         0.74 o                         
   5   2   5        198.88        218.08         4.92 o                         
   6   2   5        679.82        649.22        21.56 o                         
   7   2   5          1.30          2.18         1.03 o                         
   8   2   5        160.91        222.04         5.06 o                         
   9   2   5        131.16        140.31         3.43 o                         
  10   2   5        210.21        222.38         5.10 o                         
  11   2   5         12.19          6.70         1.25 o                         
  12   2   5         46.34         53.67         1.95 o                         
  13   2   5         17.80         14.07         1.54 o                         
  14   2   5          0.01          0.80         1.52 o                         
 -15   3   5         31.34         31.85         1.84 o                         
 -14   3   5         48.87         45.35         2.00 o                         
 -13   3   5         18.71         20.64         1.88 o                         
 -12   3   5         70.15         77.66         2.59 o                         
 -11   3   5          3.83          1.59         1.17 o                         
 -10   3   5        761.10        887.06        22.31 o                         
  -9   3   5         10.59         14.03         1.25 o                         
  -8   3   5        338.89        320.48         7.10 o                         
  -7   3   5          2.12          0.89         1.01 o                         
  -6   3   5        400.26        367.19         8.02 o                         
  -5   3   5          0.63          0.38         0.93 o                         
  -4   3   5         99.58         99.91         2.51 o                         
  -3   3   5        537.56        503.31        10.73 o                         
  -2   3   5       2579.76       2477.53        46.24 o                         
  -1   3   5       1001.10        951.01        21.42 o                         
   1   3   5         10.86          9.52         0.93 o                         
   2   3   5         99.35        101.54         3.53 o                         
   3   3   5          0.46          1.62         0.62 o                         
   4   3   5        203.72        216.96         5.20 o                         
   5   3   5         72.98        139.48        14.04 o                         
   6   3   5          1.80          1.22         0.92 o                         
   7   3   5        628.04        592.54        12.66 o                         
   8   3   5        506.60        449.14         9.91 o                         
   9   3   5        173.07        158.02         3.78 o                         
  10   3   5          8.39         10.02         1.21 o                         
  11   3   5         53.97         51.17         2.47 o                         
  12   3   5         38.44         38.71         1.84 o                         
  13   3   5         14.29         14.76         1.66 o                         
 -14   4   5         12.58          9.08         1.66 o                         
 -13   4   5          0.25         -0.39         1.52 o                         
 -12   4   5        156.71        164.71         4.04 o                         
 -11   4   5          6.07          3.83         1.30 o                         
 -10   4   5         21.94         22.56         1.42 o                         
  -9   4   5        887.31        838.45        17.77 o                         
  -8   4   5         75.16         61.83         1.98 o                         
  -7   4   5          6.35          3.31         1.06 o                         
  -6   4   5          4.07          5.36         1.02 o                         
  -5   4   5        473.31        522.42        14.55 o                         
  -4   4   5          7.63          6.83         0.88 o                         
  -3   4   5        264.44        266.15         5.91 o                         
  -2   4   5         44.02         44.18         1.41 o                         
  -1   4   5        264.77        244.66         5.07 o                         
   0   4   5        796.91        726.29        21.83 o                         
   1   4   5          9.77          4.10         0.94 o                         
   2   4   5        395.99        367.66         7.05 o                         
   4   4   5        787.26        732.98        14.63 o                         
   5   4   5       2164.69       2163.98        42.62 o                         
   6   4   5        151.25        148.22         4.43 o                         
   7   4   5          1.50          0.32         1.01 o                         
   8   4   5        299.26        318.61         7.03 o                         
   9   4   5         27.20         26.65         1.46 o                         
  10   4   5          6.81          6.19         1.35 o                         
  11   4   5         27.37         26.52         3.22 o                         
  12   4   5          0.03         -0.70         1.69 o                         
 -13   5   5         19.69         10.74         1.90 o                         
 -12   5   5          2.29          4.11         1.62 o                         
 -11   5   5          1.25         -0.10         1.48 o                         
 -10   5   5         18.57         30.84         1.68 o                         
  -9   5   5         64.37         65.91         2.12 o                         
  -8   5   5          6.59          3.71         1.16 o                         
  -7   5   5        133.13        122.73         3.09 o                         
  -6   5   5         22.23         24.48         1.28 o                         
  -5   5   5        337.64        389.16         7.57 o                         
  -4   5   5         94.90        107.07         2.41 o                         
  -3   5   5        296.84        296.28         6.15 o                         
  -2   5   5         94.65        119.08         3.05 o                         
  -1   5   5          5.44          4.59         0.87 o                         
   0   5   5        249.43        235.31         6.11 o                         
   1   5   5        333.48        311.48         7.87 o                         
   2   5   5        489.43        470.37        10.82 o                         
   3   5   5        267.30        317.27         6.51 o                         
   4   5   5        331.95        306.68         6.72 o                         
   5   5   5        138.37        167.31         5.56 o                         
   6   5   5        109.17        110.38         2.64 o                         
   7   5   5          0.16          0.05         1.08 o                         
   8   5   5         51.18         62.78         1.96 o                         
   9   5   5          6.35          4.32         1.36 o                         
  10   5   5        146.21        136.73         3.67 o                         
  11   5   5          8.22         12.20         1.79 o                         
 -11   6   5         48.08         34.00         2.97 o                         
 -10   6   5         18.84         15.66         1.67 o                         
  -9   6   5         15.87         14.50         1.49 o                         
  -8   6   5        190.72        198.19         4.19 o                         
  -7   6   5         13.56         12.03         1.31 o                         
  -6   6   5         53.45         52.93         1.86 o                         
  -5   6   5         79.81         82.63         2.10 o                         
  -4   6   5         71.99         75.47         2.11 o                         
  -3   6   5         46.25         44.94         1.65 o                         
  -2   6   5          6.83         13.47         1.54 o                         
  -1   6   5         13.36         19.17         1.52 o                         
   1   6   5         31.35         32.17         2.48 o                         
   2   6   5          3.82          2.10         1.36 o                         
   3   6   5        243.42        251.55         6.47 o                         
   4   6   5          1.26          0.32         1.24 o                         
   5   6   5        103.63        106.62         2.85 o                         
   6   6   5         46.86         44.60         1.79 o                         
   7   6   5         74.54         70.01         2.07 o                         
   8   6   5         25.08         23.89         1.80 o                         
   9   6   5        135.92        116.71         3.83 o                         
  -8   7   5          0.39          0.35         1.69 o                         
  -7   7   5          2.37         -1.45         1.61 o                         
  -6   7   5          0.72         -0.11         1.64 o                         
  -5   7   5         12.87         11.70         1.93 o                         
  -4   7   5          0.85          2.16         1.55 o                         
  -3   7   5          2.31          0.06         1.26 o                         
  -2   7   5         57.16         65.91         2.62 o                         
  -1   7   5          1.99          1.11         1.72 o                         
   0   7   5         12.81         15.74         1.83 o                         
   1   7   5         73.89         86.02         3.62 o                         
   2   7   5          1.09          3.91         1.73 o                         
   3   7   5        142.84        139.13         4.96 o                         
   4   7   5          1.14         -1.24         1.82 o                         
   5   7   5         95.48         80.90         7.01 o                         
   6   7   5        129.70        112.88         6.34 o                         
 -16   0   6         49.94         45.61         3.28 o                         
 -14   0   6         10.32         17.52         1.93 o                         
 -12   0   6        100.00        106.50         3.98 o                         
 -10   0   6          0.81         -0.61         1.35 o                         
  -8   0   6        495.66        515.76        15.76 o                         
  -6   0   6        530.86        612.07        33.12 o                         
  -4   0   6        121.06        100.54         8.21 o                         
   0   0   6       5096.35       5070.06       172.25 o                         
   4   0   6        773.34        881.84        37.26 o                         
   6   0   6         11.01         17.95         1.72 o                         
   8   0   6        174.19        174.78         5.82 o                         
  10   0   6         83.92         85.25         3.40 o                         
  12   0   6        123.55        143.82         5.05 o                         
  14   0   6        105.44        102.97         4.30 o                         
 -16   1   6        207.14        195.26         4.78 o                         
 -15   1   6         35.17         40.61         2.03 o                         
 -14   1   6          4.25          2.54         1.29 o                         
 -13   1   6          7.78          7.85         1.20 o                         
 -12   1   6          8.36          8.18         1.58 o                         
 -11   1   6         89.44         91.51         2.53 o                         
 -10   1   6        270.09        294.06         6.58 o                         
  -9   1   6         15.01         17.74         1.44 o                         
  -8   1   6        424.29        455.31         9.89 o                         
  -7   1   6        338.00        349.56         7.69 o                         
  -6   1   6        103.63        133.05         3.25 o                         
  -5   1   6        203.69        218.43         4.94 o                         
  -4   1   6        234.95        196.07         4.45 o                         
  -3   1   6        553.72        445.25         9.54 o                         
  -2   1   6       1319.58       1152.73        24.17 o                         
  -1   1   6         24.90         24.13         0.82 o                         
   0   1   6       2572.21       2369.59        51.83 o                         
   1   1   6       3023.85       2911.54        57.16 o                         
   3   1   6        389.98        350.60        10.31 o                         
   4   1   6       3893.11       3949.32        82.36 o                         
   5   1   6        101.95        100.52         2.68 o                         
   6   1   6        301.78        311.54         6.88 o                         
   7   1   6         30.27         53.57         1.82 o                         
   8   1   6         36.52         41.56         1.57 o                         
   9   1   6        997.17        955.74        20.22 o                         
  10   1   6         62.00         61.21         2.00 o                         
  11   1   6         16.43         12.13         1.29 o                         
  12   1   6         10.73         26.95         1.89 o                         
  13   1   6         79.98         74.57         2.65 o                         
  14   1   6          0.91         -0.12         1.89 o                         
 -16   2   6          7.24          2.79         1.63 o                         
 -15   2   6         19.10         17.99         1.54 o                         
 -14   2   6         49.00         54.55         1.99 o                         
 -13   2   6        160.76        161.44         5.33 o                         
 -12   2   6        120.27        122.97         3.69 o                         
 -11   2   6          2.05          8.43         2.13 o                         
 -10   2   6        113.97        114.00         2.95 o                         
  -9   2   6        300.97        286.72         6.43 o                         
  -8   2   6        341.00        344.62         7.60 o                         
  -7   2   6        107.39        113.84         3.16 o                         
  -6   2   6        333.10        373.32         8.15 o                         
  -5   2   6        837.39        815.68        17.29 o                         
  -4   2   6        783.96        820.03        17.33 o                         
  -3   2   6         84.95         83.85         2.51 o                         
  -2   2   6         89.59         87.35         2.04 o                         
   0   2   6       2781.69       2691.81        60.11 o                         
   1   2   6         11.65         11.19         0.84 o                         
   2   2   6         49.09         77.78         3.89 o                         
   3   2   6       1074.17       1144.94        24.04 o                         
   4   2   6       1290.47       1296.95        27.19 o                         
   5   2   6       1709.03       1705.97        35.70 o                         
   6   2   6          6.09          6.90         1.31 o                         
   7   2   6        110.14        120.16         2.99 o                         
   8   2   6        235.32        213.09         4.88 o                         
   9   2   6        125.66        109.16         3.85 o                         
  10   2   6        345.85        348.31         7.64 o                         
  11   2   6         36.49         43.01         1.74 o                         
  12   2   6         41.11         43.47         1.85 o                         
  13   2   6         14.85         14.36         1.60 o                         
 -15   3   6          1.80          2.36         1.58 o                         
 -14   3   6         22.51         20.39         1.59 o                         
 -13   3   6         49.03         58.08         2.04 o                         
 -12   3   6         20.59         22.36         1.43 o                         
 -11   3   6        470.24        459.56         9.96 o                         
 -10   3   6        305.07        307.66         6.85 o                         
  -9   3   6          0.00         -1.07         1.07 o                         
  -8   3   6         38.88         40.07         1.82 o                         
  -7   3   6        285.84        245.95         5.53 o                         
  -6   3   6          1.72          4.77         1.00 o                         
  -5   3   6         26.26         32.14         1.32 o                         
  -4   3   6        175.62        176.08         4.04 o                         
  -3   3   6        180.83        212.71         8.86 o                         
  -2   3   6        137.96        138.71         2.85 o                         
  -1   3   6          1.11          6.66         0.86 o                         
   0   3   6        408.32        368.64        10.17 o                         
   1   3   6        477.27        430.82         9.91 o                         
   3   3   6        983.35        982.65        20.75 o                         
   4   3   6         47.68         72.82         3.69 o                         
   5   3   6          8.75         10.54         0.94 o                         
   6   3   6         16.43         17.79         1.07 o                         
   7   3   6         58.13         43.55         1.85 o                         
   8   3   6        379.47        355.28         7.77 o                         
   9   3   6          0.08         -0.09         1.08 o                         
  10   3   6        106.69         97.95         2.63 o                         
  11   3   6         40.07         41.08         1.82 o                         
  12   3   6         16.95         22.68         1.67 o                         
  13   3   6         30.21         26.58         2.57 o                         
 -14   4   6          2.05          3.96         1.59 o                         
 -13   4   6          1.19          0.75         1.46 o                         
 -12   4   6        116.03        115.69         3.05 o                         
 -11   4   6         76.35         87.73         2.55 o                         
 -10   4   6          1.59          4.05         1.18 o                         
  -9   4   6          5.77          2.88         1.18 o                         
  -8   4   6        259.70        251.14         6.83 o                         
  -7   4   6          4.83         10.58         1.17 o                         
  -6   4   6        364.32        388.05         8.43 o                         
  -5   4   6          0.85          3.79         1.38 o                         
  -4   4   6         16.73         14.47         0.96 o                         
  -3   4   6        137.44        141.92         3.08 o                         
  -2   4   6          6.77          2.17         0.61 o                         
  -1   4   6        226.54        213.47         5.15 o                         
   0   4   6        148.87        124.48         3.46 o                         
   1   4   6         45.34         41.29         2.01 o                         
   3   4   6         15.76         15.27         1.02 o                         
   4   4   6        431.38        429.60         8.68 o                         
   5   4   6        140.98        115.62         2.66 o                         
   6   4   6        134.53        126.25         2.89 o                         
   7   4   6         49.82         78.12         2.40 o                         
   8   4   6         14.29         15.49         1.43 o                         
   9   4   6         66.79         73.18         2.73 o                         
  10   4   6         31.91         26.01         1.66 o                         
  11   4   6          0.61          3.83         1.62 o                         
  12   4   6          8.30         13.61         1.95 o                         
 -13   5   6          1.00          3.10         1.74 o                         
 -12   5   6        116.46        115.64         3.52 o                         
 -11   5   6         49.89         42.64         1.91 o                         
 -10   5   6         40.92         38.62         1.76 o                         
  -9   5   6          4.97          8.14         1.28 o                         
  -8   5   6        103.23         88.75         2.90 o                         
  -7   5   6         10.90         11.55         1.22 o                         
  -6   5   6        466.39        561.15        11.33 o                         
  -5   5   6        167.63        168.94         3.53 o                         
  -4   5   6         86.56         82.02         1.99 o                         
  -3   5   6        134.73        146.01         3.24 o                         
  -2   5   6         33.21         38.33         1.60 o                         
   0   5   6        451.51        436.81        13.44 o                         
   1   5   6         23.19         21.97         1.60 o                         
   2   5   6         48.89         55.29         1.96 o                         
   3   5   6         84.93         93.44         2.61 o                         
   4   5   6        199.77        195.04         4.43 o                         
   5   5   6         57.62         56.05         1.63 o                         
   6   5   6          1.52          2.61         1.02 o                         
   7   5   6         16.42         20.51         1.45 o                         
   8   5   6         95.49        100.93         2.62 o                         
   9   5   6         16.16         22.03         1.55 o                         
  10   5   6         23.80         21.55         1.66 o                         
  11   5   6         79.41         42.61         5.53 o                         
 -11   6   6         13.53          9.86         1.81 o                         
 -10   6   6         82.69         78.72         3.01 o                         
  -9   6   6         36.77         39.65         1.72 o                         
  -8   6   6         33.31         40.49         1.68 o                         
  -7   6   6         34.76         36.61         1.56 o                         
  -6   6   6         58.16         71.56         2.40 o                         
  -5   6   6         83.77         77.05         2.05 o                         
  -4   6   6         34.00         29.34         1.39 o                         
  -2   6   6         14.22         22.81         1.60 o                         
   0   6   6         74.82         76.66         2.58 o                         
   1   6   6         18.42         19.98         2.07 o                         
   2   6   6        945.51        976.49        23.77 o                         
   3   6   6         60.79         69.42         2.32 o                         
   4   6   6         60.19         57.74         3.01 o                         
   5   6   6         39.45         41.44         2.35 o                         
   6   6   6         27.24         24.89         1.56 o                         
   7   6   6          7.87         22.58         1.71 o                         
   8   6   6         49.65         41.64         2.19 o                         
   9   6   6         32.87         24.40         2.55 o                         
  -8   7   6         43.49         37.58         2.03 o                         
  -7   7   6         35.28         25.47         1.84 o                         
  -6   7   6          0.61         -0.93         1.59 o                         
  -5   7   6          3.85          4.50         1.61 o                         
  -4   7   6          2.13          1.16         1.86 o                         
  -3   7   6        132.16        149.51         4.38 o                         
  -2   7   6         47.25         52.58         2.50 o                         
  -1   7   6          9.57         12.52         1.85 o                         
   0   7   6          1.13          4.15         3.15 o                         
   1   7   6        115.13        120.44         4.70 o                         
   3   7   6          9.08         10.60         1.79 o                         
   4   7   6         53.56         71.94         3.39 o                         
   5   7   6          1.69          8.01         2.18 o                         
   6   7   6          2.96          1.79         2.13 o                         
 -15   0   7          1.65          0.76         2.48 o                         
 -13   0   7        795.16        759.65        22.82 o                         
 -11   0   7          0.17          0.19         1.53 o                         
  -9   0   7        114.38        123.50         4.46 o                         
  -7   0   7       1122.70       1476.86        58.88 o                         
  -5   0   7       3787.07       3835.08       113.08 o                         
  -3   0   7       4853.79       4809.76       141.66 o                         
  -1   0   7       4157.28       4086.50       107.65 o                         
   1   0   7       3781.92       3662.45        96.37 o                         
   3   0   7       1314.22       1298.03        84.95 o                         
   5   0   7        206.78        203.73         6.56 o                         
   7   0   7        603.93        611.86        18.54 o                         
   9   0   7        136.30        136.08         5.38 o                         
  11   0   7        720.13        742.72        22.38 o                         
  13   0   7        146.83        149.96         5.36 o                         
 -16   1   7          0.28          0.95         1.48 o                         
 -15   1   7         40.14         47.26         1.90 o                         
 -14   1   7         12.65         16.83         1.69 o                         
 -13   1   7        400.52        431.40         9.37 o                         
 -12   1   7        325.22        337.90         7.47 o                         
 -11   1   7          4.93          7.32         1.16 o                         
 -10   1   7        292.12        294.18         6.59 o                         
  -9   1   7          3.92          5.44         1.13 o                         
  -8   1   7         77.49         85.01         2.44 o                         
  -7   1   7        184.17        231.93         5.28 o                         
  -6   1   7         33.80         47.09         1.60 o                         
  -5   1   7       2858.29       2703.29        56.44 o                         
  -4   1   7          6.52          3.85         0.83 o                         
  -3   1   7        728.22        729.67        15.43 o                         
  -2   1   7         27.60         46.47         1.72 o                         
  -1   1   7         10.04          7.25         0.72 o                         
   0   1   7        870.04        811.79        16.00 o                         
   1   1   7       1775.88       1554.80        29.06 o                         
   2   1   7       1169.89       1156.03        24.25 o                         
   3   1   7       2647.47       2521.17        52.53 o                         
   4   1   7       1003.51        906.99        21.61 o                         
   5   1   7         11.74         12.51         1.05 o                         
   7   1   7        801.26        789.01        16.76 o                         
   8   1   7         10.15         11.95         1.15 o                         
   9   1   7         92.33         94.93         2.58 o                         
  10   1   7          0.38          0.76         1.24 o                         
  11   1   7         79.68         84.75         2.98 o                         
  12   1   7         13.36         13.00         1.43 o                         
  13   1   7         40.61         38.14         1.93 o                         
  14   1   7         12.30          8.38         1.86 o                         
 -16   2   7         16.93         10.56         1.66 o                         
 -15   2   7         26.69         25.68         1.64 o                         
 -14   2   7         26.76         26.73         1.54 o                         
 -13   2   7        573.40        582.81        12.50 o                         
 -12   2   7         21.27         25.53         1.43 o                         
 -11   2   7          9.51         14.65         1.24 o                         
 -10   2   7        359.10        373.97         8.22 o                         
  -9   2   7          3.83          3.46         1.10 o                         
  -8   2   7        432.27        451.86         9.81 o                         
  -7   2   7        126.99        134.04         3.30 o                         
  -6   2   7       1640.67       1478.76        31.05 o                         
  -5   2   7       1653.11       1614.34        33.84 o                         
  -4   2   7       1730.68       1698.19        35.54 o                         
  -3   2   7          8.42          4.36         0.76 o                         
  -2   2   7        197.22        165.81         3.54 o                         
  -1   2   7        115.35        110.31         2.43 o                         
   0   2   7        222.65        182.83         5.36 o                         
   1   2   7        179.45        175.17         3.95 o                         
   2   2   7       2006.24       2074.97        54.03 o                         
   3   2   7       1002.24        978.82        23.62 o                         
   4   2   7         60.97         53.59         1.57 o                         
   5   2   7          0.39         -0.18         0.83 o                         
   7   2   7        478.46        446.43        11.77 o                         
   8   2   7         64.62         67.56         2.02 o                         
   9   2   7        380.25        339.81         7.48 o                         
  10   2   7        130.30        119.00         3.03 o                         
  11   2   7         55.96         60.06         2.07 o                         
  12   2   7          0.02         -0.63         1.36 o                         
  13   2   7          9.53          7.21         1.57 o                         
 -15   3   7        111.05        103.81         2.94 o                         
 -14   3   7         37.92         37.21         1.82 o                         
 -13   3   7         29.18         30.36         1.57 o                         
 -12   3   7         32.34         39.54         1.68 o                         
 -11   3   7        100.50        110.80         2.91 o                         
 -10   3   7         14.24         14.54         2.01 o                         
  -9   3   7         26.16         28.52         1.41 o                         
  -8   3   7        216.36        211.20         4.85 o                         
  -7   3   7        279.42        322.45         7.08 o                         
  -6   3   7         94.11        100.44         2.61 o                         
  -5   3   7        645.97        636.84        13.56 o                         
  -4   3   7          6.72          7.97         1.28 o                         
  -3   3   7       1576.29       1516.46        29.95 o                         
  -1   3   7         12.69         26.92         1.19 o                         
   0   3   7        226.58        231.68         8.77 o                         
   1   3   7        343.53        328.19         9.11 o                         
   2   3   7         15.18         17.91         0.92 o                         
   3   3   7        306.85        276.64         6.55 o                         
   4   3   7         43.85         52.58         1.84 o                         
   5   3   7        219.94        209.97         4.70 o                         
   6   3   7        127.61        132.67         3.18 o                         
   7   3   7        871.12        781.86        27.24 o                         
   8   3   7          0.18         -0.34         1.06 o                         
   9   3   7         56.69         58.43         1.89 o                         
  10   3   7        105.66        112.40         3.45 o                         
  11   3   7         39.85         40.04         1.80 o                         
  12   3   7         51.48         48.63         2.09 o                         
  13   3   7          3.40          2.33         3.22 o                         
 -14   4   7          3.94          1.80         1.54 o                         
 -13   4   7         74.76         85.86         2.61 o                         
 -12   4   7        156.01        169.21         4.10 o                         
 -11   4   7        126.00        125.17         3.75 o                         
 -10   4   7          7.71          4.56         1.26 o                         
  -9   4   7        433.95        437.00         9.48 o                         
  -8   4   7         12.69          8.46         1.17 o                         
  -7   4   7        118.39        138.16         4.06 o                         
  -6   4   7         17.27         12.68         1.10 o                         
  -5   4   7        312.43        308.31         6.77 o                         
  -4   4   7        141.27        130.68         3.22 o                         
  -3   4   7        138.78        126.10         2.65 o                         
  -2   4   7         90.76         94.81         2.61 o                         
  -1   4   7        240.53        231.03         5.53 o                         
   0   4   7        766.48        701.88        17.18 o                         
   1   4   7        447.31        397.97         9.82 o                         
   2   4   7         25.06         24.00         2.50 o                         
   3   4   7          0.00         13.88         3.10 o                         
   4   4   7        106.46        103.13         2.81 o                         
   5   4   7        244.32        209.19         5.10 o                         
   6   4   7          3.87          6.90         0.86 o                         
   7   4   7         49.12         53.91         1.69 o                         
   8   4   7         68.45         65.74         2.12 o                         
   9   4   7         19.02         19.63         1.41 o                         
  10   4   7          0.20          0.19         1.43 o                         
  12   4   7          5.48         -0.04         2.50 o                         
 -13   5   7          4.89          2.88         1.88 o                         
 -12   5   7         97.83        100.01         3.70 o                         
 -11   5   7         28.29         29.29         1.72 o                         
 -10   5   7          1.72         -0.27         1.36 o                         
  -9   5   7        125.87        130.69         3.31 o                         
  -8   5   7         28.54         22.77         1.70 o                         
  -7   5   7          6.42          4.64         1.17 o                         
  -6   5   7          7.76          9.04         1.07 o                         
  -5   5   7          2.23          3.20         0.94 o                         
  -4   5   7         84.97         72.11         2.03 o                         
  -3   5   7         10.44          9.58         1.24 o                         
  -2   5   7         56.00         66.93         2.12 o                         
  -1   5   7         25.91         33.19         2.02 o                         
   0   5   7        500.15        475.30        11.81 o                         
   1   5   7         58.02         63.31         2.15 o                         
   2   5   7        455.94        438.07        10.11 o                         
   3   5   7        479.06        566.10        15.34 o                         
   4   5   7         16.13         28.25        12.13 o                         
   5   5   7          3.33          2.12         1.09 o                         
   6   5   7         14.43         34.34         1.65 o                         
   7   5   7        201.92        193.04         4.83 o                         
   8   5   7         51.31         53.02         2.07 o                         
   9   5   7        160.57        155.49         4.19 o                         
  10   5   7          8.19          3.45         1.71 o                         
 -11   6   7        121.76         91.03         3.58 o                         
 -10   6   7          0.29         -0.97         1.52 o                         
  -9   6   7        225.61        219.88         4.63 o                         
  -8   6   7        113.45        103.86         2.60 o                         
  -7   6   7         23.27         26.09         1.42 o                         
  -6   6   7          4.24          3.02         1.17 o                         
  -5   6   7         33.27         32.92         1.45 o                         
  -4   6   7        108.27         93.37         2.34 o                         
  -3   6   7          3.31         -0.64         1.37 o                         
  -2   6   7         33.08         68.84         2.45 o                         
  -1   6   7          0.00         -1.39         1.39 o                         
   0   6   7         21.46         25.88         1.64 o                         
   2   6   7         67.99         72.29         2.41 o                         
   3   6   7        186.93        194.93         6.41 o                         
   4   6   7        301.51        315.30         8.81 o                         
   5   6   7          1.23          3.03         1.60 o                         
   6   6   7          0.30          1.93         1.20 o                         
   7   6   7         10.53         13.75         1.50 o                         
   8   6   7         87.60         82.54         4.00 o                         
  -8   7   7          4.16          4.07         1.82 o                         
  -7   7   7         38.30         39.95         2.08 o                         
  -6   7   7         22.63         24.31         1.76 o                         
  -5   7   7          2.74          4.85         1.92 o                         
  -4   7   7         62.01         54.99         2.59 o                         
  -3   7   7         13.44         15.67         2.07 o                         
  -2   7   7        130.25        144.89         4.32 o                         
  -1   7   7          0.00          2.39         1.81 o                         
   0   7   7         28.69         34.73         2.17 o                         
   1   7   7        202.46        209.63         5.67 o                         
   2   7   7         26.40         23.72         2.08 o                         
   3   7   7          7.90         14.41         2.28 o                         
   4   7   7          9.99         16.62         2.43 o                         
   5   7   7         11.99         12.10         1.98 o                         
 -16   0   8         24.04         21.29         2.26 o                         
 -14   0   8          4.72          7.16         1.82 o                         
 -12   0   8         93.70        102.84         3.87 o                         
 -10   0   8         18.67         19.70         1.83 o                         
  -8   0   8        185.54        227.53         7.33 o                         
  -6   0   8          4.69          1.54         1.35 o                         
  -4   0   8         86.09         97.70         3.53 o                         
  -2   0   8       2754.20       2614.17        77.12 o                         
   0   0   8       2207.62       2264.18        59.79 o                         
   2   0   8        378.73        400.95        12.18 o                         
   4   0   8        105.73        105.89         3.74 o                         
   6   0   8        309.33        314.98         9.89 o                         
   8   0   8        107.60        106.09         4.11 o                         
  10   0   8          1.93         15.93         1.87 o                         
  12   0   8        149.47        138.82         4.98 o                         
 -16   1   8        172.52        155.64         3.87 o                         
 -15   1   8          5.62          5.21         1.38 o                         
 -14   1   8         25.59         26.16         1.52 o                         
 -13   1   8          9.00         11.37         1.29 o                         
 -12   1   8          4.10          6.55         1.21 o                         
 -11   1   8        106.41        119.86         3.10 o                         
 -10   1   8         90.23         93.16         2.56 o                         
  -9   1   8          0.95          1.15         1.10 o                         
  -8   1   8        230.39        276.91         6.20 o                         
  -7   1   8        425.10        459.35         9.95 o                         
  -6   1   8        594.72        593.96        12.70 o                         
  -5   1   8       5933.47       6440.31       134.10 o                         
  -4   1   8          1.37          2.91         0.86 o                         
  -3   1   8        557.19        514.05        10.96 o                         
  -2   1   8       1741.68       1564.95        30.90 o                         
  -1   1   8        194.03        171.39         4.02 o                         
   1   1   8        674.18        656.38        12.41 o                         
   2   1   8        342.59        406.21         8.24 o                         
   3   1   8        418.30        420.34        10.36 o                         
   4   1   8        636.16        601.77        12.80 o                         
   5   1   8          7.73          7.12         0.96 o                         
   6   1   8        227.97        244.37         5.51 o                         
   7   1   8        242.82        236.99         5.35 o                         
   8   1   8       1025.58        989.19        20.90 o                         
   9   1   8         15.16         18.65         1.26 o                         
  10   1   8         15.50         25.51         1.44 o                         
  11   1   8         29.79         29.87         1.99 o                         
  12   1   8          0.30          0.02         1.36 o                         
  13   1   8          9.94         11.32         1.63 o                         
 -16   2   8          0.13         -0.84         1.58 o                         
 -15   2   8         56.82         56.64         2.07 o                         
 -14   2   8         66.81         69.16         2.20 o                         
 -13   2   8         84.95         99.39         2.70 o                         
 -12   2   8        854.68        887.91        30.57 o                         
 -11   2   8          3.60          4.51         1.13 o                         
 -10   2   8        534.61        502.41        14.62 o                         
  -9   2   8        184.57        176.37         4.20 o                         
  -8   2   8         75.81         87.10         3.21 o                         
  -7   2   8        611.60        590.99        12.66 o                         
  -6   2   8         16.39         14.58         1.43 o                         
  -5   2   8        159.51        167.46         3.88 o                         
  -4   2   8       1306.86       1335.49        28.02 o                         
  -3   2   8        358.07        336.34         7.30 o                         
  -2   2   8       1064.98       1002.30        19.86 o                         
  -1   2   8        871.47        830.90        16.50 o                         
   0   2   8       3240.28       3343.61        88.22 o                         
   1   2   8       1636.54       1631.74        34.15 o                         
   2   2   8       1732.65       2104.11        46.98 o                         
   3   2   8         67.60         71.16         2.13 o                         
   4   2   8        856.17        839.27        17.71 o                         
   5   2   8         11.92         14.46         1.13 o                         
   6   2   8        136.56        151.31         3.59 o                         
   7   2   8        151.39        143.91         3.64 o                         
   8   2   8         50.25         40.60         1.57 o                         
   9   2   8        453.28        413.24         8.98 o                         
  10   2   8         12.93         23.91         1.70 o                         
  11   2   8        196.11        202.82         5.12 o                         
  12   2   8          0.07          0.39         1.41 o                         
  13   2   8          0.57          1.60         1.67 o                         
 -15   3   8          0.30          0.12         1.60 o                         
 -14   3   8          0.05         -0.65         1.36 o                         
 -13   3   8         24.26         29.78         1.62 o                         
 -12   3   8         37.53         44.76         1.74 o                         
 -11   3   8         12.72         13.03         1.35 o                         
 -10   3   8        107.97        105.07         3.18 o                         
  -9   3   8        382.27        380.74         8.33 o                         
  -8   3   8         42.61         54.80         2.39 o                         
  -7   3   8         41.28         55.12         1.78 o                         
  -6   3   8        783.81        761.60        16.16 o                         
  -5   3   8        568.26        533.31        11.44 o                         
  -4   3   8         11.21         10.55         1.31 o                         
  -3   3   8        619.34        593.82        11.91 o                         
  -2   3   8         68.02         58.42         1.85 o                         
  -1   3   8         33.53         28.87         1.42 o                         
   0   3   8          7.54          4.99         1.39 o                         
   1   3   8         91.59         89.53         3.11 o                         
   2   3   8         96.57        116.49         2.78 o                         
   3   3   8        440.67        434.14        10.01 o                         
   4   3   8          1.95          3.26         1.05 o                         
   5   3   8          3.29          4.06         0.99 o                         
   6   3   8         93.68         98.49         2.50 o                         
   7   3   8        299.40        290.29         6.37 o                         
   8   3   8         74.05         71.21         2.07 o                         
   9   3   8         34.66         32.91         1.51 o                         
  10   3   8         28.42         55.19         2.56 o                         
  11   3   8          0.50          2.62         1.79 o                         
  12   3   8          1.17         -0.34         1.63 o                         
 -14   4   8          1.87          1.47         1.60 o                         
 -13   4   8         44.86         49.49         2.03 o                         
 -12   4   8         33.43         28.18         1.62 o                         
 -11   4   8          2.43          2.63         1.31 o                         
 -10   4   8         20.57         24.50         1.54 o                         
  -9   4   8         15.69         16.83         1.50 o                         
  -8   4   8        368.31        431.10         9.35 o                         
  -7   4   8          4.88          2.24         1.03 o                         
  -6   4   8         58.33         62.10         2.42 o                         
  -5   4   8          1.74          0.69         0.86 o                         
  -4   4   8         97.48         93.50         2.34 o                         
  -3   4   8        390.02        367.59         8.56 o                         
  -2   4   8          9.55         10.58         1.11 o                         
  -1   4   8        108.81         92.90         2.78 o                         
   0   4   8       1205.52       1061.50        26.86 o                         
   1   4   8        169.50        154.33         4.75 o                         
   2   4   8        122.15        136.78         4.26 o                         
   3   4   8       1229.42       1134.32        27.72 o                         
   4   4   8         42.26         47.09         1.71 o                         
   5   4   8        114.24        118.34         3.15 o                         
   6   4   8        152.80        143.89         3.72 o                         
   7   4   8        369.42        341.71         7.98 o                         
   8   4   8         44.73         46.28         1.87 o                         
   9   4   8          0.54         -0.75         1.24 o                         
  10   4   8         10.14          6.55         1.50 o                         
  11   4   8          0.56         -0.34         1.64 o                         
 -13   5   8         18.50          6.37         3.26 o                         
 -12   5   8          2.84          2.75         1.60 o                         
 -11   5   8         37.82         34.16         1.82 o                         
 -10   5   8        156.06        151.04         3.73 o                         
  -9   5   8          3.69          5.07         1.30 o                         
  -8   5   8        122.47        137.50         3.39 o                         
  -7   5   8         31.94         27.55         1.34 o                         
  -6   5   8        859.36        768.51        15.37 o                         
  -5   5   8          9.58         13.95         0.98 o                         
  -4   5   8         21.80         27.88         1.15 o                         
  -3   5   8          7.72          9.06         1.20 o                         
  -2   5   8          3.48          4.02         1.13 o                         
  -1   5   8         78.65         84.47         2.70 o                         
   0   5   8        310.05        379.07         9.51 o                         
   1   5   8        151.65        168.95         8.15 o                         
   2   5   8        442.40        495.97        13.55 o                         
   3   5   8          0.55         22.04         9.70 o                         
   4   5   8        308.38        307.57         8.61 o                         
   5   5   8          0.77         12.84         1.10 o                         
   6   5   8          7.77          6.21         1.28 o                         
   7   5   8          5.25         13.45         2.26 o                         
   8   5   8         24.77         23.42         1.91 o                         
   9   5   8          7.35         11.73         1.68 o                         
  10   5   8          0.68         -1.26         1.79 o                         
 -11   6   8          0.69          1.12         2.70 o                         
 -10   6   8          3.19          3.02         1.58 o                         
  -9   6   8         39.11         39.23         1.79 o                         
  -8   6   8         15.73         17.96         1.47 o                         
  -7   6   8         30.30         31.58         1.62 o                         
  -6   6   8         53.07         59.57         1.79 o                         
  -5   6   8         37.39         40.04         1.46 o                         
  -4   6   8         41.88         38.29         1.77 o                         
  -3   6   8          0.77          0.53         1.36 o                         
  -2   6   8         25.26         24.98         1.66 o                         
  -1   6   8         29.50         29.57         1.71 o                         
   1   6   8         11.03         14.96         1.37 o                         
   2   6   8        158.49        197.14         6.52 o                         
   3   6   8          1.45          4.08         1.83 o                         
   4   6   8         92.71        100.56         3.42 o                         
   5   6   8         11.38         14.38         2.11 o                         
   6   6   8         43.06         48.38         2.37 o                         
   7   6   8         24.87         24.69         2.49 o                         
   8   6   8         29.16         22.26         1.97 o                         
  -7   7   8         44.69         44.79         2.14 o                         
  -6   7   8          5.22          3.14         1.80 o                         
  -5   7   8          5.47          4.63         1.97 o                         
  -4   7   8          9.01          4.08         1.84 o                         
  -3   7   8        169.21        155.13         4.59 o                         
  -2   7   8          0.04          0.79         1.94 o                         
  -1   7   8        238.99        234.74         6.33 o                         
   0   7   8         75.40        103.49         3.43 o                         
   1   7   8          3.60          3.18         2.23 o                         
   2   7   8         24.18         31.38         2.62 o                         
   3   7   8         14.59         18.59         3.49 o                         
   4   7   8         97.17         92.65         4.20 o                         
   5   7   8         25.51         19.12         2.64 o                         
 -15   0   9        196.21        213.44         7.05 o                         
 -13   0   9       1710.53       1649.65        48.93 o                         
 -11   0   9         10.14          9.46         1.68 o                         
  -9   0   9        139.98        161.45         5.48 o                         
  -7   0   9         37.86         27.44         1.89 o                         
  -5   0   9       4548.86       4795.39       196.41 o                         
  -3   0   9       3944.44       4001.16       117.93 o                         
  -1   0   9        626.96        517.70        13.92 o                         
   1   0   9        294.73        445.84        15.54 o                         
   3   0   9       1173.35       1179.05        35.04 o                         
   5   0   9        111.64        139.10         5.29 o                         
   7   0   9       2816.59       2712.30        80.16 o                         
   9   0   9         87.01         97.10         3.70 o                         
  11   0   9        666.97        624.30        18.87 o                         
  13   0   9         46.39         46.95         3.38 o                         
 -16   1   9         19.36         23.29         1.69 o                         
 -15   1   9          0.37         -0.37         1.36 o                         
 -14   1   9        247.94        254.72         5.78 o                         
 -13   1   9          5.70          3.48         1.29 o                         
 -12   1   9        166.01        176.09         4.20 o                         
 -11   1   9        351.92        359.76         7.94 o                         
 -10   1   9        229.63        231.08         5.28 o                         
  -9   1   9         84.17        102.54         3.18 o                         
  -8   1   9         47.54         54.37         1.82 o                         
  -7   1   9        564.88        548.43        11.78 o                         
  -6   1   9        821.67        807.07        17.13 o                         
  -5   1   9         36.62         35.91         2.00 o                         
  -4   1   9        187.81        210.91         4.75 o                         
  -3   1   9        144.84        131.66         3.11 o                         
  -2   1   9        332.40        275.33         5.38 o                         
  -1   1   9        140.18        136.27         3.78 o                         
   0   1   9       2097.01       1878.48        42.01 o                         
   1   1   9        628.33        855.50        60.99 o                         
   2   1   9        109.15        102.11         2.54 o                         
   3   1   9       1434.02       1369.60        44.96 o                         
   4   1   9        160.91        180.11         4.24 o                         
   5   1   9         11.35         13.73         1.10 o                         
   6   1   9          8.45         12.24         1.08 o                         
   7   1   9         73.98         75.89         2.29 o                         
   8   1   9        274.62        266.65         6.88 o                         
   9   1   9          5.20         14.50         1.25 o                         
  10   1   9        122.35        127.18         3.23 o                         
  11   1   9         65.55         71.13         2.27 o                         
  12   1   9        171.26        170.71         4.22 o                         
  13   1   9         90.34         79.39         2.59 o                         
 -16   2   9         22.21         12.00         1.66 o                         
 -15   2   9          5.97          5.45         1.42 o                         
 -14   2   9         19.45         20.67         1.51 o                         
 -13   2   9          1.70          3.27         1.21 o                         
 -12   2   9        240.88        244.54         5.57 o                         
 -11   2   9         38.44         40.04         1.86 o                         
 -10   2   9        282.90        283.92         6.39 o                         
  -9   2   9        414.24        481.81        10.45 o                         
  -8   2   9        471.49        448.09         9.72 o                         
  -7   2   9        126.61        132.37         3.26 o                         
  -6   2   9        148.20        146.51         3.52 o                         
  -5   2   9       1178.36       1031.05        21.75 o                         
  -4   2   9        417.17        398.45         8.61 o                         
  -3   2   9          5.16          4.72         0.94 o                         
  -2   2   9        122.88        104.07         2.82 o                         
  -1   2   9         88.23         99.95         2.70 o                         
   0   2   9        189.43        184.69         4.48 o                         
   1   2   9         56.83        146.25        23.97 o                         
   2   2   9       1096.12       1073.02        22.56 o                         
   3   2   9         32.38         37.81         1.52 o                         
   4   2   9         55.29         52.66         1.70 o                         
   5   2   9          0.68         -0.85         0.85 o                         
   6   2   9         96.65        107.68         2.72 o                         
   7   2   9        332.11        329.20         7.22 o                         
   8   2   9        175.34        179.11         5.11 o                         
   9   2   9         10.04         12.93         1.25 o                         
  10   2   9        109.79        110.84         2.94 o                         
  11   2   9          2.76          1.32         1.43 o                         
  12   2   9          5.86          7.67         1.59 o                         
 -15   3   9          3.17          2.58         1.54 o                         
 -14   3   9         10.16         12.22         1.52 o                         
 -13   3   9          6.66          7.31         1.37 o                         
 -12   3   9        153.28        159.78         3.87 o                         
 -11   3   9        128.38        127.55         5.43 o                         
 -10   3   9        148.34        162.07         3.89 o                         
  -9   3   9        143.78        171.94         4.09 o                         
  -8   3   9        187.21        200.96         4.67 o                         
  -7   3   9       1308.22       1307.11        27.52 o                         
  -6   3   9         13.59         20.95         1.24 o                         
  -5   3   9        154.36        172.59         4.00 o                         
  -3   3   9         52.46         48.23         1.39 o                         
  -2   3   9          0.48          1.42         0.92 o                         
  -1   3   9        454.79        433.72         9.98 o                         
   0   3   9         94.30        106.96         3.92 o                         
   1   3   9         61.69         80.69         4.70 o                         
   2   3   9        237.65        277.06         6.08 o                         
   3   3   9        430.55        458.35        10.54 o                         
   5   3   9        250.26        233.70         5.64 o                         
   6   3   9        190.14        218.87         5.83 o                         
   7   3   9       1234.32       1139.06        23.94 o                         
   8   3   9        141.04        123.46         3.07 o                         
   9   3   9         46.86         93.35         2.61 o                         
  10   3   9         48.88         50.66         1.98 o                         
  11   3   9          0.66          1.03         1.57 o                         
  12   3   9         10.07          3.29         2.27 o                         
 -14   4   9         42.23         33.44         2.40 o                         
 -13   4   9         15.38         17.59         1.63 o                         
 -12   4   9         24.93         25.62         1.72 o                         
 -11   4   9          0.00         -0.36         1.50 o                         
 -10   4   9          0.17         -0.81         1.22 o                         
  -9   4   9        265.63        335.33         7.40 o                         
  -8   4   9          0.29          1.29         1.06 o                         
  -7   4   9         24.26         25.45         1.34 o                         
  -6   4   9        208.39        220.01         4.99 o                         
  -5   4   9         65.55         83.58         2.16 o                         
  -3   4   9          0.52          1.04         1.05 o                         
  -2   4   9         27.20         23.99         1.30 o                         
   0   4   9          0.23          0.44         1.58 o                         
   1   4   9        142.12        126.95         4.08 o                         
   2   4   9         50.10         49.48         2.20 o                         
   3   4   9          3.09          5.86         1.44 o                         
   4   4   9        139.36        154.98         4.91 o                         
   5   4   9        200.08        196.52         4.79 o                         
   6   4   9        278.66        252.27         6.03 o                         
   7   4   9         16.29         16.72         1.36 o                         
   8   4   9          0.08         -0.91         1.27 o                         
   9   4   9        132.64        130.38         3.57 o                         
  10   4   9         24.27         28.54         2.20 o                         
  11   4   9          8.84          3.46         1.58 o                         
 -12   5   9          0.02         -0.69         1.55 o                         
 -11   5   9          0.27          3.26         1.49 o                         
 -10   5   9         61.13         64.42         3.19 o                         
  -9   5   9         46.88         54.74         1.94 o                         
  -8   5   9         14.56         14.61         1.37 o                         
  -7   5   9        359.23        343.67         7.31 o                         
  -6   5   9          2.35          1.31         0.95 o                         
  -5   5   9         24.52         33.04         1.20 o                         
  -3   5   9         26.69         23.04         1.47 o                         
  -2   5   9          0.80          0.00         1.23 o                         
   0   5   9         11.07         13.64         1.38 o                         
   1   5   9        756.69        785.43        23.62 o                         
   2   5   9          1.44          2.55         1.46 o                         
   3   5   9         34.25         29.64         2.43 o                         
   4   5   9         90.82         85.80         3.00 o                         
   5   5   9         72.50         77.75         2.84 o                         
   6   5   9          0.26          1.24         1.26 o                         
   7   5   9        119.41        118.48         3.31 o                         
   8   5   9         17.70         17.08         1.89 o                         
   9   5   9         41.76         61.21         2.90 o                         
 -10   6   9          6.84          2.97         1.59 o                         
  -9   6   9         79.69        102.81         2.70 o                         
  -8   6   9          1.54          3.48         1.37 o                         
  -7   6   9        224.38        222.06         4.59 o                         
  -6   6   9         20.38         15.17         1.28 o                         
  -5   6   9          5.98          4.57         1.42 o                         
  -4   6   9        115.87        120.34         3.31 o                         
  -3   6   9         62.58         60.19         3.38 o                         
  -2   6   9         52.42         50.74         2.61 o                         
  -1   6   9         64.78         77.40         2.68 o                         
   0   6   9        145.37        152.92         5.10 o                         
   1   6   9         20.11         48.98         2.63 o                         
   2   6   9        181.83        211.42         6.92 o                         
   3   6   9        127.19        143.00         5.04 o                         
   4   6   9         31.75         29.68         1.74 o                         
   5   6   9         50.45         46.72         2.69 o                         
   6   6   9          6.38         13.41         1.81 o                         
   7   6   9         11.66         11.04         1.86 o                         
  -7   7   9          9.59          5.70         1.93 o                         
  -6   7   9          5.60          3.24         1.88 o                         
  -5   7   9         18.54         15.20         2.17 o                         
  -4   7   9          7.19          6.55         2.40 o                         
  -3   7   9          3.92          2.86         1.95 o                         
  -2   7   9          5.00          5.50         2.00 o                         
   0   7   9        200.39        196.48         6.64 o                         
   1   7   9          2.83          4.49         2.26 o                         
   2   7   9          1.12          2.78         2.35 o                         
   3   7   9         26.44         32.54         2.66 o                         
   4   7   9          4.34         12.98         2.39 o                         
 -16   0  10          5.26          5.67         2.13 o                         
 -14   0  10        411.04        430.71        13.27 o                         
 -12   0  10          3.04          3.53         1.58 o                         
 -10   0  10         89.12        111.95         8.18 o                         
  -8   0  10        252.42        297.14         9.39 o                         
  -6   0  10        737.97        738.30        25.61 o                         
  -4   0  10         17.51         17.19         1.48 o                         
  -2   0  10       1039.23        912.64        24.34 o                         
   0   0  10       1321.26       1422.09        37.69 o                         
   2   0  10        154.48        173.17         5.01 o                         
   4   0  10        202.27        208.11         6.71 o                         
   6   0  10        912.02        826.67        38.33 o                         
  10   0  10          4.44          0.69         1.89 o                         
  12   0  10        144.57        157.56         5.64 o                         
 -16   1  10          7.29          4.71         1.53 o                         
 -15   1  10         66.90         67.24         2.24 o                         
 -14   1  10         26.45         29.12         1.60 o                         
 -13   1  10        434.26        453.86         9.84 o                         
 -12   1  10         62.52         64.67         2.06 o                         
 -11   1  10        296.39        290.04         6.50 o                         
 -10   1  10         29.09         32.09         1.46 o                         
  -9   1  10          3.78          3.54         1.06 o                         
  -8   1  10        486.22        506.03        10.91 o                         
  -7   1  10          9.74         14.05         1.15 o                         
  -6   1  10        378.14        328.00         7.22 o                         
  -5   1  10         30.80         38.62         1.43 o                         
  -4   1  10        883.20        825.01        17.44 o                         
  -3   1  10        562.56        532.49        10.71 o                         
  -1   1  10        123.54        116.78         2.48 o                         
   0   1  10        960.38       1336.20        50.91 o                         
   1   1  10        305.35        297.64         6.45 o                         
   2   1  10        123.65        110.94         2.41 o                         
   3   1  10        508.50        489.81         9.88 o                         
   4   1  10         51.96         64.28         1.93 o                         
   5   1  10        586.54        594.44        17.03 o                         
   6   1  10         14.29         17.88         1.58 o                         
   7   1  10        467.28        451.11         9.74 o                         
   8   1  10        315.29        424.34         9.22 o                         
   9   1  10         10.60          9.98         1.51 o                         
  10   1  10          2.99          2.17         1.25 o                         
  11   1  10        104.82        102.44         2.84 o                         
  12   1  10         30.55         28.05         1.79 o                         
 -16   2  10          7.16          5.66         3.95 o                         
 -15   2  10         14.72         11.93         1.49 o                         
 -14   2  10        130.29        133.65         3.41 o                         
 -13   2  10        141.69        143.69         3.59 o                         
 -12   2  10          2.79          2.95         1.17 o                         
 -11   2  10         15.11         17.82         1.31 o                         
 -10   2  10        945.96       1158.34        24.45 o                         
  -9   2  10          5.13          6.24         1.14 o                         
  -8   2  10         92.37         92.64         2.50 o                         
  -7   2  10        234.23        247.65         5.58 o                         
  -6   2  10        328.63        352.09         7.70 o                         
  -5   2  10          8.63         25.66         1.21 o                         
  -4   2  10         40.02         37.42         1.34 o                         
  -3   2  10         33.51         38.17         1.23 o                         
  -2   2  10        432.14        487.54         9.29 o                         
  -1   2  10       1178.16       1144.81        22.67 o                         
   0   2  10        925.05       1022.27        22.96 o                         
   1   2  10        236.05        269.31         8.10 o                         
   2   2  10         39.56         58.55         2.53 o                         
   4   2  10         61.62         64.03         1.71 o                         
   5   2  10        388.83        376.10         8.13 o                         
   6   2  10        545.41        513.15        11.00 o                         
   7   2  10        159.77        132.99         5.40 o                         
   8   2  10         80.85        106.21         2.74 o                         
   9   2  10         52.55         52.94         1.85 o                         
  10   2  10         56.79         58.39         2.34 o                         
  11   2  10         27.90         28.23         1.78 o                         
  12   2  10          7.87          9.35         1.68 o                         
 -15   3  10         57.61         44.57         2.66 o                         
 -14   3  10         25.96         24.16         1.95 o                         
 -13   3  10          8.69         10.25         1.39 o                         
 -12   3  10          5.28          7.73         1.30 o                         
 -11   3  10        147.00        169.45         4.03 o                         
 -10   3  10         69.33         76.59         2.27 o                         
  -9   3  10        558.50        527.18        11.37 o                         
  -8   3  10         94.75        115.09         2.97 o                         
  -7   3  10        246.67        254.87         5.75 o                         
  -6   3  10        202.45        213.74         4.89 o                         
  -5   3  10         64.64         74.74         2.33 o                         
  -4   3  10         28.27         31.77         1.24 o                         
  -3   3  10        846.31        780.60        14.76 o                         
  -1   3  10         10.35         14.38         0.85 o                         
   0   3  10        191.14        190.93         8.89 o                         
   1   3  10        120.74        136.45         4.30 o                         
   2   3  10         12.99         19.38         0.89 o                         
   3   3  10        383.73        385.26         9.59 o                         
   4   3  10          4.76          3.54         1.06 o                         
   5   3  10        143.40        134.66         3.47 o                         
   6   3  10        218.58        212.24         5.17 o                         
   7   3  10        115.16        116.60         3.23 o                         
   8   3  10         49.88         51.83         1.76 o                         
   9   3  10        130.74        132.26         3.31 o                         
  10   3  10         89.37         96.76         3.35 o                         
  11   3  10          3.68         14.26         1.97 o                         
 -14   4  10          0.32          1.40         1.63 o                         
 -13   4  10        132.44        137.16         3.53 o                         
 -12   4  10         19.55         20.76         1.53 o                         
 -11   4  10         42.60         44.78         1.78 o                         
 -10   4  10          6.98         10.75         1.67 o                         
  -9   4  10         65.69         72.65         2.67 o                         
  -8   4  10          0.11         -0.08         1.15 o                         
  -7   4  10        278.11        271.46         6.09 o                         
  -6   4  10         71.78         73.60         2.00 o                         
  -5   4  10         17.17         20.34         1.18 o                         
  -4   4  10         90.90         84.87         1.94 o                         
  -3   4  10         24.83         32.22         1.49 o                         
  -2   4  10        237.22        285.30         6.76 o                         
  -1   4  10         22.23         15.46         1.88 o                         
   0   4  10        167.06        211.71         7.82 o                         
   1   4  10        168.99        208.93        11.58 o                         
   2   4  10          1.51          3.84         1.22 o                         
   3   4  10        246.63        233.93         6.72 o                         
   4   4  10          3.41          2.33         1.13 o                         
   5   4  10        925.19        916.71        33.28 o                         
   6   4  10         25.86         33.85         1.63 o                         
   7   4  10         24.04         22.41         1.50 o                         
   8   4  10         54.16         60.38         2.12 o                         
   9   4  10          0.44         -0.36         1.38 o                         
  10   4  10         87.75         68.02         2.49 o                         
 -12   5  10         14.21         15.09         1.72 o                         
 -11   5  10         13.41         10.94         1.57 o                         
 -10   5  10        256.95        306.36         6.86 o                         
  -9   5  10         46.50         50.38         2.25 o                         
  -8   5  10          1.60          0.29         1.17 o                         
  -7   5  10         24.16         22.01         1.33 o                         
  -6   5  10        254.64        268.05         5.32 o                         
  -5   5  10          6.40         15.92         1.15 o                         
  -4   5  10          0.45          2.80         1.20 o                         
  -3   5  10          0.03          1.36         1.16 o                         
  -2   5  10          0.78          1.73         1.17 o                         
  -1   5  10          9.54          9.05         1.34 o                         
   0   5  10         19.69         35.85         2.32 o                         
   1   5  10        363.61        354.04        11.03 o                         
   2   5  10          4.63          4.14         1.79 o                         
   3   5  10         13.69         13.91         1.42 o                         
   4   5  10         99.01        102.26         3.43 o                         
   5   5  10          5.65          7.78         1.44 o                         
   6   5  10         42.29         52.73         3.58 o                         
   7   5  10         57.20         52.67         2.11 o                         
   8   5  10         20.51         21.19         3.06 o                         
   9   5  10         47.79         37.61         2.19 o                         
 -10   6  10         10.88         10.60         1.64 o                         
  -9   6  10          6.27          4.70         1.48 o                         
  -8   6  10         20.46         20.17         1.56 o                         
  -7   6  10         68.49         70.45         2.02 o                         
  -6   6  10        224.58        204.11         5.12 o                         
  -5   6  10         27.12         28.33         1.70 o                         
  -4   6  10         95.06         91.93         2.77 o                         
  -3   6  10          0.68          1.54         1.46 o                         
  -2   6  10        118.91        147.86         4.17 o                         
  -1   6  10         49.46         51.89         2.06 o                         
   0   6  10          9.93         15.55         3.69 o                         
   1   6  10          7.19          7.47         2.78 o                         
   2   6  10         55.17         49.88         3.23 o                         
   3   6  10          3.06          6.06         1.91 o                         
   4   6  10          0.42         -1.59         1.59 o                         
   5   6  10         38.76         45.45         2.31 o                         
   6   6  10          4.53          3.16         2.50 o                         
   7   6  10         24.13         19.55         2.08 o                         
  -7   7  10          0.91          0.49         1.99 o                         
  -6   7  10         30.38         27.21         2.10 o                         
  -5   7  10         28.24         27.99         2.33 o                         
  -4   7  10          2.29          1.71         1.94 o                         
  -3   7  10         37.12         30.93         2.27 o                         
  -2   7  10         54.75         47.07         2.34 o                         
  -1   7  10         71.94         83.57         3.75 o                         
   0   7  10         41.23         44.40         2.98 o                         
   1   7  10         15.49         18.38         2.46 o                         
   2   7  10         16.55         18.91         2.50 o                         
   3   7  10         45.79         48.44         3.03 o                         
 -15   0  11         48.93         47.62         3.67 o                         
 -13   0  11        337.18        345.33        10.77 o                         
 -11   0  11         50.67         54.37         2.62 o                         
  -9   0  11       1124.09       1139.66        35.12 o                         
  -7   0  11        182.56        167.23         5.64 o                         
  -5   0  11       1569.08       1491.82        44.34 o                         
  -3   0  11       4783.75       4932.46       129.83 o                         
  -1   0  11       1909.21       1878.93        49.73 o                         
   1   0  11         29.88         35.74         1.88 o                         
   3   0  11         29.57         23.23         1.70 o                         
   5   0  11       1129.82       1156.06        34.42 o                         
   7   0  11        206.30        298.37         9.36 o                         
   9   0  11          1.20         -0.64         1.57 o                         
  11   0  11          7.74         10.89         2.10 o                         
 -16   1  11         57.32         55.90         2.28 o                         
 -15   1  11        110.50        111.07         2.98 o                         
 -14   1  11         40.95         44.36         1.80 o                         
 -13   1  11         14.61         18.51         1.39 o                         
 -12   1  11          0.60          0.08         1.11 o                         
 -11   1  11        421.95        520.34        11.23 o                         
 -10   1  11        286.04        300.26         6.69 o                         
  -9   1  11          1.24          1.93         1.04 o                         
  -8   1  11         26.52         31.09         2.19 o                         
  -7   1  11        158.76        163.92         3.94 o                         
  -5   1  11        121.08        101.97         2.59 o                         
  -4   1  11         54.59         43.65         1.45 o                         
  -3   1  11        509.81        479.32         9.68 o                         
  -2   1  11          6.37         11.31         0.79 o                         
  -1   1  11       1150.88       1083.04        21.47 o                         
   0   1  11         11.83         11.80         0.84 o                         
   1   1  11        468.90        467.30        11.54 o                         
   3   1  11         68.39         68.41         1.81 o                         
   4   1  11       1210.00       1253.38        24.84 o                         
   5   1  11        428.08        415.96         8.98 o                         
   6   1  11         58.90         55.40         1.79 o                         
   7   1  11        110.73        179.63         4.84 o                         
   8   1  11         67.57         68.32         2.05 o                         
   9   1  11         26.27         21.10         1.37 o                         
  10   1  11         20.54         26.93         1.57 o                         
  11   1  11         18.66         21.17         1.58 o                         
  12   1  11         42.67         29.45         1.87 o                         
 -15   2  11         14.78         10.73         1.52 o                         
 -14   2  11         49.60         58.78         2.05 o                         
 -13   2  11         11.14         12.38         1.35 o                         
 -12   2  11          0.28          1.08         1.15 o                         
 -11   2  11         34.08         41.05         1.64 o                         
 -10   2  11        530.19        532.68        11.48 o                         
  -9   2  11        381.46        368.51         8.69 o                         
  -8   2  11        304.59        308.32         6.85 o                         
  -7   2  11        146.39        173.36         4.07 o                         
  -6   2  11         93.79        109.24         2.77 o                         
  -5   2  11          3.57          5.08         0.96 o                         
  -4   2  11        194.11        194.38         4.18 o                         
  -3   2  11          2.07          2.82         0.73 o                         
  -2   2  11         18.97         25.59         0.92 o                         
  -1   2  11         78.91        104.35         2.38 o                         
   0   2  11        323.06        316.65        11.77 o                         
   1   2  11         24.39         23.37         1.28 o                         
   2   2  11        316.12        290.57         6.43 o                         
   3   2  11          8.06          9.96         1.27 o                         
   4   2  11         21.62         26.04         0.97 o                         
   5   2  11          0.71          0.50         0.82 o                         
   6   2  11          2.00          2.30         0.94 o                         
   7   2  11          0.35         12.56         1.09 o                         
   8   2  11        169.48        161.13         5.66 o                         
   9   2  11        470.80        450.57         9.76 o                         
  10   2  11         39.34         52.53         2.28 o                         
  11   2  11          2.57          2.25         1.53 o                         
  12   2  11          4.64          3.97         1.81 o                         
 -15   3  11          2.09         -0.32         1.49 o                         
 -14   3  11         18.23         15.37         1.79 o                         
 -13   3  11         32.77         35.70         1.94 o                         
 -12   3  11         81.29         85.70         2.45 o                         
 -11   3  11         94.63        119.30         3.06 o                         
 -10   3  11        210.48        229.23         5.25 o                         
  -9   3  11        549.29        539.15        11.60 o                         
  -8   3  11       1996.08       2004.23        41.96 o                         
  -7   3  11        743.20        756.67        16.09 o                         
  -6   3  11         67.25         87.53         2.35 o                         
  -5   3  11        112.27        110.04         2.64 o                         
  -4   3  11          0.71          1.26         0.79 o                         
  -3   3  11        165.08        263.46        12.05 o                         
  -2   3  11        421.79        367.40         8.53 o                         
  -1   3  11        962.23        878.03        21.52 o                         
   0   3  11        258.60        244.48         7.86 o                         
   1   3  11        171.07        165.45         5.01 o                         
   3   3  11        268.91        269.82         6.95 o                         
   4   3  11         21.13         19.48         1.24 o                         
   5   3  11        114.61        116.28         3.59 o                         
   6   3  11       1384.73       1175.37        33.51 o                         
   7   3  11         65.70         76.36         2.35 o                         
   8   3  11         64.43         58.21         1.96 o                         
   9   3  11        119.08        111.72         4.40 o                         
  10   3  11         52.48         50.11         2.07 o                         
  11   3  11          6.22          4.45         1.70 o                         
 -14   4  11         10.69          7.56         1.69 o                         
 -13   4  11         30.58         29.14         1.75 o                         
 -12   4  11          1.40          0.39         1.36 o                         
 -11   4  11         72.88         90.72         2.60 o                         
 -10   4  11          8.53         15.02         1.37 o                         
  -9   4  11         10.76         12.08         1.27 o                         
  -8   4  11        220.13        242.20         5.48 o                         
  -7   4  11        749.36        726.44        15.44 o                         
  -6   4  11        478.74        467.76         9.52 o                         
  -5   4  11        217.80        227.17         5.06 o                         
  -4   4  11        150.50        140.45         3.67 o                         
  -2   4  11          0.00          0.95         0.91 o                         
   0   4  11         34.39         31.64         2.32 o                         
   1   4  11          0.85          2.24         1.60 o                         
   3   4  11         34.85         34.23         1.88 o                         
   4   4  11          7.53          8.71         1.01 o                         
   5   4  11        238.76        251.37         7.09 o                         
   6   4  11          1.18          2.33         1.29 o                         
   7   4  11         16.57         20.35         1.52 o                         
   8   4  11         17.87         16.66         1.58 o                         
   9   4  11         38.14         37.54         2.66 o                         
  10   4  11         16.16         16.95         1.86 o                         
 -12   5  11          0.71          0.89         1.59 o                         
 -11   5  11          0.45          0.31         1.56 o                         
 -10   5  11         53.01         63.49         2.39 o                         
  -9   5  11         46.84         49.15         1.77 o                         
  -8   5  11          0.15         -0.52         1.17 o                         
  -7   5  11          9.97         13.39         1.27 o                         
  -6   5  11         76.89         88.80         2.12 o                         
  -5   5  11          9.65          8.89         1.55 o                         
  -4   5  11         10.83         15.07         1.36 o                         
  -3   5  11         50.37         86.22         3.88 o                         
  -2   5  11        164.07        159.39         4.34 o                         
  -1   5  11        240.28        284.94        12.84 o                         
   0   5  11        540.27        504.42        16.37 o                         
   1   5  11        194.37        187.96         6.28 o                         
   2   5  11         10.09          4.04         1.75 o                         
   3   5  11         15.85         17.07         1.72 o                         
   4   5  11          7.49          7.26         1.63 o                         
   5   5  11         92.75        104.64         3.50 o                         
   6   5  11         10.71          8.22         1.61 o                         
   7   5  11         43.84         61.08         3.61 o                         
   8   5  11          2.33          0.97         1.65 o                         
 -10   6  11          0.29          0.44         1.60 o                         
  -9   6  11          0.94         -0.44         1.43 o                         
  -8   6  11          0.14         -0.27         1.38 o                         
  -7   6  11         26.84         21.17         1.58 o                         
  -6   6  11          8.03         10.54         1.56 o                         
  -5   6  11         24.02         21.97         1.75 o                         
  -4   6  11        185.95        180.17         4.58 o                         
  -3   6  11         28.97         31.60         1.87 o                         
  -2   6  11         84.17         86.68         2.89 o                         
  -1   6  11         14.76         19.65         2.14 o                         
   0   6  11         33.00         67.26        10.22 o                         
   1   6  11          0.96          0.44         1.98 o                         
   2   6  11         18.52         21.58         2.21 o                         
   3   6  11          5.42          5.96         2.07 o                         
   4   6  11          1.12         18.57         3.21 o                         
   5   6  11        110.33        123.11         4.04 o                         
   6   6  11          3.40          3.63         1.84 o                         
  -6   7  11         19.54         28.80         2.17 o                         
  -5   7  11          0.04          0.62         2.06 o                         
  -4   7  11         12.39          6.30         2.11 o                         
  -3   7  11          7.73          6.79         2.14 o                         
  -2   7  11         74.30         76.07         4.39 o                         
  -1   7  11          2.05         10.92         3.64 o                         
   0   7  11         65.67         65.41         5.82 o                         
   1   7  11          2.32          8.25         2.57 o                         
   2   7  11          4.23         15.44         2.52 o                         
 -16   0  12        268.32        247.13         8.01 o                         
 -14   0  12         40.66         54.62         4.47 o                         
 -12   0  12         84.03        106.23         3.99 o                         
 -10   0  12         45.82         72.69         3.14 o                         
  -8   0  12        337.16        377.44        22.48 o                         
  -6   0  12         71.25         74.70         3.02 o                         
  -4   0  12        418.59        419.63        12.83 o                         
  -2   0  12         16.67         27.77         2.48 o                         
   0   0  12        531.58        469.09        12.72 o                         
   2   0  12        884.99        822.56        21.96 o                         
   4   0  12       4022.07       4233.61       176.75 o                         
   6   0  12          5.10         18.81         1.72 o                         
   8   0  12         64.97         66.20         4.09 o                         
  10   0  12          2.03         -0.29         1.85 o                         
  12   0  12          0.10         -0.10         2.38 o                         
 -16   1  12        106.45        104.49         2.94 o                         
 -15   1  12        125.16        130.78         3.38 o                         
 -14   1  12         31.59         37.36         1.72 o                         
 -13   1  12         31.35         34.10         1.56 o                         
 -12   1  12        173.40        221.34         5.08 o                         
 -11   1  12        318.70        312.97         6.96 o                         
 -10   1  12        173.36        182.84         4.37 o                         
  -9   1  12          0.17         -0.46         1.35 o                         
  -8   1  12         50.05         61.70         1.96 o                         
  -7   1  12         34.29         56.47         1.83 o                         
  -6   1  12         92.26         83.55         2.27 o                         
  -5   1  12         14.81         11.63         1.04 o                         
  -4   1  12          1.60          7.71         2.10 o                         
  -3   1  12        149.60        157.04         3.28 o                         
  -2   1  12        272.93        282.92         6.23 o                         
  -1   1  12         55.86         51.62         1.49 o                         
   0   1  12         98.38         87.92         2.13 o                         
   2   1  12        650.55        629.71        13.36 o                         
   3   1  12        190.14        188.60         7.09 o                         
   4   1  12        369.73        367.59         8.88 o                         
   5   1  12         10.30          6.69         0.99 o                         
   6   1  12        502.64        495.80        10.64 o                         
   7   1  12        165.58        159.27         3.77 o                         
   8   1  12         35.76         43.20         1.85 o                         
   9   1  12         28.04         32.50         1.56 o                         
  10   1  12         44.19         47.17         2.00 o                         
  11   1  12          7.83          6.22         1.79 o                         
  12   1  12        130.65         95.49         4.22 o                         
 -15   2  12        190.28        169.51         4.12 o                         
 -14   2  12         33.40         34.27         1.71 o                         
 -13   2  12          0.55          0.58         1.24 o                         
 -12   2  12         14.73         21.55         2.20 o                         
 -11   2  12          0.26          1.27         1.13 o                         
 -10   2  12        249.45        258.29         5.83 o                         
  -9   2  12          0.66         -1.02         1.09 o                         
  -8   2  12       1682.52       1672.32        35.09 o                         
  -7   2  12        650.20        641.78        14.64 o                         
  -6   2  12          1.25          3.97         1.00 o                         
  -5   2  12        150.02        153.70         3.62 o                         
  -4   2  12        246.94        273.70         5.71 o                         
  -3   2  12          0.75         -0.12         0.83 o                         
  -2   2  12         63.88         50.32         2.05 o                         
  -1   2  12         27.16         25.02         0.97 o                         
   0   2  12         52.22         54.46         2.06 o                         
   1   2  12          1.60         11.66         1.06 o                         
   2   2  12        136.08        145.70         3.42 o                         
   3   2  12         39.38         39.67         1.50 o                         
   4   2  12        170.91        194.67         5.71 o                         
   5   2  12         65.20         60.94         1.68 o                         
   6   2  12        352.58        457.30         9.28 o                         
   7   2  12         19.11         25.85         2.16 o                         
   8   2  12        211.84        207.40         6.13 o                         
   9   2  12        203.02        208.28         7.09 o                         
  10   2  12          2.48          1.74         1.79 o                         
  11   2  12          9.62          9.64         1.66 o                         
 -15   3  12         67.32         49.06         2.95 o                         
 -14   3  12          1.20          3.74         1.44 o                         
 -13   3  12          3.73          2.82         1.35 o                         
 -12   3  12         33.12         41.98         1.76 o                         
 -11   3  12        130.11        133.27         4.45 o                         
 -10   3  12        128.59        139.91         4.82 o                         
  -9   3  12         26.85         22.55         1.33 o                         
  -8   3  12       1203.87       1218.77        28.60 o                         
  -7   3  12        947.26        958.90        20.25 o                         
  -6   3  12        725.56        712.19        15.14 o                         
  -5   3  12        250.21        256.89         5.71 o                         
  -4   3  12        322.83        297.46         6.17 o                         
  -3   3  12        167.40        151.54         3.85 o                         
  -2   3  12        315.95        295.55         6.96 o                         
  -1   3  12         47.24         40.30         2.26 o                         
   0   3  12         79.06         75.23         4.54 o                         
   1   3  12        213.45        232.08         8.62 o                         
   2   3  12         33.81         36.48         1.44 o                         
   3   3  12         49.79         55.45         1.71 o                         
   4   3  12          8.86          7.36         1.03 o                         
   5   3  12        124.92        106.81         2.92 o                         
   6   3  12         29.18         39.58         1.70 o                         
   7   3  12          0.56         -0.10         1.18 o                         
   8   3  12        107.57        124.14         3.37 o                         
   9   3  12        202.03        195.19         6.16 o                         
  10   3  12         16.79          8.38         1.32 o                         
 -14   4  12         29.22         11.65         4.03 o                         
 -13   4  12          2.48          2.21         1.54 o                         
 -12   4  12          8.27         12.60         1.51 o                         
 -11   4  12         74.60         72.98         2.30 o                         
 -10   4  12        186.74        178.01         4.24 o                         
  -9   4  12         11.93         17.04         1.32 o                         
  -8   4  12        375.54        381.90         8.34 o                         
  -7   4  12        198.36        207.29         4.48 o                         
  -6   4  12         17.10         19.88         1.21 o                         
  -5   4  12        245.55        243.99         5.13 o                         
  -4   4  12        184.68        242.47         6.87 o                         
  -3   4  12         17.56         13.68         1.19 o                         
  -2   4  12        539.24        536.32        12.28 o                         
  -1   4  12        429.52        411.07        12.69 o                         
   0   4  12         14.34         16.03         1.89 o                         
   1   4  12         59.00         97.48         3.77 o                         
   2   4  12          1.16          2.94         1.95 o                         
   3   4  12         57.15         58.13         3.88 o                         
   4   4  12         29.21         46.30         4.70 o                         
   5   4  12         64.69         68.69         1.99 o                         
   6   4  12          8.66         12.62         1.66 o                         
   7   4  12        125.45        126.55         3.47 o                         
   8   4  12        111.24        111.01         3.37 o                         
   9   4  12         46.93         38.47         1.97 o                         
 -12   5  12         52.81         45.03         2.08 o                         
 -11   5  12          7.16          4.06         1.62 o                         
 -10   5  12         29.10         32.02         1.76 o                         
  -9   5  12         33.19         29.20         1.63 o                         
  -8   5  12         15.38         11.31         1.35 o                         
  -7   5  12         91.54         96.83         2.47 o                         
  -6   5  12         47.18         44.60         1.65 o                         
  -5   5  12          0.25         -0.63         1.29 o                         
  -4   5  12         18.14         29.75         2.05 o                         
  -3   5  12        179.38        198.66         5.42 o                         
  -2   5  12          1.47          2.57         1.10 o                         
  -1   5  12         63.49         62.42         3.83 o                         
   0   5  12         80.31         73.72         3.24 o                         
   1   5  12          9.54         26.68         2.19 o                         
   2   5  12         39.64         35.80         2.43 o                         
   3   5  12         21.43         19.03         1.74 o                         
   4   5  12        103.43        101.00         3.12 o                         
   5   5  12         24.23         18.53         1.73 o                         
   6   5  12          8.57         12.51         1.71 o                         
   7   5  12          7.25          6.88         1.49 o                         
   8   5  12         68.50         63.06         2.86 o                         
 -10   6  12         86.97         66.16         3.66 o                         
  -9   6  12         30.30         25.39         1.98 o                         
  -8   6  12         33.60         23.49         1.48 o                         
  -7   6  12          0.56          0.33         1.61 o                         
  -6   6  12         60.82         66.01         2.39 o                         
  -5   6  12         10.04         13.39         1.63 o                         
  -4   6  12        110.64        109.75         3.19 o                         
  -3   6  12         24.86         20.15         1.83 o                         
  -2   6  12         92.29        113.73         4.80 o                         
  -1   6  12         75.46         72.82         3.56 o                         
   0   6  12        345.18        346.99        10.83 o                         
   1   6  12          3.98         16.86         2.24 o                         
   2   6  12          0.23         -2.08         2.08 o                         
   3   6  12          0.66          1.26         2.10 o                         
   4   6  12         11.94         13.57         2.26 o                         
   5   6  12         41.56         52.54         2.74 o                         
   6   6  12          0.09          9.62         3.48 o                         
  -6   7  12          0.13         -2.11         3.18 o                         
  -5   7  12         33.53         26.91         2.49 o                         
  -4   7  12          0.54          9.79         2.29 o                         
  -3   7  12         38.60         33.41         2.50 o                         
  -2   7  12          1.32          5.37         2.69 o                         
  -1   7  12        154.57        149.84         5.51 o                         
   0   7  12         41.92         46.14         3.06 o                         
   1   7  12         41.51         34.63         2.69 o                         
 -15   0  13         25.46         23.12         2.22 o                         
 -13   0  13          3.68         12.44         2.54 o                         
 -11   0  13          5.31          6.13         1.68 o                         
  -9   0  13        257.85        282.98         8.96 o                         
  -7   0  13          0.02          0.93         1.42 o                         
  -3   0  13        301.49        290.12         8.08 o                         
  -1   0  13        506.17        474.76        20.79 o                         
   1   0  13         90.53         83.45         2.82 o                         
   3   0  13          8.64         11.01         1.35 o                         
   5   0  13       1472.39       1479.93        48.49 o                         
   7   0  13          0.44         -0.23         1.59 o                         
   9   0  13         67.39         64.72         2.93 o                         
  11   0  13        107.08        105.27         4.33 o                         
 -16   1  13         10.82          8.43         1.53 o                         
 -15   1  13        104.86        113.85         3.18 o                         
 -14   1  13          6.28          6.15         1.37 o                         
 -13   1  13          3.00          3.16         1.23 o                         
 -12   1  13         76.17         77.11         2.71 o                         
 -11   1  13         94.19        105.64         2.82 o                         
 -10   1  13         37.25         39.87         1.66 o                         
  -9   1  13          9.47          8.68         1.12 o                         
  -8   1  13          0.68          4.08         1.06 o                         
  -7   1  13          2.56          0.34         1.01 o                         
  -6   1  13          1.22          1.29         0.96 o                         
  -5   1  13        140.07        148.36         3.83 o                         
  -4   1  13        238.59        243.53         5.16 o                         
  -3   1  13        113.40        110.28         2.64 o                         
  -2   1  13        328.06        314.19         6.15 o                         
  -1   1  13        282.22        269.68         5.59 o                         
   0   1  13          2.82          4.80         0.85 o                         
   1   1  13        199.41        201.08         4.07 o                         
   2   1  13        119.91        232.78        29.16 o                         
   3   1  13        254.12        262.11         5.69 o                         
   4   1  13         93.06         73.00         1.82 o                         
   5   1  13        673.06        640.71        12.86 o                         
   6   1  13          6.37          4.59         1.02 o                         
   7   1  13        127.72        126.25         3.13 o                         
   8   1  13         76.47        100.20         2.94 o                         
   9   1  13         11.60         10.11         1.33 o                         
  10   1  13          0.58          8.41         2.00 o                         
  11   1  13         19.64         20.13         1.75 o                         
 -15   2  13        157.28        153.98         4.84 o                         
 -14   2  13          1.11          2.84         1.40 o                         
 -13   2  13          9.66          9.35         1.32 o                         
 -12   2  13         42.65         47.10         1.78 o                         
 -11   2  13         23.78         25.62         1.46 o                         
 -10   2  13         13.00         16.11         1.32 o                         
  -9   2  13         55.57         48.78         1.78 o                         
  -8   2  13        608.76        712.31        15.18 o                         
  -7   2  13        732.72        760.15        16.15 o                         
  -6   2  13         29.84         33.92         1.58 o                         
  -5   2  13         96.41        107.15         2.58 o                         
  -4   2  13       1287.36       1162.67        23.03 o                         
  -3   2  13        476.92        457.21         9.81 o                         
  -2   2  13         58.44         60.42         2.12 o                         
  -1   2  13        345.19        318.93         6.93 o                         
   0   2  13          0.01          2.20         0.63 o                         
   1   2  13         60.50         57.07         1.90 o                         
   2   2  13         76.49         82.35         2.22 o                         
   3   2  13          0.19          0.53         0.95 o                         
   4   2  13         16.69         14.20         1.07 o                         
   5   2  13         79.45        111.16         2.57 o                         
   6   2  13         11.48         12.66         1.07 o                         
   7   2  13          2.96          6.22         1.11 o                         
   8   2  13         81.00         85.04         3.31 o                         
   9   2  13         65.78         62.34         2.51 o                         
  10   2  13         16.96         18.89         1.73 o                         
  11   2  13        139.63        105.10         3.13 o                         
 -14   3  13          0.02         -0.59         1.49 o                         
 -13   3  13          0.01         -1.32         1.32 o                         
 -12   3  13         52.83         53.06         2.16 o                         
 -11   3  13         77.61         85.59         2.78 o                         
 -10   3  13         61.12         68.23         2.13 o                         
  -9   3  13        215.67        218.58         5.01 o                         
  -8   3  13        653.13        718.79        15.29 o                         
  -7   3  13         76.93         74.73         2.17 o                         
  -6   3  13          1.60          1.49         0.94 o                         
  -5   3  13        712.96        742.53        14.82 o                         
  -4   3  13         41.16         42.16         1.68 o                         
  -3   3  13        231.55        221.22         4.68 o                         
  -2   3  13          2.54          4.25         0.89 o                         
  -1   3  13         77.35         79.84         3.68 o                         
   0   3  13         13.08          9.26         1.74 o                         
   1   3  13          0.36          1.52         1.45 o                         
   2   3  13          4.00          4.03         1.12 o                         
   3   3  13          5.55          2.18         1.06 o                         
   4   3  13          2.67          4.83         1.05 o                         
   5   3  13         91.27        143.10         3.42 o                         
   6   3  13          3.82          2.10         1.19 o                         
   7   3  13          0.22         -0.20         1.26 o                         
   8   3  13        198.41        176.04         4.52 o                         
   9   3  13         46.58         42.96         1.99 o                         
  10   3  13         24.87         19.27         1.86 o                         
 -13   4  13         25.40         27.65         1.82 o                         
 -12   4  13          7.80          8.46         1.51 o                         
 -11   4  13        104.82        109.19         2.96 o                         
 -10   4  13          9.06          6.17         1.44 o                         
  -9   4  13          2.69          5.97         1.28 o                         
  -8   4  13         28.74         28.76         1.46 o                         
  -7   4  13        235.54        246.99         5.26 o                         
  -6   4  13        541.01        556.68        11.23 o                         
  -5   4  13        288.40        303.27         6.67 o                         
  -4   4  13        309.19        302.50         8.48 o                         
  -3   4  13        915.42        917.14        20.73 o                         
  -2   4  13        264.94        271.00         6.66 o                         
  -1   4  13        116.21        128.09         4.65 o                         
   0   4  13          4.46         33.28         5.17 o                         
   1   4  13        102.41        107.15         4.08 o                         
   2   4  13         15.82         14.16         1.61 o                         
   3   4  13        285.75        310.43         8.72 o                         
   4   4  13        228.38        200.79         5.84 o                         
   5   4  13         99.01        118.06         2.94 o                         
   6   4  13         29.62         39.42         1.72 o                         
   7   4  13          5.41          4.42         1.46 o                         
   8   4  13         29.51         19.91         1.69 o                         
   9   4  13         40.38         32.87         2.02 o                         
 -12   5  13         29.69         20.18         2.30 o                         
 -11   5  13         42.40         36.48         2.07 o                         
 -10   5  13        237.10        237.28         5.19 o                         
  -9   5  13         20.19         24.18         1.72 o                         
  -8   5  13        152.29        156.52         3.60 o                         
  -7   5  13          0.38         -0.34         1.10 o                         
  -6   5  13          0.03          1.43         1.39 o                         
  -5   5  13          8.88          6.03         1.34 o                         
  -4   5  13         11.98         15.17         1.43 o                         
  -3   5  13         10.49         22.38         1.49 o                         
  -2   5  13        109.86        109.82         4.17 o                         
  -1   5  13        245.44        221.43         8.01 o                         
   0   5  13         69.49         65.25         3.07 o                         
   1   5  13          6.47          7.84         2.04 o                         
   2   5  13          1.87          8.58         1.94 o                         
   3   5  13         16.82         24.14         1.98 o                         
   4   5  13         28.28         35.07         2.31 o                         
   5   5  13         24.77         33.88         2.03 o                         
   6   5  13          0.76         -0.05         1.64 o                         
   7   5  13        362.85        317.96         8.92 o                         
  -9   6  13         81.33         64.93         2.29 o                         
  -8   6  13          1.55          1.02         1.78 o                         
  -7   6  13          4.06          5.01         1.70 o                         
  -6   6  13          2.43          0.81         1.64 o                         
  -5   6  13         24.43         35.81         2.08 o                         
  -4   6  13         97.10         99.58         3.26 o                         
  -3   6  13         63.57         71.78         2.57 o                         
  -2   6  13         33.10         40.19         4.30 o                         
  -1   6  13        124.98        127.25         5.74 o                         
   0   6  13          8.39          9.49         2.89 o                         
   1   6  13          4.32          7.21         2.20 o                         
   2   6  13         98.18        107.25         4.27 o                         
   3   6  13         74.09         95.58         3.95 o                         
   4   6  13         44.11         57.76         3.26 o                         
   5   6  13         25.24         26.70         2.23 o                         
  -4   7  13          2.35          5.01         2.14 o                         
  -3   7  13          6.87          9.87         2.64 o                         
  -2   7  13         38.72         31.21         2.71 o                         
  -1   7  13        146.85        135.54         5.24 o                         
   0   7  13          3.30          5.61         2.68 o                         
 -16   0  14          7.53          4.91         2.17 o                         
 -14   0  14          1.33          4.03         1.92 o                         
 -12   0  14        114.89        101.10         6.73 o                         
 -10   0  14        102.27        103.76         4.26 o                         
  -8   0  14         23.67         21.82         1.84 o                         
  -6   0  14          8.74          7.11         1.44 o                         
  -4   0  14        306.07        323.48         8.97 o                         
  -2   0  14        903.97        791.92        21.25 o                         
   0   0  14        124.58        108.54         3.84 o                         
   4   0  14        105.55        115.23         3.35 o                         
   6   0  14         70.14         87.48         5.82 o                         
   8   0  14          0.26         -1.69         1.69 o                         
  10   0  14         46.27         45.82         2.84 o                         
 -15   1  14          1.93          2.92         1.41 o                         
 -14   1  14          7.44         14.46         1.47 o                         
 -13   1  14          0.00         -0.97         1.51 o                         
 -12   1  14         83.08         87.13         2.48 o                         
 -11   1  14        317.49        328.79         7.27 o                         
 -10   1  14        152.83        154.05         3.76 o                         
  -9   1  14         63.87         73.04         2.21 o                         
  -8   1  14        169.95        172.67         4.11 o                         
  -7   1  14          3.29          5.16         1.04 o                         
  -6   1  14          0.86          1.79         1.05 o                         
  -5   1  14         23.02         22.34         1.22 o                         
  -4   1  14         45.31         36.32         1.29 o                         
  -3   1  14        513.30        515.29         9.88 o                         
  -2   1  14        764.95        785.76        14.87 o                         
  -1   1  14        802.78        830.36        20.26 o                         
   0   1  14         55.55         51.29         1.61 o                         
   1   1  14         38.06         46.40         2.83 o                         
   2   1  14        183.96        209.15         4.24 o                         
   3   1  14        137.45        121.64         3.55 o                         
   5   1  14          2.61          2.51         0.90 o                         
   6   1  14        241.81        225.15         5.20 o                         
   7   1  14          8.63          9.24         1.08 o                         
   8   1  14         15.78         17.24         1.34 o                         
   9   1  14          0.33          2.18         1.42 o                         
  10   1  14          0.94         -0.47         1.58 o                         
  11   1  14          3.07          3.65         1.70 o                         
 -15   2  14         14.14         10.11         1.60 o                         
 -14   2  14          0.74          1.60         1.36 o                         
 -13   2  14         16.51         18.28         1.42 o                         
 -12   2  14          5.99          5.12         1.23 o                         
 -11   2  14          0.05         -1.15         1.15 o                         
 -10   2  14         27.76         32.76         1.55 o                         
  -9   2  14        170.11        194.37         4.54 o                         
  -8   2  14        467.99        473.72        10.25 o                         
  -7   2  14          3.63          5.93         1.22 o                         
  -6   2  14        165.81        170.16         4.01 o                         
  -5   2  14         42.89         43.01         1.47 o                         
  -4   2  14          1.61          1.83         0.91 o                         
  -3   2  14        520.25        470.31        10.10 o                         
  -2   2  14        351.38        303.87         6.27 o                         
  -1   2  14        422.93        393.95         9.85 o                         
   0   2  14          1.83          4.63         0.69 o                         
   1   2  14        452.76        476.42        10.97 o                         
   2   2  14        280.43        260.85         5.81 o                         
   3   2  14        135.28        148.99         4.08 o                         
   4   2  14        149.91        209.80         5.55 o                         
   5   2  14          8.96          8.54         1.21 o                         
   6   2  14          0.15          1.93         1.24 o                         
   7   2  14        111.82        123.24         2.87 o                         
   8   2  14        108.24        116.10         2.69 o                         
   9   2  14        130.35        148.34         3.53 o                         
  10   2  14          1.90          0.94         1.47 o                         
 -14   3  14          0.00         -0.53         1.42 o                         
 -13   3  14          9.64         11.52         1.51 o                         
 -12   3  14         15.55         20.76         1.46 o                         
 -11   3  14         29.09         29.62         1.61 o                         
 -10   3  14          8.82         11.01         1.31 o                         
  -8   3  14        220.60        225.65         5.18 o                         
  -7   3  14        161.40        169.38         4.01 o                         
  -6   3  14       1172.19       1187.64        23.57 o                         
  -5   3  14        223.49        233.12         4.94 o                         
  -4   3  14         57.18         65.42         1.97 o                         
  -3   3  14         91.69         83.15         2.03 o                         
  -2   3  14          5.90          5.09         0.91 o                         
  -1   3  14         28.51         50.85         2.59 o                         
   0   3  14         20.29         22.99         2.10 o                         
   1   3  14        183.19        193.43         4.74 o                         
   2   3  14         40.54         39.91         1.58 o                         
   3   3  14         99.61         82.39         2.63 o                         
   4   3  14         14.44         11.96         1.32 o                         
   5   3  14          0.03         -1.04         1.04 o                         
   6   3  14          9.79          7.52         1.19 o                         
   7   3  14        110.30        130.05         3.51 o                         
   8   3  14         42.60         51.48         3.38 o                         
   9   3  14         28.46         28.40         1.82 o                         
 -13   4  14         10.04         13.14         1.63 o                         
 -12   4  14          3.46          3.91         1.52 o                         
 -11   4  14         66.38         64.33         2.18 o                         
 -10   4  14        432.10        416.24         9.07 o                         
  -9   4  14         39.05         41.82         1.71 o                         
  -8   4  14        135.61        158.92         3.59 o                         
  -7   4  14         92.23         98.11         2.75 o                         
  -6   4  14        112.10        118.31         2.82 o                         
  -5   4  14        608.69        590.20        13.50 o                         
  -4   4  14         62.69         72.12         2.30 o                         
  -3   4  14          5.58          6.25         1.09 o                         
  -2   4  14        645.46        628.34        26.89 o                         
  -1   4  14         17.32         18.00         2.26 o                         
   0   4  14         68.52         51.56         2.71 o                         
   1   4  14         10.85        100.71        19.32 o                         
   2   4  14        157.90        149.34         5.26 o                         
   3   4  14          1.60          4.55         1.73 o                         
   4   4  14          0.20          2.64         1.97 o                         
   5   4  14        220.28        190.02         4.37 o                         
   6   4  14         63.08         64.12         2.39 o                         
   7   4  14          4.75          5.87         1.60 o                         
   8   4  14        205.82        168.52         5.14 o                         
 -11   5  14         84.46         90.30         2.82 o                         
 -10   5  14          0.89          2.15         1.48 o                         
  -9   5  14          1.42          2.79         1.48 o                         
  -8   5  14          1.52          1.70         1.36 o                         
  -7   5  14         20.67         28.10         1.54 o                         
  -6   5  14        158.02        162.06         4.19 o                         
  -5   5  14         10.17          5.69         1.34 o                         
  -4   5  14        136.11        131.67         3.51 o                         
  -3   5  14        425.89        393.29        10.42 o                         
  -2   5  14          0.13         -2.03         2.03 o                         
  -1   5  14         80.33         78.20         3.34 o                         
   0   5  14         11.50         17.50         1.98 o                         
   1   5  14          0.51         -1.63         1.93 o                         
   2   5  14         21.46         43.83         3.37 o                         
   3   5  14         51.44         53.52         2.77 o                         
   4   5  14          3.38          2.45         1.67 o                         
   5   5  14          1.54         -0.23         1.69 o                         
   6   5  14         30.21         31.17         2.22 o                         
   7   5  14         17.82         25.14         2.17 o                         
  -9   6  14         38.59         28.23         1.89 o                         
  -8   6  14         22.57         18.24         1.90 o                         
  -7   6  14          0.36          0.98         1.74 o                         
  -6   6  14          0.12          2.04         1.68 o                         
  -5   6  14         43.85         53.36         2.40 o                         
  -4   6  14        236.45        234.69         6.87 o                         
  -3   6  14          0.16          2.99         2.67 o                         
  -2   6  14          0.01          1.95         2.19 o                         
  -1   6  14          3.86          5.37         2.32 o                         
   0   6  14         38.89         44.70         2.77 o                         
   1   6  14         14.16         25.25         2.42 o                         
   2   6  14          0.10         -0.64         2.16 o                         
   3   6  14         53.83         59.11         3.28 o                         
   4   6  14          4.62          7.92         2.37 o                         
 -15   0  15        129.74        159.62         5.58 o                         
 -13   0  15        159.39        155.91         5.41 o                         
 -11   0  15        277.42        314.31         9.84 o                         
  -9   0  15          3.54         -1.40         1.51 o                         
  -7   0  15         17.96         34.52         3.89 o                         
  -5   0  15        137.72        137.86         4.74 o                         
  -3   0  15         25.49         32.76         2.98 o                         
  -1   0  15        164.44        157.00         5.27 o                         
   1   0  15        481.69        507.71        17.80 o                         
   3   0  15         98.98        123.44         3.85 o                         
   5   0  15        550.18        537.25        13.31 o                         
   7   0  15        294.43        279.40         7.89 o                         
   9   0  15         93.78         94.48         4.95 o                         
 -15   1  15         55.49         68.20         2.28 o                         
 -14   1  15          0.30         -1.02         1.44 o                         
 -13   1  15          0.03          0.62         1.29 o                         
 -12   1  15          0.02         -0.42         1.21 o                         
 -11   1  15         12.75         11.80         1.24 o                         
 -10   1  15         11.81         36.74         1.85 o                         
  -9   1  15        532.50        484.17        10.47 o                         
  -8   1  15          4.87          7.44         1.18 o                         
  -7   1  15         71.06         75.83         2.24 o                         
  -6   1  15        184.03        185.77         4.33 o                         
  -5   1  15       1360.70       1380.23        27.32 o                         
  -4   1  15        260.15        258.96         5.17 o                         
  -3   1  15        134.29        132.89         2.87 o                         
  -2   1  15        119.73        107.60         2.55 o                         
  -1   1  15         26.80         24.72         1.22 o                         
   0   1  15          1.68          0.64         0.94 o                         
   1   1  15         55.87         68.30        13.03 o                         
   2   1  15        439.27        427.24         8.26 o                         
   3   1  15        592.44        598.47        11.41 o                         
   4   1  15         31.40         40.49         1.38 o                         
   5   1  15         31.99         36.46         1.32 o                         
   6   1  15         23.78         29.58         1.47 o                         
   7   1  15         63.61         67.28         2.25 o                         
   8   1  15          1.15          6.06         1.29 o                         
   9   1  15          0.60          1.21         1.38 o                         
  10   1  15        127.38        134.16         3.47 o                         
 -15   2  15          5.24          5.40         1.53 o                         
 -14   2  15          5.44          5.73         1.41 o                         
 -13   2  15          7.03         11.67         1.39 o                         
 -12   2  15         11.00          7.00         1.35 o                         
 -11   2  15          0.03          0.08         1.20 o                         
 -10   2  15         92.22        102.08         2.72 o                         
  -9   2  15         11.44         13.09         1.23 o                         
  -8   2  15        196.54        200.19         4.65 o                         
  -7   2  15          2.72          4.42         1.17 o                         
  -6   2  15         32.29         32.40         1.35 o                         
  -5   2  15       1837.13       1875.75        37.04 o                         
  -4   2  15         60.09         59.12         1.68 o                         
  -3   2  15       1145.75       1078.76        24.23 o                         
  -2   2  15         51.16         73.69         1.92 o                         
  -1   2  15        177.50        183.20         5.70 o                         
   0   2  15          9.15          6.95         0.89 o                         
   1   2  15          0.32          0.57         1.13 o                         
   2   2  15        565.20        508.96        11.34 o                         
   3   2  15        358.55        365.16         8.01 o                         
   4   2  15          8.69         12.73         1.12 o                         
   5   2  15         12.88          9.88         0.87 o                         
   6   2  15          0.00          1.95         0.88 o                         
   7   2  15         68.96         71.78         1.88 o                         
   8   2  15          8.02          3.41         1.22 o                         
   9   2  15         19.97         24.42         1.59 o                         
  10   2  15         86.45         71.95         2.68 o                         
 -14   3  15         19.98         17.45         1.66 o                         
 -13   3  15          8.00          7.17         2.17 o                         
 -12   3  15          0.78          2.41         1.68 o                         
 -11   3  15        137.18        141.19         3.53 o                         
 -10   3  15         33.20         38.44         1.67 o                         
  -9   3  15         19.05         21.21         1.49 o                         
  -8   3  15        245.33        250.28         5.65 o                         
  -7   3  15         23.87         49.77         9.51 o                         
  -6   3  15          3.91          5.52         1.11 o                         
  -5   3  15        465.81        479.85         9.23 o                         
  -4   3  15          0.15          0.65         0.77 o                         
  -3   3  15        403.22        392.34         7.99 o                         
  -2   3  15          0.01          9.03         1.03 o                         
  -1   3  15          2.70          1.60         1.67 o                         
   0   3  15          3.50          7.36         1.85 o                         
   1   3  15          9.86         18.92         2.56 o                         
   2   3  15         17.59         10.27         1.20 o                         
   3   3  15          0.02          1.67         1.14 o                         
   4   3  15         11.99          4.35         1.15 o                         
   5   3  15         26.40         25.85         1.45 o                         
   6   3  15          2.27         12.38         1.36 o                         
   7   3  15         46.36         41.60         2.01 o                         
   8   3  15         30.42         25.83         1.64 o                         
   9   3  15         48.02         48.94         2.26 o                         
 -13   4  15          1.61         -1.60         1.60 o                         
 -12   4  15        105.79         96.65         2.81 o                         
 -11   4  15         57.91         58.18         3.06 o                         
 -10   4  15         20.06         21.41         1.56 o                         
  -9   4  15        300.20        300.81         6.33 o                         
  -8   4  15         54.12         63.45         1.93 o                         
  -7   4  15          2.39         -0.48         1.10 o                         
  -6   4  15         98.71         96.89         3.06 o                         
  -5   4  15         93.38         92.91         3.18 o                         
  -4   4  15        134.23        129.57         3.48 o                         
  -3   4  15          0.28          0.36         1.04 o                         
  -2   4  15        164.68        176.55         5.97 o                         
  -1   4  15          8.28          7.06         1.81 o                         
   0   4  15          2.81          8.27         1.87 o                         
   1   4  15         27.63         63.12         5.63 o                         
   2   4  15         10.99          7.53         1.80 o                         
   3   4  15         11.05         12.07         1.59 o                         
   4   4  15         91.28         76.69         2.86 o                         
   5   4  15         46.63         41.55         2.02 o                         
   6   4  15         13.10         12.78         1.44 o                         
   7   4  15          7.87          6.46         1.51 o                         
   8   4  15         36.13         31.67         2.05 o                         
 -11   5  15         55.98         44.48         2.05 o                         
 -10   5  15          0.02          6.61         1.82 o                         
  -9   5  15         68.88         60.83         2.13 o                         
  -8   5  15         56.07         55.33         2.94 o                         
  -7   5  15         32.75         37.39         1.88 o                         
  -6   5  15         44.65         52.38         2.14 o                         
  -5   5  15        178.18        182.10         4.61 o                         
  -4   5  15         96.39         87.58         2.60 o                         
  -3   5  15         23.75         22.03         2.25 o                         
  -2   5  15         20.48         23.81         2.14 o                         
  -1   5  15         12.61         14.47         2.03 o                         
   0   5  15         26.30         23.18         2.20 o                         
   1   5  15         10.11         17.98         2.17 o                         
   2   5  15          4.28          9.68         2.01 o                         
   3   5  15          1.31          0.34         2.01 o                         
   4   5  15         43.92         43.28         2.33 o                         
   5   5  15          1.81          5.51         1.92 o                         
   6   5  15          0.40         -0.31         1.88 o                         
  -8   6  15          0.02         -0.59         1.85 o                         
  -7   6  15         27.93         27.62         1.93 o                         
  -6   6  15         12.51          9.26         1.80 o                         
  -5   6  15        118.11        124.72         3.58 o                         
  -4   6  15          2.86          2.08         1.59 o                         
  -3   6  15          0.53          3.14         2.33 o                         
  -2   6  15         50.96         57.90         3.18 o                         
  -1   6  15          7.69          6.99         2.43 o                         
   0   6  15         68.44         68.43         3.41 o                         
   1   6  15         26.12         38.98         3.31 o                         
   2   6  15         86.47         89.42         3.88 o                         
   3   6  15         11.71         12.76         2.42 o                         
 -14   0  16          1.08          1.01         2.23 o                         
 -12   0  16         46.84         68.94         3.00 o                         
 -10   0  16        257.13        234.04         7.60 o                         
  -8   0  16         35.20         32.41         2.16 o                         
  -6   0  16         90.73         88.11         3.53 o                         
  -4   0  16        482.69        486.02        19.06 o                         
  -2   0  16        762.85        770.41        21.46 o                         
   0   0  16        836.75        926.44        27.68 o                         
   4   0  16        964.36       1004.84        34.65 o                         
   6   0  16          7.02          4.90         1.32 o                         
   8   0  16         23.08         25.90         2.06 o                         
  10   0  16        236.95        208.12         7.23 o                         
 -15   1  16         11.09          8.47         1.56 o                         
 -14   1  16          8.20          9.52         1.47 o                         
 -13   1  16         10.95         13.58         1.43 o                         
 -12   1  16         39.09         38.94         2.70 o                         
 -11   1  16          1.41          1.70         1.22 o                         
 -10   1  16         14.54         29.08         1.84 o                         
  -9   1  16          0.47          0.47         1.14 o                         
  -8   1  16         23.49         45.68         3.81 o                         
  -7   1  16         12.81         14.47         1.32 o                         
  -6   1  16        497.78        464.86        10.03 o                         
  -5   1  16         12.35         15.74         1.05 o                         
  -4   1  16         43.25         45.09         2.00 o                         
  -3   1  16        455.62        454.76         8.77 o                         
  -2   1  16       1045.36       1045.66        23.54 o                         
  -1   1  16        143.63        146.65         4.12 o                         
   0   1  16        276.90        284.27         6.29 o                         
   1   1  16          5.28          2.17         0.99 o                         
   3   1  16        489.22        501.09         9.62 o                         
   4   1  16        355.67        365.01         7.92 o                         
   5   1  16         91.21        104.06         2.41 o                         
   6   1  16         22.40         26.79         1.69 o                         
   7   1  16         45.08         51.79         2.02 o                         
   8   1  16          0.10          1.11         1.23 o                         
   9   1  16         33.52         35.38         1.71 o                         
 -15   2  16          0.49          1.18         1.73 o                         
 -14   2  16         35.62         38.39         1.81 o                         
 -13   2  16          2.35         -0.63         1.38 o                         
 -12   2  16         86.47         98.07         2.73 o                         
 -11   2  16          1.38          2.13         1.27 o                         
 -10   2  16          0.28          0.94         1.16 o                         
  -9   2  16          3.02          2.09         1.16 o                         
  -8   2  16         22.84         26.59         1.44 o                         
  -7   2  16         85.07         87.78         2.98 o                         
  -6   2  16        230.91        251.27         5.32 o                         
  -5   2  16          6.01          7.46         1.05 o                         
  -4   2  16        319.44        311.33         6.47 o                         
  -3   2  16        334.48        348.85         8.17 o                         
  -2   2  16        219.05        219.73         5.79 o                         
  -1   2  16         13.87         14.79         1.17 o                         
   0   2  16         60.44         65.90         4.33 o                         
   1   2  16          5.98          2.22         1.14 o                         
   2   2  16        159.93        178.89         4.50 o                         
   3   2  16        127.02        119.54         2.98 o                         
   4   2  16          3.08          5.26         1.13 o                         
   5   2  16         14.68         15.10         1.19 o                         
   6   2  16         17.91         15.88         1.31 o                         
   7   2  16        174.92        169.10         4.53 o                         
   8   2  16         22.02         21.70         1.48 o                         
   9   2  16         26.58         28.87         1.98 o                         
 -14   3  16         13.39          9.54         1.64 o                         
 -13   3  16        102.10         98.99         2.82 o                         
 -12   3  16        163.20        157.39         4.01 o                         
 -11   3  16          2.43          4.41         1.38 o                         
 -10   3  16         10.69         12.24         1.36 o                         
  -9   3  16         52.63         53.64         1.90 o                         
  -8   3  16         11.37         15.29         1.50 o                         
  -7   3  16          4.09          6.95         1.12 o                         
  -6   3  16        473.81        467.18         9.04 o                         
  -5   3  16       1408.11       1453.91        27.25 o                         
  -4   3  16        650.67        623.89        12.52 o                         
  -2   3  16        139.98        137.96         4.19 o                         
  -1   3  16         12.53         19.04         2.01 o                         
   0   3  16        186.04        189.39         5.00 o                         
   1   3  16         19.65         24.20         1.37 o                         
   2   3  16        250.83        235.61         5.67 o                         
   3   3  16         14.61         13.55         1.30 o                         
   4   3  16         17.20         18.10         1.33 o                         
   6   3  16         72.27         71.08         2.58 o                         
   7   3  16         15.23         16.99         1.65 o                         
   8   3  16         12.91         14.98         1.68 o                         
 -12   4  16          8.04          4.78         1.63 o                         
 -11   4  16         33.68         34.40         1.83 o                         
 -10   4  16         65.07         69.15         2.27 o                         
  -9   4  16         19.32         20.02         1.39 o                         
  -8   4  16          3.34          2.84         1.10 o                         
  -7   4  16          6.89          6.68         1.17 o                         
  -6   4  16        127.10        133.00         3.27 o                         
  -5   4  16        441.42        426.28         9.87 o                         
  -4   4  16        264.85        271.75         6.45 o                         
  -3   4  16         81.63        141.58         3.59 o                         
  -2   4  16         32.77         38.31         2.40 o                         
  -1   4  16         98.88        100.58         4.35 o                         
   0   4  16         34.51         37.82         2.36 o                         
   1   4  16          2.51          5.38         1.85 o                         
   2   4  16         36.05         54.26         2.77 o                         
   3   4  16          9.99         13.95         1.67 o                         
   4   4  16          0.08          0.23         1.61 o                         
   5   4  16         35.82         33.93         2.07 o                         
   6   4  16          5.44          1.13         1.45 o                         
   7   4  16          3.80          4.08         1.75 o                         
 -11   5  16        131.36         84.77         5.23 o                         
 -10   5  16          0.10          0.83         1.62 o                         
  -9   5  16          0.26          0.70         1.53 o                         
  -8   5  16          8.13          6.00         1.19 o                         
  -7   5  16         51.06         49.86         2.16 o                         
  -6   5  16         58.27         61.41         2.26 o                         
  -5   5  16        125.37        144.60         3.83 o                         
  -4   5  16         68.93         72.16         2.31 o                         
  -3   5  16         49.97         51.69         2.79 o                         
  -2   5  16         43.20         30.26         2.32 o                         
  -1   5  16        123.20        131.85         4.79 o                         
   0   5  16         30.44         37.94         2.46 o                         
   1   5  16         14.16          6.63         3.09 o                         
   2   5  16         30.64         34.64         5.02 o                         
   3   5  16          6.92          9.16         2.50 o                         
   4   5  16         27.30         38.29         2.32 o                         
   5   5  16         16.36         14.21         2.16 o                         
  -7   6  16         12.76          4.85         1.85 o                         
  -6   6  16          0.04          1.81         1.85 o                         
  -5   6  16          5.76          5.08         2.03 o                         
  -4   6  16         26.27         34.18         2.79 o                         
  -3   6  16          0.79          5.41         2.41 o                         
  -2   6  16          8.40          9.27         2.98 o                         
  -1   6  16          5.51          5.94         2.54 o                         
   0   6  16          1.28         -2.45         2.45 o                         
   1   6  16          0.87          1.71         2.45 o                         
   2   6  16          6.98          9.26         2.49 o                         
 -15   0  17         12.29          4.34         2.13 o                         
 -13   0  17         80.68         69.15         4.55 o                         
 -11   0  17         50.90         61.34         2.96 o                         
  -9   0  17        178.72        177.65         5.97 o                         
  -7   0  17         15.40         16.76         1.98 o                         
  -5   0  17          1.15          4.42         1.50 o                         
  -3   0  17        119.77        132.02         4.11 o                         
  -1   0  17        123.80        146.82         7.21 o                         
   1   0  17         74.61         79.40         7.42 o                         
   3   0  17        210.10        214.17         6.23 o                         
   5   0  17         58.27         61.58         2.68 o                         
   7   0  17        270.70        277.14         7.89 o                         
   9   0  17        120.52        152.49         4.95 o                         
 -15   1  17         31.97         24.39         1.71 o                         
 -14   1  17         53.04         45.47         1.92 o                         
 -13   1  17          5.13          5.76         1.37 o                         
 -12   1  17          5.10         20.51         2.39 o                         
 -11   1  17         50.16         46.81         1.82 o                         
 -10   1  17         36.22         30.74         1.52 o                         
  -9   1  17        116.93        107.74         2.87 o                         
  -8   1  17          4.25          9.60         1.20 o                         
  -7   1  17         18.30         27.54         1.62 o                         
  -6   1  17          9.29          6.71         1.35 o                         
  -5   1  17          0.28         -0.11         0.94 o                         
  -4   1  17          0.84          0.91         0.98 o                         
  -3   1  17          1.60          2.68         1.01 o                         
  -2   1  17         19.86         22.29         1.37 o                         
  -1   1  17        191.87        215.15         4.89 o                         
   0   1  17         35.62         28.66         1.57 o                         
   2   1  17        692.63        713.16        13.54 o                         
   3   1  17         73.12         74.51         1.90 o                         
   4   1  17         25.93         28.14         1.24 o                         
   5   1  17         17.66         19.53         1.21 o                         
   6   1  17          0.12         -0.15         1.09 o                         
   7   1  17          0.57          0.27         1.26 o                         
   8   1  17         80.82         84.72         2.35 o                         
   9   1  17          0.59         -0.23         1.55 o                         
 -14   2  17          0.35         -1.52         1.52 o                         
 -13   2  17         66.81         71.87         2.32 o                         
 -12   2  17        144.19        148.60         3.69 o                         
 -11   2  17         19.02         18.33         1.47 o                         
 -10   2  17        144.84        145.54         3.58 o                         
  -9   2  17          2.45          3.33         1.24 o                         
  -8   2  17         95.08         97.87         2.63 o                         
  -7   2  17         49.55         57.49         1.79 o                         
  -6   2  17       1112.71       1071.90        20.20 o                         
  -5   2  17          8.78         12.22         1.05 o                         
  -4   2  17        324.63        347.69         6.80 o                         
  -3   2  17        338.13        352.87         7.25 o                         
  -2   2  17        182.17        175.48         4.46 o                         
  -1   2  17         59.68         65.23         1.93 o                         
   0   2  17        225.61        233.42         6.07 o                         
   1   2  17        528.61        653.65        16.10 o                         
   2   2  17          0.02         -1.23         1.23 o                         
   3   2  17         32.78         32.76         1.47 o                         
   4   2  17          2.95          2.44         1.11 o                         
   5   2  17          0.77          0.87         1.18 o                         
   6   2  17          0.40          2.02         1.34 o                         
   7   2  17         18.74         19.54         1.85 o                         
   8   2  17         65.10         62.55         2.45 o                         
 -13   3  17         29.18         25.18         1.72 o                         
 -12   3  17         23.60         19.52         1.64 o                         
 -11   3  17         24.37         23.43         1.56 o                         
 -10   3  17        179.79        210.69         5.43 o                         
  -9   3  17          7.85          9.34         1.28 o                         
  -8   3  17         43.10         48.70         1.82 o                         
  -7   3  17         35.02         41.01         1.52 o                         
  -6   3  17         87.34         87.59         2.16 o                         
  -5   3  17         87.63         92.47         2.19 o                         
  -4   3  17         78.01         81.37         2.43 o                         
  -3   3  17        133.72        139.70         3.70 o                         
  -2   3  17          0.32         -0.39         1.04 o                         
  -1   3  17         50.06         50.35         5.04 o                         
   0   3  17        168.99        178.75         5.73 o                         
   1   3  17         28.91         30.65         1.62 o                         
   2   3  17         44.42         43.02         2.04 o                         
   3   3  17         28.70         31.56         1.64 o                         
   4   3  17         73.07         93.10         4.67 o                         
   5   3  17         11.53         13.58         1.42 o                         
   6   3  17         44.27         78.57         2.43 o                         
   7   3  17          2.55          3.65         1.54 o                         
   8   3  17        109.41         86.54         5.69 o                         
 -12   4  17          0.68          4.04         1.72 o                         
 -11   4  17         27.99         27.48         1.76 o                         
 -10   4  17         14.09         15.13         1.51 o                         
  -9   4  17          1.36          1.31         1.57 o                         
  -8   4  17         99.35        119.07         2.94 o                         
  -7   4  17         18.42         17.83         1.30 o                         
  -6   4  17         27.34         25.53         1.33 o                         
  -5   4  17        230.05        238.29         5.76 o                         
  -4   4  17         36.99         35.24         2.40 o                         
  -3   4  17         19.81         16.47         2.09 o                         
  -2   4  17        218.83        215.26         7.05 o                         
  -1   4  17          7.34          7.00         1.97 o                         
   0   4  17         93.14         96.67         3.80 o                         
   1   4  17          6.93          7.26         2.14 o                         
   2   4  17        119.05        113.59         4.26 o                         
   3   4  17         24.45         25.05         2.02 o                         
   4   4  17          1.62          3.96         1.66 o                         
   5   4  17          3.90         -0.03         1.69 o                         
   6   4  17          1.69          3.28         1.64 o                         
 -10   5  17         18.09         10.50         1.74 o                         
  -9   5  17         35.57         26.56         2.17 o                         
  -8   5  17          1.41          0.61         1.68 o                         
  -7   5  17         62.36         77.79         3.71 o                         
  -6   5  17          1.33          2.22         1.66 o                         
  -5   5  17          2.89          1.85         1.44 o                         
  -4   5  17          2.15          6.13         2.23 o                         
  -3   5  17        410.01        393.75        12.20 o                         
  -2   5  17         38.23         56.56         4.15 o                         
  -1   5  17          0.99          2.00         2.04 o                         
   0   5  17         24.72         26.09         2.45 o                         
   1   5  17         36.71         29.64         2.43 o                         
   2   5  17          3.43          1.79         2.10 o                         
   3   5  17          4.30          6.90         2.36 o                         
   4   5  17          0.65         -1.08         2.10 o                         
  -6   6  17         19.02         19.60         2.09 o                         
  -5   6  17          0.15         -2.47         2.47 o                         
  -4   6  17         17.92         26.16         2.84 o                         
  -3   6  17          3.64          3.47         2.48 o                         
  -2   6  17         17.93         17.46         3.57 o                         
  -1   6  17         33.03         25.66         2.64 o                         
   0   6  17          8.70         10.18         3.65 o                         
   1   6  17         88.76         70.89         5.06 o                         
 -14   0  18         11.72         11.77         2.13 o                         
 -12   0  18          7.45          9.29         1.97 o                         
 -10   0  18         94.65         84.84         4.76 o                         
  -8   0  18        263.56        223.36         7.27 o                         
  -6   0  18         68.82         58.88         2.47 o                         
  -4   0  18        107.28        130.96         4.11 o                         
  -2   0  18        264.46        299.06         9.41 o                         
   0   0  18        512.16        590.33        17.86 o                         
   2   0  18       1000.74       1101.42        29.34 o                         
   4   0  18         66.85         60.65         2.46 o                         
   6   0  18         16.47         18.87         1.89 o                         
   8   0  18         15.94         17.89         2.17 o                         
 -14   1  18         22.05         25.00         1.65 o                         
 -13   1  18         15.53         23.92         1.69 o                         
 -12   1  18        102.64        100.94         2.81 o                         
 -11   1  18          5.38          7.82         1.66 o                         
 -10   1  18         32.31         29.43         1.53 o                         
  -9   1  18         54.25         49.86         1.87 o                         
  -8   1  18          0.20         -1.12         1.12 o                         
  -7   1  18        499.74        508.97        10.33 o                         
  -6   1  18        302.31        280.15         5.66 o                         
  -5   1  18         32.49         65.47         1.87 o                         
  -4   1  18        107.91        122.97         2.77 o                         
  -3   1  18        472.12        464.98         9.68 o                         
  -2   1  18        131.51        133.19         3.31 o                         
  -1   1  18        320.03        312.36         7.23 o                         
   0   1  18        312.07        334.88         9.04 o                         
   1   1  18        597.58        587.12        12.53 o                         
   2   1  18        158.80        171.99         3.78 o                         
   3   1  18         47.67         71.38         1.88 o                         
   4   1  18          2.51          3.21         1.07 o                         
   5   1  18         56.80         67.35         1.92 o                         
   6   1  18         25.57         37.48         1.57 o                         
   7   1  18          1.15          1.12         1.38 o                         
   8   1  18         69.36        100.35         2.65 o                         
 -14   2  18         29.73         26.25         1.75 o                         
 -13   2  18         19.68         21.22         1.58 o                         
 -12   2  18          3.74          4.21         1.41 o                         
 -11   2  18          1.19          0.89         1.33 o                         
 -10   2  18         20.83         27.25         1.56 o                         
  -9   2  18          0.02          0.74         1.18 o                         
  -8   2  18        173.72        180.00         3.99 o                         
  -7   2  18        113.08        117.83         2.84 o                         
  -6   2  18         54.15         60.95         2.66 o                         
  -5   2  18         17.81         29.60         1.33 o                         
  -4   2  18          7.77          5.14         1.10 o                         
  -3   2  18         40.82         40.34         1.75 o                         
  -2   2  18          1.65          1.90         1.09 o                         
  -1   2  18          5.65          6.75         1.08 o                         
   0   2  18         66.11         55.07         1.70 o                         
   1   2  18        223.42        251.23         6.52 o                         
   2   2  18        146.72        147.47         4.58 o                         
   3   2  18          0.36          3.17         1.32 o                         
   4   2  18         14.63         11.35         1.32 o                         
   5   2  18         65.53         82.45         2.46 o                         
   6   2  18          1.03          4.95         1.40 o                         
   7   2  18         11.25          5.91         1.62 o                         
   8   2  18          0.20          7.90         1.66 o                         
 -13   3  18         30.34         26.39         1.78 o                         
 -12   3  18         10.09          9.02         1.54 o                         
 -11   3  18         17.54         17.59         1.56 o                         
 -10   3  18         23.31         26.52         1.72 o                         
  -9   3  18         29.46         29.78         1.50 o                         
  -8   3  18         11.13         12.19         1.29 o                         
  -7   3  18         24.09         29.22         1.50 o                         
  -6   3  18        534.26        542.43        10.38 o                         
  -5   3  18         53.45         60.87         1.94 o                         
  -4   3  18         21.94         26.50         1.51 o                         
  -3   3  18         11.84          9.58         0.99 o                         
  -2   3  18         96.91         90.98         3.32 o                         
  -1   3  18         81.60         85.57         2.65 o                         
   1   3  18         18.14         22.89         1.98 o                         
   2   3  18          0.39          1.91         1.46 o                         
   3   3  18        318.64        314.84         7.43 o                         
   4   3  18        239.93        237.00         5.80 o                         
   5   3  18          4.69          6.37         1.44 o                         
   6   3  18         24.76         30.09         1.81 o                         
   7   3  18         53.40         52.58         2.24 o                         
 -12   4  18          1.05          1.79         1.74 o                         
 -11   4  18          7.47          5.67         1.56 o                         
 -10   4  18          0.06         -1.41         1.41 o                         
  -9   4  18          8.47          9.41         1.35 o                         
  -8   4  18         22.17         26.34         1.49 o                         
  -7   4  18         73.99         75.63         2.00 o                         
  -6   4  18         21.74         28.52         1.73 o                         
  -5   4  18          1.47          7.66         1.38 o                         
  -4   4  18         44.12         43.00         1.98 o                         
  -3   4  18         20.67         19.56         2.16 o                         
  -2   4  18          1.29          1.62         1.89 o                         
  -1   4  18         14.64         14.48         2.08 o                         
   0   4  18          0.41          5.40         1.89 o                         
   1   4  18         33.98         31.83         3.38 o                         
   2   4  18          2.01          7.00         2.09 o                         
   3   4  18         21.22         21.36         2.22 o                         
   4   4  18          7.26         10.99         1.81 o                         
   5   4  18         13.30         23.33         2.07 o                         
  -9   5  18          0.29          0.27         1.29 o                         
  -8   5  18         91.11         90.54         4.43 o                         
  -7   5  18          8.12          6.09         1.91 o                         
  -6   5  18         65.93         54.72         2.31 o                         
  -4   5  18          7.19          6.13         2.27 o                         
  -3   5  18          0.14          0.15         2.16 o                         
  -2   5  18        112.97        106.75         5.51 o                         
  -1   5  18          1.29          2.39         2.10 o                         
   0   5  18        162.61        166.72         5.72 o                         
   1   5  18          5.58          5.23         2.11 o                         
   2   5  18         54.82         51.54         2.95 o                         
   3   5  18          0.29          1.99         2.07 o                         
  -5   6  18          0.86          4.71         4.60 o                         
  -4   6  18          2.47          0.32         2.70 o                         
  -3   6  18          5.80          5.37         3.43 o                         
  -2   6  18          0.03         -1.85         2.38 o                         
 -13   0  19         98.18        102.60         4.04 o                         
 -11   0  19         11.08         10.31         1.91 o                         
  -9   0  19        134.52        121.73         4.49 o                         
  -7   0  19         60.98         62.49         3.89 o                         
  -5   0  19        134.94        148.16         4.63 o                         
  -3   0  19        229.08        226.28         6.59 o                         
  -1   0  19       1044.30       1049.79        44.25 o                         
   1   0  19          9.04          8.99         1.85 o                         
   3   0  19          8.11          8.31         1.56 o                         
   5   0  19          1.26          1.11         1.79 o                         
 -14   1  19          0.44          1.90         1.48 o                         
 -13   1  19         57.76         61.81         2.18 o                         
 -12   1  19         42.00         41.08         1.92 o                         
 -11   1  19         61.69         71.97         2.27 o                         
 -10   1  19         12.11         16.67         1.38 o                         
  -9   1  19        153.37        174.91         4.19 o                         
  -8   1  19        484.86        496.92        10.73 o                         
  -7   1  19         92.46         88.74         2.25 o                         
  -6   1  19        411.43        440.61         8.57 o                         
  -5   1  19         55.36         49.63         2.06 o                         
  -4   1  19         52.40         55.11         1.83 o                         
  -3   1  19          0.90          0.11         1.20 o                         
  -2   1  19        104.58        101.49         2.76 o                         
  -1   1  19        547.46        621.74        13.28 o                         
   0   1  19          6.89          6.74         1.27 o                         
   1   1  19        282.73        299.17         6.62 o                         
   2   1  19         17.94         23.50         2.06 o                         
   3   1  19        108.24        114.79         3.25 o                         
   4   1  19          3.63         16.15         1.26 o                         
   5   1  19          0.72          1.80         1.20 o                         
   6   1  19        103.13        119.71         3.29 o                         
   7   1  19         20.52         23.67         1.71 o                         
 -13   2  19        187.97        185.86         4.46 o                         
 -12   2  19          0.13          0.24         1.43 o                         
 -11   2  19          3.39          2.50         1.39 o                         
 -10   2  19         55.70         50.71         1.91 o                         
  -9   2  19         33.37         30.93         1.59 o                         
  -8   2  19          0.27          2.50         1.19 o                         
  -7   2  19        124.12        140.04         3.14 o                         
  -6   2  19          2.68          6.34         1.16 o                         
  -5   2  19          3.49          4.48         1.03 o                         
  -4   2  19        653.41        662.63        15.11 o                         
  -3   2  19        148.74        153.67         3.52 o                         
  -2   2  19          8.35          7.77         1.23 o                         
  -1   2  19        170.05        178.81         5.11 o                         
   0   2  19        414.44        426.66         9.18 o                         
   1   2  19        324.42        319.68         8.18 o                         
   2   2  19         23.72         18.24         1.67 o                         
   3   2  19         47.01         54.48         2.09 o                         
   4   2  19         85.53         96.14         2.72 o                         
   5   2  19         39.33         42.55         1.88 o                         
   6   2  19         54.02         65.63         2.35 o                         
   7   2  19         16.92         19.82         1.84 o                         
 -13   3  19          6.74          4.65         2.04 o                         
 -12   3  19         21.54         20.21         1.76 o                         
 -11   3  19         17.13         22.12         1.66 o                         
 -10   3  19        113.89        114.30         2.88 o                         
  -9   3  19          2.75          1.12         1.32 o                         
  -8   3  19          5.41          3.94         1.25 o                         
  -7   3  19        137.35        151.60         3.32 o                         
  -6   3  19          4.59          5.91         1.09 o                         
  -5   3  19         73.48         77.87         2.14 o                         
  -4   3  19          0.14          1.52         1.07 o                         
  -3   3  19         20.28         21.76         1.38 o                         
  -2   3  19         12.62         13.86         1.34 o                         
  -1   3  19         21.73         32.30         1.63 o                         
   0   3  19          0.52          0.87         1.32 o                         
   1   3  19          4.08          2.13         1.39 o                         
   2   3  19         59.83         62.14         3.01 o                         
   3   3  19         39.09         45.53         2.55 o                         
   4   3  19          0.32          0.65         1.49 o                         
   5   3  19         10.84         24.79         2.19 o                         
   6   3  19          1.32          2.08         1.66 o                         
 -11   4  19         70.27         62.79         2.24 o                         
 -10   4  19         54.55         46.03         1.98 o                         
  -9   4  19          3.55          3.96         1.47 o                         
  -8   4  19         40.47         44.46         1.77 o                         
  -7   4  19          7.96          5.13         1.16 o                         
  -6   4  19          6.59          6.83         1.52 o                         
  -5   4  19         36.15         34.96         1.74 o                         
  -4   4  19         65.41         71.76         2.81 o                         
  -3   4  19         66.80         74.15         3.31 o                         
  -2   4  19         41.45         41.19         2.57 o                         
  -1   4  19         44.74         52.49         3.37 o                         
   0   4  19         38.06         33.27         2.51 o                         
   1   4  19          0.26         -1.59         2.00 o                         
   2   4  19          4.96          4.41         2.22 o                         
   3   4  19          1.36          4.76         2.18 o                         
   4   4  19         48.70         45.95         2.83 o                         
  -9   5  19          7.64          2.93         2.06 o                         
  -8   5  19          0.04          1.25         1.78 o                         
  -7   5  19         23.65         19.42         1.96 o                         
  -6   5  19         14.80         20.63         2.76 o                         
  -5   5  19         61.42         73.93         3.41 o                         
  -4   5  19         46.28         44.41         2.81 o                         
  -3   5  19        185.07        175.32         6.08 o                         
  -2   5  19         18.25         16.79         2.50 o                         
  -1   5  19          0.45          8.05         2.18 o                         
   0   5  19         47.80         53.47         2.96 o                         
   1   5  19         34.41         42.73         4.45 o                         
   2   5  19          0.47         -0.97         2.12 o                         
 -14   0  20         76.08         64.79         4.27 o                         
 -12   0  20         46.11         39.30         2.64 o                         
 -10   0  20        105.12        115.42         4.35 o                         
  -8   0  20         28.73         19.54         1.91 o                         
  -6   0  20         45.23         38.21         2.14 o                         
  -4   0  20        145.27        151.37         5.09 o                         
  -2   0  20         46.29         58.64         4.09 o                         
   0   0  20         20.25         19.69         2.01 o                         
   2   0  20         40.03         45.31         2.60 o                         
   4   0  20          9.35          9.76         1.85 o                         
   6   0  20         85.45        104.59         3.89 o                         
 -14   1  20         50.47         36.31         2.34 o                         
 -13   1  20         21.27         20.50         1.69 o                         
 -12   1  20          0.26          0.62         1.46 o                         
 -11   1  20          3.55          4.54         1.68 o                         
 -10   1  20         58.38         59.77         2.28 o                         
  -9   1  20         11.95          6.28         1.28 o                         
  -8   1  20        102.40        104.63         2.69 o                         
  -7   1  20        112.42        132.63         3.03 o                         
  -6   1  20        142.86        133.83         3.61 o                         
  -5   1  20          0.61         -0.87         1.08 o                         
  -4   1  20        255.78        249.28         5.05 o                         
  -3   1  20        139.20        144.21         5.08 o                         
  -2   1  20         26.62         27.44         1.56 o                         
  -1   1  20        627.76        616.23        13.16 o                         
   0   1  20        134.63        151.20         3.71 o                         
   1   1  20          2.33          3.70         1.32 o                         
   2   1  20        163.74        157.95         3.82 o                         
   3   1  20          0.42          0.69         1.24 o                         
   4   1  20         10.78         16.77         1.39 o                         
   5   1  20          0.02          0.68         1.38 o                         
   7   1  20          6.54          3.69         1.75 o                         
 -13   2  20         43.67         43.83         1.94 o                         
 -12   2  20         53.69         51.45         2.07 o                         
 -11   2  20          0.43         -0.65         1.42 o                         
 -10   2  20         21.41         19.54         1.52 o                         
  -9   2  20         30.82         30.82         1.54 o                         
  -8   2  20        215.91        233.40         4.79 o                         
  -7   2  20         46.97         80.99         2.37 o                         
  -6   2  20         12.72         12.11         1.20 o                         
  -5   2  20        113.79        102.90         2.57 o                         
  -4   2  20         13.61         13.04         1.22 o                         
  -3   2  20         40.77         33.74         2.68 o                         
  -2   2  20         31.78         30.05         1.62 o                         
  -1   2  20         39.02         41.86         1.64 o                         
   0   2  20        576.74        556.35        11.90 o                         
   1   2  20          9.68         25.11         2.61 o                         
   2   2  20         23.96         23.91         1.87 o                         
   3   2  20          4.36          1.63         1.48 o                         
   4   2  20          7.17         10.57         1.86 o                         
   5   2  20         52.89         65.90         2.36 o                         
   6   2  20          0.17          1.01         1.77 o                         
 -12   3  20         10.63          9.74         1.68 o                         
 -11   3  20          2.22          3.00         1.46 o                         
 -10   3  20        131.90        134.21         3.26 o                         
  -9   3  20          9.03          9.47         1.46 o                         
  -8   3  20          0.09          1.69         1.16 o                         
  -6   3  20         73.49         66.76         1.87 o                         
  -5   3  20         13.35         11.19         1.27 o                         
  -4   3  20          0.29         -1.08         1.08 o                         
  -3   3  20          2.23          0.39         1.11 o                         
  -2   3  20        242.44        258.74         6.94 o                         
  -1   3  20        359.52        335.90         8.50 o                         
   0   3  20          1.49          2.46         1.91 o                         
   1   3  20        107.81        114.13         4.31 o                         
   2   3  20         59.93         53.52         2.34 o                         
   3   3  20        178.03        188.31         5.19 o                         
   4   3  20         98.28         88.05         2.86 o                         
   5   3  20          5.90          3.00         1.81 o                         
 -10   4  20          7.40          7.71         1.67 o                         
  -9   4  20          3.29          4.18         1.50 o                         
  -8   4  20        231.04        251.22         6.19 o                         
  -7   4  20          0.65          1.06         1.27 o                         
  -6   4  20          5.79         -0.28         1.59 o                         
  -5   4  20         12.35          9.21         1.52 o                         
  -4   4  20         46.41         34.88         3.60 o                         
  -3   4  20         23.84         19.08         2.33 o                         
  -1   4  20         70.02         67.62         3.17 o                         
   0   4  20          2.02          0.50         2.16 o                         
   1   4  20         13.98         13.31         2.20 o                         
   2   4  20          5.05          3.00         2.24 o                         
   3   4  20         13.04         12.24         2.76 o                         
  -7   5  20          5.73          4.51         1.87 o                         
  -6   5  20         30.61         27.15         2.39 o                         
  -5   5  20          0.26         -0.31         2.31 o                         
  -4   5  20         31.62         29.44         3.86 o                         
  -3   5  20         22.68         22.43         2.52 o                         
  -2   5  20        107.37         98.15         4.05 o                         
  -1   5  20          5.74          7.86         2.48 o                         
   0   5  20          6.76          6.97         2.31 o                         
   1   5  20         89.71         57.43        12.95 o                         
 -13   0  21          3.85          6.00         2.22 o                         
 -11   0  21        102.55        102.83         4.10 o                         
  -9   0  21        185.30        168.74         5.81 o                         
  -7   0  21         20.74         14.53         1.82 o                         
  -5   0  21        141.18        132.62         3.86 o                         
  -3   0  21         58.44         64.66         3.05 o                         
  -1   0  21        547.40        562.31        17.11 o                         
   1   0  21        267.87        290.72         9.25 o                         
   3   0  21         37.74         50.94         2.93 o                         
   5   0  21         22.58         36.75         2.65 o                         
 -13   1  21          6.31          4.50         1.82 o                         
 -12   1  21         21.43         18.09         1.60 o                         
 -11   1  21         29.49         34.75         2.05 o                         
 -10   1  21          0.13         -1.12         1.36 o                         
  -9   1  21         24.09         32.55         1.72 o                         
  -8   1  21         30.56         27.45         1.49 o                         
  -7   1  21         43.67         46.33         1.66 o                         
  -6   1  21         12.08         14.70         1.26 o                         
  -5   1  21        127.83        125.17         2.88 o                         
  -4   1  21         80.63         82.73         2.35 o                         
  -3   1  21         83.11         82.73         2.50 o                         
  -2   1  21         49.52         42.80         2.08 o                         
  -1   1  21          0.75          2.94         1.41 o                         
   0   1  21        146.79        169.90         4.13 o                         
   1   1  21          0.82         -0.90         1.42 o                         
   2   1  21         48.14         56.49         2.47 o                         
   3   1  21         35.63         43.28         2.03 o                         
   4   1  21          0.95          4.24         1.51 o                         
   5   1  21         30.47         39.84         1.82 o                         
   6   1  21         42.53         38.77         1.97 o                         
 -12   2  21         38.20         41.84         1.98 o                         
 -11   2  21         22.41         27.53         2.42 o                         
 -10   2  21          0.06          1.76         1.39 o                         
  -9   2  21          5.44          6.59         1.33 o                         
  -8   2  21        248.00        260.79         5.31 o                         
  -7   2  21        359.98        369.98         7.28 o                         
  -6   2  21         83.64         88.74         3.13 o                         
  -5   2  21          0.33          0.53         1.25 o                         
  -4   2  21        435.16        425.01         8.71 o                         
  -3   2  21         25.65         29.95         1.66 o                         
  -2   2  21         69.64         68.02         3.35 o                         
  -1   2  21        243.31        244.00         6.34 o                         
   0   2  21         69.12         70.96         3.91 o                         
   1   2  21         13.37         10.52         1.84 o                         
   3   2  21         64.05         62.33         2.63 o                         
   4   2  21         62.22         58.89         2.43 o                         
   5   2  21         10.69         12.69         2.00 o                         
 -11   3  21         53.41         53.90         2.11 o                         
 -10   3  21          0.34          0.33         1.45 o                         
  -9   3  21          7.17          8.62         1.44 o                         
  -8   3  21         15.36         13.11         1.42 o                         
  -7   3  21          6.23          3.26         1.34 o                         
  -6   3  21          0.04          0.81         1.28 o                         
  -5   3  21          2.94          3.32         1.28 o                         
  -4   3  21          5.49          2.25         1.36 o                         
  -3   3  21        168.91        161.70         4.95 o                         
  -2   3  21          9.07          9.49         1.90 o                         
  -1   3  21         97.98         94.67         3.57 o                         
   0   3  21         11.85         27.18         4.22 o                         
   1   3  21         19.59         17.40         1.82 o                         
   2   3  21          2.64          7.39         1.84 o                         
   3   3  21         24.12         18.99         2.08 o                         
   4   3  21         41.83         36.63         2.98 o                         
 -10   4  21          0.15         -0.35         2.84 o                         
  -9   4  21          0.71          0.45         1.59 o                         
  -8   4  21         27.76         25.08         2.07 o                         
  -7   4  21         19.64         18.34         1.78 o                         
  -6   4  21         11.74          8.71         1.70 o                         
  -5   4  21        155.39        138.78         4.45 o                         
  -4   4  21         19.96         14.86         2.36 o                         
  -3   4  21         11.00          8.86         2.27 o                         
  -2   4  21          1.55          1.97         2.19 o                         
  -1   4  21         31.26         32.24         2.52 o                         
   0   4  21          2.57          2.24         2.24 o                         
   1   4  21          0.48         -1.41         2.22 o                         
   2   4  21          7.64          6.14         2.87 o                         
  -6   5  21          1.33          1.47         1.58 o                         
  -5   5  21         33.01         25.65         2.70 o                         
  -4   5  21          5.40          3.76         2.47 o                         
  -3   5  21          2.52          0.72         2.29 o                         
  -2   5  21         69.65         56.31         3.64 o                         
 -12   0  22         44.62         43.73         4.23 o                         
 -10   0  22        526.86        526.24        16.08 o                         
  -8   0  22          2.91          0.30         1.83 o                         
  -6   0  22          1.01          2.57         1.71 o                         
  -2   0  22        848.23        855.86        25.64 o                         
   0   0  22         40.86         44.74         2.94 o                         
   2   0  22          0.01          4.02         2.38 o                         
   4   0  22        104.14        114.39         4.72 o                         
 -12   1  22          4.54          3.26         1.89 o                         
 -11   1  22          6.21          5.57         1.52 o                         
 -10   1  22         17.62         20.00         1.52 o                         
  -9   1  22         25.58         22.60         1.49 o                         
  -8   1  22         17.19         20.54         1.43 o                         
  -7   1  22          0.69         -0.02         1.23 o                         
  -6   1  22          0.74          1.12         1.25 o                         
  -5   1  22          1.13          1.84         1.23 o                         
  -4   1  22         27.07         38.04         1.89 o                         
  -3   1  22         12.52         13.88         1.65 o                         
  -2   1  22        119.29        124.67         3.27 o                         
  -1   1  22         69.58         70.04         2.69 o                         
   0   1  22          8.40         12.27         1.60 o                         
   1   1  22         61.95         64.16         2.22 o                         
   2   1  22        125.78        117.38         3.22 o                         
   3   1  22          3.54          4.24         1.66 o                         
   4   1  22        118.95        115.85         3.73 o                         
   5   1  22          2.32          2.95         1.82 o                         
 -12   2  22         36.21         33.49         1.96 o                         
 -11   2  22         16.94         16.92         1.65 o                         
 -10   2  22          8.14          7.88         1.68 o                         
  -9   2  22         69.37         78.53         2.27 o                         
  -8   2  22        191.18        208.83         4.43 o                         
  -7   2  22          0.66         -0.79         1.37 o                         
  -6   2  22          7.42          4.95         1.33 o                         
  -5   2  22        104.41         97.77         2.47 o                         
  -4   2  22          7.46         15.49         1.64 o                         
  -3   2  22         40.98         37.26         1.86 o                         
  -2   2  22         37.05         32.22         1.70 o                         
  -1   2  22          9.99         13.60         1.46 o                         
   0   2  22         89.05         98.15         3.30 o                         
   1   2  22          0.04          1.03         2.34 o                         
   2   2  22          0.45          0.32         1.95 o                         
   3   2  22         46.07         50.23         2.72 o                         
   4   2  22          0.82          0.37         2.04 o                         
 -11   3  22         55.25         31.73         1.92 o                         
 -10   3  22          4.23          6.74         1.56 o                         
  -9   3  22         62.19         72.84         2.66 o                         
  -8   3  22         22.26         25.47         1.64 o                         
  -7   3  22         46.35         37.21         1.72 o                         
  -6   3  22          0.57          1.54         1.39 o                         
  -5   3  22          6.25          6.64         1.44 o                         
  -4   3  22          0.10          6.15         1.47 o                         
  -3   3  22         57.00         43.21         2.63 o                         
  -2   3  22         62.63         54.47         2.30 o                         
  -1   3  22          3.49          9.91         3.29 o                         
   0   3  22          0.65         -1.22         1.68 o                         
   1   3  22          3.14          7.10         1.90 o                         
   2   3  22         16.19         11.57         2.04 o                         
   3   3  22         38.08         26.69         2.40 o                         
  -8   4  22         58.78         44.15         2.00 o                         
  -7   4  22          0.15          1.19         1.75 o                         
  -6   4  22          1.90         -1.16         2.05 o                         
  -5   4  22          0.48          0.19         2.31 o                         
  -4   4  22        125.44        112.69         4.96 o                         
  -3   4  22         20.42         22.29         3.14 o                         
  -2   4  22          1.93          2.96         2.89 o                         
  -1   4  22         53.99         51.97         3.03 o                         
   0   4  22          0.02         -0.56         2.37 o                         
   1   4  22          0.01          5.36         2.52 o                         
 -11   0  23          3.33          4.38         2.27 o                         
  -9   0  23         93.64         98.47         3.62 o                         
  -7   0  23         22.35         26.08         2.22 o                         
  -5   0  23        110.25        124.58         5.50 o                         
  -3   0  23         45.34         43.47         2.85 o                         
  -1   0  23        614.43        697.03        23.38 o                         
   1   0  23        606.41        607.07        18.47 o                         
   3   0  23        130.67        153.21         5.81 o                         
 -12   1  23          6.19          6.22         1.72 o                         
 -11   1  23        123.13         96.79         4.28 o                         
 -10   1  23        132.71        120.17         2.99 o                         
  -9   1  23         77.19         63.00         2.08 o                         
  -8   1  23          1.31          1.64         1.37 o                         
  -7   1  23         39.02         29.73         1.66 o                         
  -6   1  23          1.97          1.14         1.26 o                         
  -5   1  23        115.35        122.37         3.46 o                         
  -4   1  23          7.93          4.73         1.60 o                         
  -3   1  23         14.48          9.37         2.09 o                         
  -2   1  23        119.20        116.07         3.74 o                         
  -1   1  23         50.20         44.92         2.39 o                         
   0   1  23         25.14         25.53         1.89 o                         
   1   1  23          3.46          2.91         1.71 o                         
   2   1  23         13.17          8.37         1.79 o                         
   3   1  23         11.07         14.74         1.91 o                         
   4   1  23          2.05         -1.51         1.99 o                         
 -11   2  23          8.46          8.06         1.64 o                         
 -10   2  23         16.12         12.06         1.60 o                         
  -9   2  23         27.96         21.09         1.60 o                         
  -8   2  23         60.37         62.67         2.33 o                         
  -7   2  23          2.81          1.91         1.43 o                         
  -6   2  23         65.90         66.84         2.46 o                         
  -5   2  23         35.91         38.83         1.96 o                         
  -4   2  23         15.10         11.27         1.72 o                         
  -3   2  23         81.57         65.81         2.47 o                         
  -2   2  23        179.80        181.71         5.13 o                         
  -1   2  23          5.45          6.04         1.51 o                         
   0   2  23         18.07         41.62         2.44 o                         
   1   2  23         37.90         40.23         2.89 o                         
   2   2  23          0.00         -1.75         2.15 o                         
   3   2  23          1.25          1.33         2.27 o                         
 -10   3  23         95.80         57.26         2.12 o                         
  -9   3  23         22.50         20.76         2.05 o                         
  -8   3  23         37.27         35.24         2.87 o                         
  -7   3  23          4.61          0.71         1.61 o                         
  -6   3  23         53.76         47.80         2.29 o                         
  -5   3  23          7.99         13.51         1.72 o                         
  -4   3  23         14.86          9.64         1.54 o                         
  -3   3  23         10.82          9.52         1.83 o                         
  -2   3  23         12.99          8.58         1.74 o                         
  -1   3  23          0.83          2.03         2.02 o                         
   0   3  23          0.51          0.89         1.78 o                         
   1   3  23          4.95          1.83         2.02 o                         
   2   3  23          0.02          1.06         2.20 o                         
  -7   4  23         39.79         18.68         2.04 o                         
  -6   4  23          0.01         -1.02         1.95 o                         
  -5   4  23         50.61         45.44         3.99 o                         
  -4   4  23         93.49         80.89         3.72 o                         
  -3   4  23        245.31        220.95         8.47 o                         
  -2   4  23         12.42         10.10         2.52 o                         
  -1   4  23         13.30          9.30         2.53 o                         
 -10   0  24         55.71         51.19         2.82 o                         
  -8   0  24         25.95         21.28         2.61 o                         
  -6   0  24          5.77         11.03         2.10 o                         
  -4   0  24          1.28          0.39         2.49 o                         
  -2   0  24        213.73        221.52         7.43 o                         
   0   0  24          6.80          3.62         2.74 o                         
   2   0  24         12.04          9.80         3.49 o                         
 -11   1  24          1.67          1.09         1.62 o                         
 -10   1  24          1.35          1.44         1.52 o                         
  -9   1  24         50.93         44.33         1.87 o                         
  -8   1  24          1.34          0.33         1.44 o                         
  -7   1  24          7.74          7.48         1.57 o                         
  -6   1  24          0.51          3.82         1.46 o                         
  -5   1  24         78.38         70.97         2.95 o                         
  -4   1  24         34.28         30.89         2.04 o                         
  -3   1  24          0.44         -0.05         1.72 o                         
  -2   1  24         21.50         17.50         2.17 o                         
  -1   1  24        123.00        117.65         3.89 o                         
   0   1  24         41.05         40.36         2.13 o                         
   1   1  24         22.07         18.54         1.92 o                         
   2   1  24        202.28        205.17         5.41 o                         
   3   1  24         11.08          4.55         2.22 o                         
 -10   2  24         49.27         30.14         1.80 o                         
  -9   2  24          0.32         -1.46         1.46 o                         
  -8   2  24         18.89         17.59         1.65 o                         
  -7   2  24          5.57          2.34         1.55 o                         
  -6   2  24          3.28          7.17         1.69 o                         
  -5   2  24          0.49         -1.06         1.89 o                         
  -4   2  24         22.53         15.71         1.95 o                         
  -3   2  24         28.98         28.00         2.06 o                         
  -2   2  24          9.79          6.98         2.05 o                         
  -1   2  24          0.37          3.21         2.26 o                         
   0   2  24         17.60         20.27         2.38 o                         
   1   2  24          0.04          1.64         2.18 o                         
   2   2  24         41.80         36.70         3.33 o                         
  -8   3  24         27.46         20.00         1.79 o                         
  -7   3  24          8.24         11.72         1.73 o                         
  -6   3  24          1.19          1.67         1.91 o                         
  -5   3  24          0.30          2.57         1.86 o                         
  -4   3  24        262.51        190.40        14.84 o                         
  -3   3  24        225.56        182.20         8.53 o                         
  -2   3  24          3.20         -0.22         2.16 o                         
  -1   3  24          3.03          3.39         1.94 o                         
   0   3  24         21.99         10.07         1.94 o                         
  -9   0  25         52.80         39.68         2.62 o                         
  -7   0  25         78.27         94.32         3.80 o                         
  -5   0  25         43.25         38.60         3.31 o                         
  -3   0  25         40.48         44.23         3.30 o                         
  -1   0  25          3.62         -0.05         2.85 o                         
   1   0  25        293.49        276.61         9.21 o                         
 -10   1  25        114.22         87.00         4.50 o                         
  -9   1  25          1.60          0.48         1.50 o                         
  -8   1  25          0.98          0.41         1.52 o                         
  -7   1  25          2.88         12.43         1.51 o                         
  -6   1  25         11.17          9.61         1.75 o                         
  -5   1  25          1.06          0.30         1.90 o                         
  -4   1  25         20.96         12.43         2.49 o                         
  -3   1  25         75.21         61.07         2.52 o                         
  -2   1  25          0.01          1.32         1.91 o                         
  -1   1  25         34.21         24.63         2.20 o                         
   0   1  25        103.58         93.82         3.28 o                         
   1   1  25          0.36          1.89         2.17 o                         
  -9   2  25         15.55          9.53         1.81 o                         
  -8   2  25          8.08          6.13         1.72 o                         
  -7   2  25          8.83         14.39         1.81 o                         
  -6   2  25         19.92         14.41         1.85 o                         
  -5   2  25          8.13          5.55         2.01 o                         
  -4   2  25          0.36          1.75         1.87 o                         
  -3   2  25         38.90         31.25         2.23 o                         
  -2   2  25          6.27          4.55         1.90 o                         
  -1   2  25         15.34          9.14         2.42 o                         
   0   2  25          5.64          2.01         2.45 o                         
  -6   3  25          6.49          2.60         2.13 o                         
  -5   3  25        164.93        108.32         5.37 o                         
  -4   3  25          1.03          0.42         2.25 o                         
  -3   3  25         13.54          4.08         2.11 o                         
  -8   0  26         22.24         18.56         2.68 o                         
  -6   0  26          0.79          1.64         3.09 o                         
  -4   0  26        206.13        163.56         6.09 o                         
  -2   0  26         57.44         41.87         3.66 o                         
   0   0  26         41.66         37.17         4.39 o                         
  -8   1  26          6.46          8.01         1.77 o                         
  -7   1  26          0.03         -1.21         1.71 o                         
  -6   1  26          3.72         -0.47         2.07 o                         
  -5   1  26          0.57          0.47         2.10 o                         
  -4   1  26          0.13          0.29         2.52 o                         
  -3   1  26          0.78          1.64         2.11 o                         
  -2   1  26          0.87          0.65         2.16 o                         
  -1   1  26          2.42          1.30         2.19 o                         
  -7   2  26          8.41          7.16        10.74 o                         
  -6   2  26          0.33         -0.86         2.18 o                         
  -5   2  26          7.89          7.78         2.23 o                         
  -4   2  26         21.95          9.80         2.10 o                         
  -3   2  26          5.46          2.03         2.17 o                         
  -2   2  26         52.63         28.85         4.87 o                         
  -5   0  27         37.38         17.70         3.66 o                         
  -3   0  27         10.87          9.06         3.65 o                         
                                                                                
